# Supplementary material for: Animals have expanded the evolutionary legacy of unicellular ancestors in blood cells
Source: Proc Natl Acad Sci U S A. 2026 May 28;123(23):e2528110123. doi: 10.1073/pnas.2528110123 (PMC13250551; doi:10.1073/pnas.2528110123)
Supplement: Supplementary file 2 — Dataset S01 (XLSX) [file pnas.2528110123.sd01.xlsx]

## Sheet: Sheet1
Dataset S1. List of sources of RNA sequencing data.
dataset	Species	accesion No.	article	Analysis	memo1	memo2	memo3
Mm1	Mus musculus	GSE116177	Nucleic Acids Res. 2019 Jan 8;47(D1):D780-D785. doi: 10.1093/nar/gky1020.	Blood cell lineages	various lineage blood cells	I made matrix of average values of 2-4 replicates
Mm2	Mus musculus	GSE109125	Cell. 2019 Feb 7;176(4):897-912.e20. doi: 10.1016/j.cell.2018.12.036.	Blood cell lineages	various lineage blood cells, but lacking erythrocyte and megakaryocyte lineages	I made matrix of average values of 2-4 replicates	OCR values in supplementary dataset in the articel were also analyzed.
Mm3	Mus musculus	GSE119017	Immunity. 2018 Oct 16;49(4):640-653.e5. doi: 10.1016/j.immuni.2018.09.023.	Blood cell lineages	mast cells, mast cell progenitors, and macrophage
Mm4	Mus musculus		Nature(2020)583;760–767 doi: 10.1038/s41586-020-2536-x.	Blood cell lineages	merged cound data of single cell RNA-seq	I reanalyzed the data and re-difined cluster&lineages based on key genes for these lineages.
Mm5	Mus musculus		Nature. 2020 Jul;583(7817):590-595 DOI: 10.1038/s41586-020-2496-1 https://tabula-muris-senis.sf.czbiohub.org/	Whole body cell linages	merged cound data of single cell RNA-seq	FACS sorted cell data were analyzed	including non-blood cells
Mm_ATAC1	Mus musculus	GSE100738	Cell. 2019 Feb 7;176(4):897-912.e20. doi: 10.1016/j.cell.2018.12.036.	Blood cell lineages	various lineage blood cells, but lacking erythrocyte and megakaryocyte lineages	ATAC
Mm_ATAC2	Mus musculus	GSE162551	Nat Commun. 2022 May 16;13(1):2691. doi: 10.1038/s41467-022-30440-2.	Blood cell lineages	various lineage blood cells including erythrocyte	ATAC
Mm_ATAC3	Mus musculus	GSE164904	Mol Cell. 2022 Sep 15;82(18):3398-3411.e11. doi: 10.1016/j.molcel.2022.06.029.	Blood cell lineages	various HSC and progenitors	ATAC
Hs1	Homo sapiens	E-MTAB-3827	https://www.ebi.ac.uk/gxa/experiments/E-MTAB-3827/Results https://blueprint-epigenome.eu/	Blood cell lineages	various lineage blood cells		This study makes use of data generated by the Blueprint Consortium. A full list of the investigators who contributed to the generation of the data is available from www.blueprint-epigenome.eu. Funding for the project was provided by the European Union's Seventh Framework Programme (FP7/2007-2013) under grant agreement no 282510 – BLUEPRINT.
Hs2	Homo sapiens	GSE115736	Nucleic Acids Res. 2019 Jan 8;47(D1):D780-D785. doi: 10.1093/nar/gky1020.	Blood cell lineages	various lineage blood cells, but lacking mast cell, erythrocyte and megakaryocyte lineages	I made matrix of average values of 2-5 replicates
Hs3	Homo sapiens	E-MTAB-11343	Science. 2022 Jun 3;376:(6597):eabo0510 DOI: 10.1126/science.abo0510 https://developmental.cellatlas.io/fetal-immune	Blood cell lineages	merged cound data of single cell RNA-seq by lineages defined in article	For eosinophil, basophil, and mast cells, I reanalyzed the data and clustered into modifed ones based on key genes for these lineages.
Hs4	Homo sapiens	E-MTAB-513	Science. 2012 Dec 21;338(6114):1587-93 DOI: 10.1126/science.1230612.	Whole body cell linages	various tissues	including non-blood cells/tissues
Dr1	Danio rerio	GSE100911	J Exp Med. 2017 Oct 2;214(10):2875-2887. doi: 10.1084/jem.20170976.	Blood cell lineages	merged cound data of single cell RNA-seq by lineages defined in article
Dr2	Danio rerio	GSE190794	J Exp Med. 2022 Sep 5;219(9):e20220038. doi: 10.1084/jem.20220038.	Blood cell lineages	merged cound data of single cell RNA-seq by lineages defined in article	For eosinophil, basophil, and mast cells, I reanalyzed the data and clustered into modifed ones based on key genes for these lineages.
Dr3	Danio rerio		Cell. 2024 Nov 14;187(23):6742-6759.e17 doi: 10.1016/j.cell.2024.09.047 https://zebrahub.sf.czbiohub.org/	Whole body cell linages	merged cound data of single cell RNA-seq	including non-blood cells
Ci	Ciona intestinalis		our new data	Blood cell lineages
Ci EST	Ciona intestinalis		Development. 2004 Aug;131(16):4047-58 doi: 10.1242/dev.01270	Whole body cell linages	expressed sequence tag (EST) data	including non-blood cells/tissues
Hp	Hemicentrotus pulcherrimus		our new data	Blood cell lineages
Dm1	Drosophila melanogaster	GSE146596	Elife. 2020 May 12:9:e54818. doi: 10.7554/eLife.54818.	Blood cell lineages	merged cound data of single cell RNA-seq by lineages defined in article	PM1, PM2, PM4, PM5, PM6, PM11, LM2, CC1, and CC2 were selected
Dm2	Drosophila melanogaster	GSE219105	Elife. 2023 Jul 20:12:e85814 doi: 10.7554/eLife.85814	Whole body cell linages	including non-blood cells
Ce	Caenorhabditis elegans		Science. 2017;357:661–667	Whole body cell linages	including non-blood cells
Aq	Amphimedon queenslandica		Nature. 2019 Jun;570(7762):519-522. doi: 10.1038/s41586-019-1290-4.	Whole body cell linages
Sr	Salpingoeca rosetta		Genome Biol. 2013;14:R15.	Whole body cell linages
Co	Capsaspora owczarzaki		eLife 2013;2:e01287	Whole body cell linages
Cf	Creolimax fragrantissima		Elife. 2015 Oct 14:4:e08904. doi: 10.7554/eLife.08904	Whole body cell linages
Sc	Saccharomyces cerevisiae	GSE108482		Whole body cell linages
Dd	Dictyostelium discoideum	GSE137602		Whole body cell linages
Crei	Chlamydomonas reinhardtii	GSE112394		Whole body cell linages

## Sheet: Sheet2
Dataset S1. List of amino acid sequences for homolog identification.
Species	aminoacid sequences of proteins	Orthogroup search for whole body cell lineages	Orthogroup search for blood cell lineages
Acanthaster planci	Nature. 2017; 544: 231-234 https://www.echinobase.org/entry/		○
Amphimedon queenslandica	Nature. 2019;570:519-522	○	○
Branchiostoma lanceolatum	http://amphiencode.github.io/Data/		○
Caenorhabditis elegans	Ensembl	○
Capsaspora owczarzaki	Nat Commun. 2013;4:2325 eLife 2013;2:e01287	○	○
Chlamydomonas reinhardtii	Ensembl (v5.5)	○
Creolimax fragrantissima	Elife. 2015 Oct 14:4:e08904. doi: 10.7554/eLife.08904	○
Ciona intestinalis	Ensembl	○	○
Danio rerio	Ensembl	○	○
Dictyostelium discoideum	Ensembl	○
Drosophila melanogaster	Ensembl	○	○
Escherichia coli	Ensembl (str_k_12_substr_mg1655_gca_000005845.ASM584v2)	○
Haloferax volcanii	NCBI_RefSeq (DS2_ASM2568v1)	○
Hemicentrotus pulcherrimus	Dev Growth Differ. 2018 Apr;60(3):174-182		○
Homo sapiens	Ensembl	○	○
Ministeria vibrans	Curr Biol. 2015 Sep 21;25(18):2404-10. doi: 10.1016/j.cub.2015.07.053	○
Mnemiopsis leidyi	Nat Ecology & Evol. 2018; 2: 1176-1188		○
Mus musculus	Ensembl	○	○
Nematostella vectensis	Cell 2018; 173: 1520–1534		○
Octopus bimaculoides	Ensembl		○
Prometheoarchaeum syntrophicum	Nature. 2020 Jan;577(7791):519-525. doi: 10.1038/s41586-019-1916-6	○
Saccharomyces cerevisiae	Ensembl (R64.1.1)	○
Salpingoeca rosetta	Ensembl	○
Strongylocentrotus purpuratus	Ensembl		○
Thalassiosira pseudonana	Ensembl (ASM14940v2)	○
Trichoplax adhaerens	Nat Ecology & Evol. 2018; 2: 1176-1188		○
