# Supplementary material for: Animals have expanded the evolutionary legacy of unicellular ancestors in blood cells
Source: Proc Natl Acad Sci U S A. 2026 May 28;123(23):e2528110123. doi: 10.1073/pnas.2528110123 (PMC13250551; doi:10.1073/pnas.2528110123)
Supplement: Supplementary file 3 — Dataset S02 (XLSX) [file pnas.2528110123.sd02.xlsx]

## Sheet: Sheet1
Dataset S2. Lineage annotations for blood cell lineage analysis.
Annotation	Hs1_CD34-negative, CD41-positive, CD42-positive megakaryocyte cell	Hs1_erythroblast	Hs1_CD14-positive, CD16-negative classical monocyte	Hs1_macrophage	Hs1_inflammatory macrophage	Hs1_alternatively activated macrophage	Hs1_neutrophilic metamyelocyte	Hs1_segmented neutrophil of bone marrow	Hs1_mature neutrophil	Hs1_mature eosinophil	Hs1_conventional dendritic cell	Hs1_CD38-negative naive B cell	Hs1_memory B cell	Hs1_class switched memory B cell	Hs1_CD3-positive, CD4-positive, CD8-positive, double positive thymocyte	Hs1_CD4-positive, alpha-beta thymocyte	Hs1_CD8-positive, alpha-beta thymocyte	Hs1_CD4-positive, alpha-beta T cell	Hs1_central memory CD4-positive, alpha-beta T cell	Hs1_effector memory CD4-positive, alpha-beta T cell	Hs1_regulatory T cell	Hs1_CD8-positive, alpha-beta T cell	Hs1_central memory CD8-positive, alpha-beta T cell	Hs1_effector memory CD8-positive, alpha-beta T cell	Hs1_cytotoxic CD56-dim natural killer cell	Hs2_Mono	Hs2_MonoNonClassical	Hs2_Neut	Hs2_Eo	Hs2_myDC	Hs2_myDC123	Hs2_pDC	Hs2_NveB	Hs2_MemB	Hs2_CD4T	Hs2_CD8T	Hs2_NK	Hs3_HSC_MPP	Hs3_CMP	Hs3_MEMP	Hs3_MEP	Hs3_EARLY_MK	Hs3_LATE_MK	Hs3_EARLY_ERY	Hs3_MID_ERY	Hs3_LATE_ERY	Hs3_YS_ERY	Hs3_GMP	Hs3_MOP
Lineage	Thrombocyte	Erythroblast	Monocyte/amoebocyte	Macrophage	Macrophage	Macrophage	Neutrophil	Neutrophil	Neutrophil	Eosinophil	DC	B	B	B	Tprog	T	T	T	T	T	T	T	T	T	NK/ILC	Monocyte/amoebocyte	Monocyte/amoebocyte	Neutrophil	Eosinophil	DC	DC	pDC	B	B	T	T	NK/ILC	HSC/MPP	CMP	MEP/MEMP	MEP/MEMP	Thrombocyte	Thrombocyte	Erythroblast	Erythroblast	Erythrocyte	Erythrocyte	GMP	Monocyte/amoebocyte
[truncated: 303 more columns]

## Sheet: Sheet2
Dataset S2. Cell annotations in Dr2 dataset.
Kidney marrow
seaurat_cluster	0	1	2	3	4	5	6	7	8	9	10	11	12	13	14	15	16	17	18	19	20	21	22	23	24	25	26	27	28	29	30	31	32	33	34	35
annotation	Er_late	Neut	Neut	B_IgD	Neut	Mono/Mac	Neut	Neut	HPC	Er_early	Er_mid	Er_late	T	Neut	Er_mid	Er_mid	Mono/Mac	Neut	Tromb	proB	B_IgZ	preproB	Mono/Mac	Baso	NK-like Cells	Er_mid	preB	Neut	HSC	DC	preproB	Mono/Mac	DC	Tromb	Kidney Epithelium	Th2/ILC2
Thymus
seurat_clusters	0	1	2	3	4	5	6	7	8	9	10	11	12	13	14	15	16	17	18	19	20	21	22	23	24	25	26	27	28	29	30	31	32	33	34	35	36	37	38	39	40	41	42	43
annotation	rag1/2+ T cells	rag1/2+ T cells	rag1/2+ T cells	maturing ccr7- T cells	maturing ccr7+ T cells	maturing ccr7- T cells	rag1/2+ T cells	maturing ccr7- T cells	rag1/2+ cycling T cells	rag1/2+ T cells	rag1/2+ cycling T cells	rag1/2+ T cells	sox13+ gamma-delta T cells	rag1/2- cycling T cells	maturing ccr7+ T cells	mature T cells	sox13- gamma-delta T cells	rag1/2+ cycling T cells	mature T cells	rag1/2+ T cells	maturing ccr7+ T cells	rag1/2+ T cells	rag1/2+ cycling T cells	B cells	erythrocytes	maturing ccr7+ T cells	cytotoxic T cells	dendritic-like cells (1)	mature T cells	TECs	ETPs	Mast cell	TECs	NK-like cells	mature T cells	mixed granulocytes	macrophages	rag1/2+ T cells	erythrocytes	fibroblasts	dendritic-like cells (2)	Th2 cells/ILC2s	TECs	thrombocytes

## Sheet: Sheet3
Dataset S2. Lineage annotations for whole body cell lineage analysis
Annotation	Hs4_adipose	Hs4_adrenal	Hs4_brain	Hs4_breast	Hs4_colon	Hs4_heart	Hs4_kidney	Hs4_leukocyte	Hs4_liver	Hs4_lung	Hs4_lymph node	Hs4_ovary	Hs4_prostate	Hs4_skeletal muscle	Hs4_testis	Hs4_thyroid	Mm5_B cell	Mm5_Bergmann glial cell	Mm5_Brush cell of epithelium proper of large intestine	Mm5_DN1 thymic pro-T cell	Mm5_Kupffer cell	Mm5_Slamf1-negative multipotent progenitor cell	Mm5_Slamf1-positive multipotent progenitor cell	Mm5_T cell	Mm5_astrocyte	Mm5_basal cell of mammary gland	Mm5_basal cell of epidermis	Mm5_basophil	Mm5_bladder cell	Mm5_bladder urothelial cell	Mm5_blood cell of trachea	Mm5_brain pericyte	Mm5_cardiac muscle cell	Mm5_ciliated columnar cell of tracheobronchial tree	Mm5_classical monocyte	Mm5_common lymphoid progenitor	Mm5_endocardial cell	Mm5_endothelial cell	Mm5_endothelial cell of hepatic sinusoid	Mm5_enterocyte of epithelium of large intestine	Mm5_enteroendocrine cell	Mm5_epidermal cell	Mm5_epithelial cell of trachea	Mm5_epithelial cell of large intestine	Mm5_epithelial cell of lung	Mm5_epithelial cell of proximal tubule	Mm5_erythrocyte	Mm5_fibroblast	Mm5_granulocyte
Lineage	Hs_Stroma	Hs_Adrenal	Hs_Neuron	Hs_Mammary gland	Hs_Gut	Hs_Heart	Hs_Kidney	Hs_Whole blood/leukocyte	Hs_Liver	Hs_Lung/trachea	Hs_Lymph node	Hs_Ovary	Hs_Prostate	Hs_Muscle	Hs_Testis	Hs_Thyroid	Mm_B	Mm_Neuron	Mm_Gut	Mm_HSC/MPP	Mm_Mono/Mac/Neut	Mm_HSC/MPP	Mm_HSC/MPP	Mm_T/NK	Mm_Neuron	Mm_Mammary gland	Mm_Skin	Mm_Mono/Mac/Neut	Mm_Bladder	Mm_Bladder	Mm_Whole blood/leukocyte	Mm_Stroma	Mm_Heart	Mm_Lung/trachea	Mm_Mono/Mac/Neut	Mm_HSC/MPP	Mm_Endothelium	Mm_Endothelium	Mm_Endothelium	Mm_Gut	Mm_Enteroendocrine	Mm_Skin	Mm_Lung/trachea	Mm_Gut	Mm_Lung/trachea	Mm_Kidney	Mm_Erythrocyte	Mm_Stroma	Mm_Mono/Mac/Neut
[truncated: 220 more columns]
