# Supplementary material for: Animals have expanded the evolutionary legacy of unicellular ancestors in blood cells
Source: Proc Natl Acad Sci U S A. 2026 May 28;123(23):e2528110123. doi: 10.1073/pnas.2528110123 (PMC13250551; doi:10.1073/pnas.2528110123)
Supplement: Supplementary file 4 — Dataset S03 (XLSX) [file pnas.2528110123.sd03.xlsx]

## Sheet: Orthogroup_list
Dataset S3. List of orthogroups.
Orthogroups of TFs among whole body cell lineage analysis	Orthogroups of cell cycle related genes among whole body cell lineage analysis	Orthogroups of TFs among blood cell lineage analysis	Orthogroups of cell cycle related genes among blood cell lineage analysis	Orthogroups of phagocytosis related genes
OG0000001	OG0000000	OG0000000	OG0000000	OG0000001
OG0000002	OG0000001	OG0000000i	OG0000020	OG0000004
OG0000011	OG0000002	OG0000012	OG0000031	OG0000021
OG0000058	OG0000004	OG0000018	OG0000042	OG0000029
OG0000076	OG0000011	OG0000031	OG0000053	OG0000042
OG0000153	OG0000014	OG0000055	OG0000064	OG0000061
OG0000173	OG0000015	OG0000088	OG0000067	OG0000082
OG0000177	OG0000017	OG0000116	OG0000085	OG0000093
OG0000212	OG0000021	OG0000122	OG0000088	OG0000107
OG0000243	OG0000025	OG0000183	OG0000093	OG0000124
OG0000254	OG0000028	OG0000203	OG0000109	OG0000127
OG0000295	OG0000031	OG0000260	OG0000112	OG0000138
OG0000304	OG0000032	OG0000261	OG0000115	OG0000148
OG0000336	OG0000033	OG0000285	OG0000116	OG0000158
OG0000343	OG0000038	OG0000323	OG0000124	OG0000163
OG0000357	OG0000047	OG0000333	OG0000128	OG0000171
OG0000448	OG0000050	OG0000379	OG0000141	OG0000178
OG0000471	OG0000051	OG0000384	OG0000156	OG0000201
OG0000587	OG0000053	OG0000399	OG0000163	OG0000216
OG0000592	OG0000054	OG0000427	OG0000192	OG0000230
OG0000611	OG0000056	OG0000436	OG0000193	OG0000231
OG0000663	OG0000058	OG0000439	OG0000198	OG0000255
OG0000692	OG0000060	OG0000455	OG0000201	OG0000263
OG0000715	OG0000062	OG0000498	OG0000223	OG0000264
OG0000730	OG0000063	OG0000545	OG0000230	OG0000269
OG0000794	OG0000065	OG0000546	OG0000261	OG0000286
OG0000797	OG0000069	OG0000556	OG0000267	OG0000297
OG0000829	OG0000074	OG0000558	OG0000281	OG0000307
OG0000900	OG0000076	OG0000560	OG0000282	OG0000308
OG0000918	OG0000080	OG0000572	OG0000289	OG0000350
OG0000970	OG0000083	OG0000577	OG0000297	OG0000377
OG0001031	OG0000087	OG0000619	OG0000336	OG0000384
OG0001076	OG0000090	OG0000622	OG0000371	OG0000444
OG0001131	OG0000104	OG0000653	OG0000379	OG0000462
OG0001135	OG0000108	OG0000685	OG0000435	OG0000484
OG0001185	OG0000116	OG0000749	OG0000441	OG0000498
OG0001261	OG0000117	OG0000757	OG0000455	OG0000519
OG0001262	OG0000122	OG0000904	OG0000463	OG0000525
OG0001358	OG0000128	OG0000913	OG0000468	OG0000533
OG0001413	OG0000133	OG0000942	OG0000477	OG0000538
OG0001415	OG0000135	OG0000950	OG0000486	OG0000599
OG0001420	OG0000136	OG0000951	OG0000487	OG0000629
OG0001433	OG0000149	OG0001011a	OG0000496	OG0000655
OG0001562	OG0000153	OG0001011g	OG0000498	OG0000658
OG0001581	OG0000154	OG0001028	OG0000506	OG0000659
OG0001657	OG0000155	OG0001047	OG0000512	OG0000697
OG0001667	OG0000156	OG0001077	OG0000513	OG0000730
OG0001672	OG0000163	OG0001087	OG0000516	OG0000735
OG0001678	OG0000164	OG0001137	OG0000522	OG0000758
OG0001732	OG0000165	OG0001160	OG0000552	OG0000848
OG0001733	OG0000173	OG0001177	OG0000556	OG0000849
OG0001766	OG0000174	OG0001199	OG0000584	OG0000897
OG0001790	OG0000178	OG0001248	OG0000586	OG0000916
OG0001857	OG0000185	OG0001265	OG0000589	OG0000944
OG0001863	OG0000186	OG0001279	OG0000602	OG0000994
OG0001898	OG0000189	OG0001281	OG0000620	OG0001011
OG0001899	OG0000192	OG0001345	OG0000625	OG0001059
OG0001950	OG0000200	OG0001358	OG0000657	OG0001201
OG0002046	OG0000203	OG0001445	OG0000665	OG0001276
OG0002083	OG0000205	OG0001456	OG0000676	OG0001293
OG0002092	OG0000209	OG0001465	OG0000681	OG0001315
OG0002217	OG0000221	OG0001545	OG0000685	OG0001382
OG0002222	OG0000233	OG0001650	OG0000717	OG0001467
OG0002251	OG0000237	OG0001766	OG0000726	OG0001473
OG0002282	OG0000238	OG0001829	OG0000728	OG0001498
OG0002324	OG0000244	OG0001861	OG0000747	OG0001590
OG0002352	OG0000248	OG0001865	OG0000760	OG0001728
OG0002381	OG0000249	OG0001880	OG0000762	OG0001852
OG0002385	OG0000251	OG0001884	OG0000807	OG0001873
OG0002388	OG0000254	OG0001893	OG0000868	OG0001877
OG0002405	OG0000274	OG0001903	OG0000885	OG0001882
OG0002528	OG0000277	OG0001929	OG0000888	OG0001885
OG0002576	OG0000279	OG0001976	OG0000890	OG0001888
OG0002613	OG0000282	OG0002005	OG0000893	OG0001941
OG0002622	OG0000285	OG0002014	OG0000904	OG0002166
OG0002635	OG0000287	OG0002021	OG0000915	OG0002174
OG0002787	OG0000289	OG0002023	OG0000923	OG0002189
OG0002873	OG0000290	OG0002072	OG0000926	OG0002231
OG0002881	OG0000293	OG0002099	OG0000928	OG0002436
OG0003021	OG0000299	OG0002108	OG0000951	OG0002495
OG0003128	OG0000304	OG0002120	OG0000952	OG0002605
OG0003140	OG0000305	OG0002175	OG0000966	OG0002632
OG0003154	OG0000306	OG0002182	OG0000968	OG0002691
OG0003219	OG0000326	OG0002195	OG0000970	OG0002762
OG0003221	OG0000327	OG0002205	OG0000971	OG0002778
OG0003228	OG0000336	OG0002239	OG0000977	OG0002920
OG0003366	OG0000344	OG0002363	OG0000993	OG0002987
OG0003470	OG0000363	OG0002375	OG0001021	OG0002993
OG0003482	OG0000365	OG0002416	OG0001028	OG0003014
OG0003490	OG0000369	OG0002421	OG0001031	OG0003070
OG0003562	OG0000373	OG0002423	OG0001042	OG0003075
OG0003593	OG0000378	OG0002461	OG0001047	OG0003160
OG0003604	OG0000380	OG0002477	OG0001053	OG0003547
OG0003623	OG0000387	OG0002625	OG0001057	OG0003608
OG0003810	OG0000403	OG0002687	OG0001063	OG0003610
OG0003858	OG0000408	OG0002723	OG0001096	OG0003632
OG0003900	OG0000417	OG0002739	OG0001117	OG0003641
OG0003901	OG0000421	OG0002768	OG0001124	OG0003677
OG0003922	OG0000448	OG0002872	OG0001159	OG0003690
OG0003992	OG0000449	OG0002890	OG0001168	OG0003748
OG0003994	OG0000458	OG0002979	OG0001170	OG0003760
OG0004253	OG0000462	OG0003019	OG0001174	OG0003827
OG0004264	OG0000463	OG0003036	OG0001177	OG0004277
OG0004332	OG0000480	OG0003057	OG0001196	OG0004387
OG0004338	OG0000521	OG0003205	OG0001202	OG0004475
OG0004350	OG0000532	OG0003237	OG0001204	OG0004695
OG0004358	OG0000533	OG0003241	OG0001217	OG0004755
OG0004359	OG0000546	OG0003306	OG0001253	OG0004914
OG0004395	OG0000550	OG0003312	OG0001257	OG0004990
OG0004402	OG0000561	OG0003323	OG0001260	OG0005108
OG0004404	OG0000565	OG0003340	OG0001275	OG0005493
OG0004561	OG0000566	OG0003342	OG0001278	OG0005677
OG0004693	OG0000569	OG0003349	OG0001281	OG0005697
OG0004698	OG0000573	OG0003355	OG0001285	OG0006170
OG0004709	OG0000606	OG0003379	OG0001287	OG0006215
OG0004719	OG0000611	OG0003472	OG0001336	OG0006255
OG0004903	OG0000612	OG0003474	OG0001351	OG0006264
OG0004943	OG0000622	OG0003506	OG0001355	OG0006535
OG0004968	OG0000678	OG0003522	OG0001361	OG0006728
OG0005007	OG0000692	OG0003531	OG0001368	OG0006863
OG0005062	OG0000712	OG0003550	OG0001370	OG0006995
OG0005065	OG0000730	OG0003575	OG0001395	OG0007051
OG0005111	OG0000731	OG0003592	OG0001401	OG0007306
OG0005112	OG0000734	OG0003701	OG0001447	OG0007320
OG0005162	OG0000780	OG0003760	OG0001456	OG0007868
OG0005165	OG0000789	OG0003805	OG0001468	OG0008057
OG0005207	OG0000791	OG0003829	OG0001477	OG0008058
OG0005328	OG0000818	OG0003872	OG0001485	OG0008213
OG0005369	OG0000821	OG0003875	OG0001486	OG0008300
OG0005404	OG0000848	OG0003877	OG0001488	OG0008755
OG0005446	OG0000870	OG0003904	OG0001505	OG0008902
OG0005451	OG0000876	OG0003923	OG0001512	OG0009170
OG0005452	OG0000898	OG0004075	OG0001513	OG0009438
OG0005455	OG0000900	OG0004131	OG0001535	OG0009463
OG0005456	OG0000915	OG0004157	OG0001551	OG0009468
OG0005550	OG0000917	OG0004164	OG0001561	OG0009501
OG0005552	OG0000918	OG0004366	OG0001569	OG0010005
OG0005562	OG0000944	OG0004382	OG0001591	OG0010022
OG0005701	OG0000949	OG0004465	OG0001623	OG0010658
OG0005758	OG0000953	OG0004518	OG0001627	OG0010746
OG0005759	OG0000958	OG0004536	OG0001650	OG0010748
OG0005850	OG0000977	OG0004573	OG0001704	OG0010762
OG0005902	OG0000987	OG0004720	OG0001709	OG0011251
OG0005979	OG0000993	OG0004886	OG0001748	OG0011374
OG0005989	OG0000994	OG0004946	OG0001749	OG0011400
OG0005995	OG0001021	OG0004947	OG0001750	OG0011440
OG0006343	OG0001026	OG0004993	OG0001761	OG0012454
OG0006460	OG0001046	OG0005047	OG0001778	OG0012619
OG0006497	OG0001049	OG0005076	OG0001786	OG0012635
OG0006506	OG0001056	OG0005167	OG0001808	OG0013806
OG0006612	OG0001057	OG0005215	OG0001812	OG0013844
OG0006757	OG0001067	OG0005255	OG0001852	OG0013898
OG0006761	OG0001108	OG0005273	OG0001859	OG0014126
OG0006917	OG0001129	OG0005316	OG0001903	OG0014127
OG0006974	OG0001177	OG0005438	OG0001911	OG0014129
OG0006976	OG0001191	OG0005473	OG0001917	OG0015824
OG0006977	OG0001211	OG0005542	OG0001918	OG0015879
OG0007163	OG0001215	OG0005741	OG0001925	OG0015938
OG0007194	OG0001216	OG0005847	OG0001929	OG0015949
OG0007232	OG0001238	OG0005882	OG0001931	OG0016060
OG0007295	OG0001242	OG0006174	OG0001962	OG0016084
OG0007327	OG0001248	OG0006215	OG0001963	OG0016626
OG0007340	OG0001249	OG0006219	OG0001969	OG0016627
OG0007354	OG0001255	OG0006382	OG0001995	OG0016835
OG0007455	OG0001274	OG0006499	OG0002000	OG0019155
OG0007459	OG0001278	OG0006542	OG0002015	OG0019202
OG0007464	OG0001279	OG0006548	OG0002022	OG0019246
OG0007474	OG0001280	OG0006578	OG0002031	OG0019257
OG0007512	OG0001286	OG0006649	OG0002061	OG0019263
OG0007554	OG0001292	OG0006656	OG0002062	OG0019338
OG0007796	OG0001297	OG0006682	OG0002073	OG0019339
OG0007947	OG0001341	OG0006728	OG0002077	OG0019389
OG0008129	OG0001355	OG0006824	OG0002086	OG0019408
OG0008176	OG0001376	OG0006833	OG0002106	OG0019418
OG0008178	OG0001377	OG0006918	OG0002108	OG0019425
OG0008201	OG0001401	OG0006963	OG0002116	OG0019623
OG0008248	OG0001415	OG0007055	OG0002131	OG0019674
OG0008694	OG0001416	OG0007113	OG0002141	OG0019728
OG0009010	OG0001455	OG0007118	OG0002143	OG0019901
OG0009015	OG0001463	OG0007128	OG0002150	OG0019911
OG0009020	OG0001504	OG0007156	OG0002163	OG0020016
OG0009041	OG0001510	OG0007280	OG0002164	OG0020036
OG0009101	OG0001514	OG0007314	OG0002167	OG0020079
OG0009122	OG0001519	OG0007331	OG0002168	OG0021024
OG0009129	OG0001540	OG0007348	OG0002171	OG0021025
OG0009149	OG0001555	OG0007370	OG0002175	OG0021026
OG0009157	OG0001574	OG0007448	OG0002181	OG0021027
OG0009160	OG0001583	OG0007454	OG0002214	OG0021086
OG0009164	OG0001586	OG0007635	OG0002215	OG0021096
OG0009176	OG0001592	OG0007650	OG0002216	OG0025286
OG0009183	OG0001616	OG0007668	OG0002235	OG0025463
OG0009196	OG0001619	OG0007729	OG0002241	OG0027540
OG0009220	OG0001626	OG0007787	OG0002252	OG0027548
OG0009319	OG0001646	OG0007798	OG0002307	OG0027553
OG0009333	OG0001648	OG0008071	OG0002320	OG0027804
OG0009574	OG0001654	OG0008122	OG0002321	OG0027851
OG0009643	OG0001662	OG0008131	OG0002324	OG0027852
OG0009873	OG0001675	OG0008181	OG0002333	OG0027936
OG0010167	OG0001683	OG0008206	OG0002344	OG0028271
OG0010191	OG0001694	OG0008278	OG0002362	OG0028375
OG0010197	OG0001715	OG0008318	OG0002368	OG0028576
OG0010376	OG0001724	OG0008336	OG0002373	OG0028579
OG0010432	OG0001732	OG0008362	OG0002377	OG0028624
OG0010441	OG0001738	OG0008369	OG0002400	OG0028709
OG0010451	OG0001744	OG0008627	OG0002432	OG0028860
OG0010464	OG0001752	OG0008697	OG0002435	OG0028974
OG0010469	OG0001762	OG0008825	OG0002436	OG0029078
OG0010472	OG0001763	OG0008931	OG0002438	OG0029084
OG0010495	OG0001781	OG0009088	OG0002439	OG0029525
OG0010544	OG0001784	OG0009241	OG0002464	OG0029526
OG0010549	OG0001792	OG0009243	OG0002473	OG0058375
OG0010561	OG0001805	OG0009251	OG0002499	OG0058376
OG0010585	OG0001812	OG0009585	OG0002501	OG0058377
OG0010586	OG0001839	OG0009589	OG0002571	OG0058378
OG0010597	OG0001858	OG0009604	OG0002609	OG0058379
OG0010608	OG0001873	OG0009616	OG0002618	OG0058380
OG0010616	OG0001877	OG0009641	OG0002628	OG0058381
OG0010621	OG0001897	OG0009646	OG0002633	OG0058382
OG0010650	OG0001900	OG0009676	OG0002634	OG0058383
OG0010655	OG0001906	OG0009739	OG0002645	OG0058384
OG0010673	OG0001912	OG0009754	OG0002657	OG0058385
OG0010690	OG0001917	OG0009795	OG0002662	OG0058386
OG0010801	OG0001922	OG0009888	OG0002668	OG0058387
OG0010900	OG0001955	OG0009923	OG0002670	OG0058388
OG0010908	OG0001964	OG0009974	OG0002673	OG0058389
OG0010910	OG0002002	OG0009998	OG0002693	OG0058390
OG0010929	OG0002009	OG0010017	OG0002697	OG0058391
OG0010950	OG0002018	OG0010086	OG0002700	OG0058392
OG0012215	OG0002024	OG0010098	OG0002709	OG0058393
OG0012234	OG0002032	OG0010278	OG0002714	OG0058394
OG0012236	OG0002035	OG0010326	OG0002718	OG0058395
OG0012245	OG0002049	OG0010494	OG0002734	OG0058396
OG0012253	OG0002050	OG0010626	OG0002751	OG0058397
OG0012269	OG0002055	OG0010653	OG0002752	OG0058398
OG0012270	OG0002079	OG0010659	OG0002762	OG0058399
OG0012293	OG0002083	OG0010660	OG0002769	OG0058400
OG0012306	OG0002086	OG0011219	OG0002777	OG0058401
OG0012329	OG0002151	OG0011328	OG0002781	OG0058402
OG0012332	OG0002156	OG0011338	OG0002782	OG0058403
OG0012341	OG0002159	OG0011454	OG0002788	OG0058404
OG0012375	OG0002168	OG0011630	OG0002792	OG0058405
OG0012381	OG0002178	OG0012394	OG0002794	OG0058406
OG0012390	OG0002183	OG0012395	OG0002798	OG0058619
OG0012397	OG0002227	OG0012408	OG0002800
OG0012415	OG0002263	OG0012462	OG0002806
OG0012425	OG0002275	OG0012630	OG0002853
OG0012432	OG0002282	OG0012700	OG0002865
OG0012445	OG0002294	OG0012713	OG0002869
OG0012459	OG0002297	OG0012714	OG0002887
OG0012466	OG0002301	OG0012716	OG0002902
OG0012471	OG0002305	OG0012958	OG0002912
OG0012479	OG0002310	OG0013505	OG0002915
OG0012521	OG0002324	OG0013573	OG0002925
OG0012525	OG0002326	OG0013727	OG0002928
OG0012542	OG0002330	OG0013733	OG0002937
OG0012548	OG0002358	OG0013813	OG0002939
OG0012549	OG0002367	OG0013815	OG0002952
OG0012574	OG0002393	OG0013818	OG0002953
OG0012575	OG0002459	OG0013835	OG0002969
OG0012581	OG0002474	OG0013842	OG0002974
OG0012595	OG0002497	OG0013872	OG0002994
OG0012597	OG0002538	OG0013902	OG0003000
OG0012612	OG0002554	OG0014109	OG0003001
OG0012627	OG0002560	OG0014140	OG0003004
OG0012658	OG0002571	OG0014150	OG0003009
OG0012665	OG0002582	OG0014253	OG0003016
OG0012670	OG0002598	OG0014809	OG0003028
OG0012672	OG0002610	OG0015301	OG0003029
OG0012675	OG0002614	OG0015800	OG0003040
OG0012677	OG0002616	OG0015843	OG0003041
OG0012711	OG0002617	OG0015854	OG0003045
OG0012723	OG0002675	OG0015890	OG0003056
OG0012748	OG0002695	OG0015905	OG0003093
OG0012749	OG0002702	OG0015922	OG0003098
OG0012760	OG0002715	OG0015932	OG0003100
OG0012797	OG0002728	OG0015943	OG0003106
OG0012806	OG0002729	OG0015960	OG0003119
OG0012826	OG0002730	OG0015994	OG0003121
OG0012859	OG0002757	OG0016006	OG0003133
OG0012884	OG0002762	OG0016011	OG0003143
OG0012887	OG0002779	OG0016014	OG0003155
OG0012920	OG0002786	OG0016031	OG0003165
OG0012935	OG0002807	OG0016035	OG0003175
OG0012943	OG0002809	OG0016037	OG0003179
OG0012952	OG0002815	OG0016090	OG0003180
OG0012958	OG0002816	OG0016109	OG0003200
OG0012962	OG0002852	OG0016121	OG0003202
OG0012971	OG0002870	OG0016129	OG0003211
OG0012974	OG0002883	OG0016139	OG0003234
OG0013017	OG0002901	OG0016149	OG0003235
OG0013020	OG0002904	OG0016160	OG0003241
OG0013037	OG0002911	OG0016191	OG0003255
OG0013057	OG0002934	OG0016655	OG0003295
OG0013058	OG0002935	OG0016657	OG0003304
OG0013089	OG0002937	OG0016664	OG0003317
OG0013109	OG0002945	OG0016665	OG0003334
OG0013138	OG0002955	OG0016671	OG0003336
OG0013146	OG0002957	OG0016683	OG0003337
OG0013159	OG0002960	OG0016707	OG0003356
OG0013190	OG0002973	OG0016716	OG0003362
OG0013205	OG0002986	OG0016855	OG0003366
OG0013214	OG0002994	OG0016865	OG0003378
OG0013218	OG0003015	OG0016866	OG0003385
OG0013244	OG0003016	OG0018909	OG0003394
OG0013705	OG0003061	OG0019085	OG0003400
OG0013715	OG0003066	OG0019092	OG0003413
OG0013720	OG0003076	OG0019093	OG0003436
OG0013723	OG0003085	OG0019113	OG0003506
OG0013731	OG0003086	OG0019116	OG0003513
OG0013733	OG0003121	OG0019128	OG0003523
OG0013741	OG0003124	OG0019134	OG0003532
OG0013809	OG0003128	OG0019149	OG0003554
OG0013886	OG0003150	OG0019160	OG0003593
OG0018155	OG0003157	OG0019166	OG0003596
OG0018179	OG0003197	OG0019181	OG0003598
OG0018213	OG0003210	OG0019210	OG0003604
OG0018218	OG0003249	OG0019214	OG0003612
OG0018229	OG0003255	OG0019221	OG0003624
OG0018274	OG0003291	OG0019233	OG0003636
OG0018306	OG0003304	OG0019247	OG0003641
OG0018319	OG0003316	OG0019254	OG0003682
OG0018321	OG0003318	OG0019256	OG0003695
OG0018389	OG0003338	OG0019286	OG0003704
OG0018396	OG0003339	OG0019294	OG0003731
OG0018402	OG0003342	OG0019297	OG0003732
OG0018422	OG0003352	OG0019299	OG0003734
OG0018439	OG0003383	OG0019304	OG0003735
OG0018441	OG0003388	OG0019309	OG0003739
OG0018444	OG0003397	OG0019337	OG0003756
OG0018452	OG0003400	OG0019350	OG0003757
OG0018463	OG0003417	OG0019366	OG0003767
OG0018465	OG0003420	OG0019369	OG0003772
OG0018513	OG0003424	OG0019377	OG0003807
OG0018546	OG0003434	OG0019392	OG0003811
OG0018561	OG0003445	OG0019396	OG0003868
OG0018597	OG0003458	OG0019401	OG0003870
OG0018602	OG0003477	OG0019406	OG0003874
OG0018624	OG0003483	OG0019413	OG0003886
OG0018638	OG0003484	OG0019421	OG0003888
OG0018654	OG0003507	OG0019436	OG0003899
OG0018656	OG0003514	OG0019444	OG0003933
OG0018657	OG0003516	OG0019464	OG0003946
OG0018755	OG0003525	OG0019465	OG0003959
OG0018780	OG0003538	OG0019483	OG0003963
OG0018787	OG0003540	OG0019487	OG0003972
OG0018804	OG0003562	OG0019488	OG0003973
OG0018855	OG0003565	OG0019495	OG0003974
OG0018870	OG0003581	OG0019503	OG0003979
OG0018872	OG0003585	OG0019507	OG0003987
OG0018876	OG0003593	OG0019513	OG0003996
OG0018882	OG0003603	OG0019515	OG0004001
OG0018961	OG0003629	OG0019524	OG0004018
OG0018976	OG0003631	OG0019531	OG0004020
OG0018994	OG0003668	OG0019542	OG0004037
OG0019045	OG0003695	OG0019548	OG0004039
OG0019091	OG0003696	OG0019554	OG0004069
OG0019102	OG0003713	OG0019566	OG0004076
OG0019110	OG0003740	OG0019577	OG0004083
OG0019122	OG0003752	OG0019590	OG0004096
OG0019416	OG0003767	OG0019596	OG0004101
OG0019435	OG0003771	OG0019597	OG0004106
OG0053547	OG0003773	OG0019606	OG0004111
OG0053669	OG0003806	OG0019636	OG0004126
OG0053673	OG0003841	OG0019647	OG0004134
OG0053903	OG0003844	OG0019671	OG0004159
OG0053925	OG0003862	OG0019672	OG0004170
	OG0003866	OG0019680	OG0004185
	OG0003868	OG0019685	OG0004200
	OG0003872	OG0019688	OG0004215
	OG0003884	OG0019692	OG0004217
	OG0003930	OG0019701	OG0004218
	OG0003940	OG0019747	OG0004228
	OG0003947	OG0019759	OG0004231
	OG0003961	OG0019806	OG0004239
	OG0003965	OG0019808	OG0004242
	OG0003970	OG0019809	OG0004247
	OG0003974	OG0019810	OG0004274
	OG0003985	OG0019823	OG0004288
	OG0004011	OG0019826	OG0004290
	OG0004045	OG0019860	OG0004291
	OG0004090	OG0019873	OG0004316
	OG0004118	OG0019879	OG0004320
	OG0004139	OG0019889	OG0004337
	OG0004185	OG0019896	OG0004357
	OG0004210	OG0019914	OG0004362
	OG0004233	OG0019955	OG0004366
	OG0004240	OG0019958	OG0004373
	OG0004249	OG0019982	OG0004434
	OG0004280	OG0019994	OG0004444
	OG0004307	OG0019995	OG0004446
	OG0004309	OG0020010	OG0004458
	OG0004322	OG0020025	OG0004498
	OG0004330	OG0020031	OG0004521
	OG0004332	OG0020051	OG0004527
	OG0004360	OG0020088	OG0004537
	OG0004379	OG0020101	OG0004555
	OG0004436	OG0020128	OG0004567
	OG0004456	OG0020140	OG0004587
	OG0004464	OG0020148	OG0004589
	OG0004484	OG0020149	OG0004598
	OG0004505	OG0020151	OG0004611
	OG0004532	OG0020155	OG0004617
	OG0004534	OG0021053	OG0004634
	OG0004535	OG0021067	OG0004664
	OG0004549	OG0021068	OG0004665
	OG0004556	OG0021115	OG0004684
	OG0004579	OG0021161	OG0004690
	OG0004580	OG0021166	OG0004694
	OG0004588	OG0021170	OG0004698
	OG0004590	OG0021175	OG0004701
	OG0004598	OG0021188	OG0004711
	OG0004614	OG0021192	OG0004719
	OG0004621	OG0021196	OG0004722
	OG0004627	OG0021230	OG0004742
	OG0004628	OG0021274	OG0004752
	OG0004640	OG0021275	OG0004763
	OG0004646	OG0021306	OG0004770
	OG0004656	OG0021311	OG0004779
	OG0004670	OG0021470	OG0004789
	OG0004676	OG0021476	OG0004794
	OG0004677	OG0021498	OG0004799
	OG0004678	OG0021515	OG0004803
	OG0004684	OG0021516	OG0004813
	OG0004690	OG0027619	OG0004864
	OG0004695	OG0027648	OG0004868
	OG0004743	OG0027651	OG0004872
	OG0004745	OG0027676	OG0004881
	OG0004783	OG0027709	OG0004940
	OG0004831	OG0027728	OG0004947
	OG0004852	OG0027729	OG0004957
	OG0004871	OG0027773	OG0004988
	OG0004917	OG0027787	OG0004997
	OG0004918	OG0027803	OG0005015
	OG0004922	OG0027830	OG0005028
	OG0004928	OG0027832	OG0005046
	OG0004947	OG0027837	OG0005048
	OG0004960	OG0027863	OG0005053
	OG0004967	OG0027875	OG0005065
	OG0004996	OG0027898	OG0005082
	OG0005011	OG0027914	OG0005103
	OG0005015	OG0027918	OG0005105
	OG0005028	OG0027922	OG0005106
	OG0005030	OG0027938	OG0005108
	OG0005043	OG0027940	OG0005119
	OG0005064	OG0027953	OG0005145
	OG0005145	OG0027959	OG0005167
	OG0005169	OG0027998	OG0005204
	OG0005231	OG0028006	OG0005214
	OG0005236	OG0028021	OG0005216
	OG0005242	OG0028024	OG0005228
	OG0005259	OG0028025	OG0005232
	OG0005264	OG0028027	OG0005239
	OG0005269	OG0028028	OG0005251
	OG0005272	OG0028030	OG0005258
	OG0005276	OG0028042	OG0005274
	OG0005287	OG0028043	OG0005292
	OG0005290	OG0028061	OG0005302
	OG0005309	OG0028073	OG0005323
	OG0005311	OG0028075	OG0005325
	OG0005320	OG0028083	OG0005326
	OG0005325	OG0028084	OG0005330
	OG0005326	OG0028085	OG0005335
	OG0005336	OG0028099	OG0005342
	OG0005371	OG0028108	OG0005347
	OG0005375	OG0028112	OG0005349
	OG0005390	OG0028113	OG0005401
	OG0005399	OG0028118	OG0005409
	OG0005417	OG0028126	OG0005426
	OG0005438	OG0028128	OG0005429
	OG0005442	OG0028129	OG0005442
	OG0005443	OG0028131	OG0005448
	OG0005455	OG0028134	OG0005451
	OG0005488	OG0028145	OG0005455
	OG0005509	OG0028148	OG0005465
	OG0005511	OG0028151	OG0005475
	OG0005512	OG0028180	OG0005492
	OG0005519	OG0028182	OG0005499
	OG0005538	OG0028199	OG0005516
	OG0005586	OG0028222	OG0005531
	OG0005639	OG0028257	OG0005559
	OG0005660	OG0028263	OG0005586
	OG0005675	OG0028279	OG0005598
	OG0005679	OG0028288	OG0005603
	OG0005707	OG0028303	OG0005611
	OG0005720	OG0028305	OG0005616
	OG0005745	OG0028328	OG0005620
	OG0005752	OG0028335	OG0005628
	OG0005754	OG0028357	OG0005637
	OG0005791	OG0028370	OG0005638
	OG0005796	OG0028394	OG0005646
	OG0005807	OG0028395	OG0005669
	OG0005808	OG0028397	OG0005690
	OG0005820	OG0028408	OG0005710
	OG0005833	OG0028414	OG0005730
	OG0005848	OG0028416	OG0005737
	OG0005853	OG0028418	OG0005739
	OG0005892	OG0028420	OG0005743
	OG0005902	OG0028421	OG0005750
	OG0005972	OG0028422	OG0005752
	OG0005977	OG0028428	OG0005762
	OG0005979	OG0028547	OG0005788
	OG0005987	OG0028548	OG0005798
	OG0006062	OG0028581	OG0005822
	OG0006110	OG0028592	OG0005847
	OG0006117	OG0028612	OG0005852
	OG0006132	OG0028681	OG0005858
	OG0006139	OG0028683	OG0005864
	OG0006143	OG0028685	OG0005871
	OG0006173	OG0028686	OG0005885
	OG0006181	OG0028688	OG0005887
	OG0006207	OG0028699	OG0005898
	OG0006232	OG0028721	OG0005940
	OG0006233	OG0028725	OG0005948
	OG0006234	OG0028730	OG0005954
	OG0006237	OG0028736	OG0005983
	OG0006240	OG0028781	OG0006054
	OG0006247	OG0028802	OG0006057
	OG0006254	OG0028811	OG0006091
	OG0006258	OG0028824	OG0006093
	OG0006269	OG0028826	OG0006104
	OG0006270	OG0028832	OG0006107
	OG0006285	OG0028883	OG0006114
	OG0006287	OG0028886	OG0006131
	OG0006374	OG0028917	OG0006145
	OG0006410	OG0028984	OG0006149
	OG0006426	OG0028995	OG0006159
	OG0006455	OG0029016	OG0006201
	OG0006462	OG0029025	OG0006245
	OG0006466	OG0029029	OG0006250
	OG0006546	OG0029062	OG0006273
	OG0006559	OG0029065	OG0006284
	OG0006570	OG0029066	OG0006314
	OG0006622	OG0029527	OG0006321
	OG0006633	OG0029530	OG0006328
	OG0006655	OG0029535	OG0006335
	OG0006660	OG0029565	OG0006342
	OG0006674	OG0029573	OG0006357
	OG0006690	OG0029580	OG0006371
	OG0006691	OG0029584	OG0006380
	OG0006693	OG0058488	OG0006383
	OG0006697	OG0058604	OG0006394
	OG0006708	OG0058608	OG0006403
	OG0006743	OG0058615	OG0006424
	OG0006746	OG0058642	OG0006443
	OG0006747	OG0058662	OG0006444
	OG0006794	OG0058664	OG0006449
	OG0006824	OG0058683	OG0006457
	OG0006838	OG0058783	OG0006460
	OG0006902	OG0058797	OG0006495
	OG0006906	OG0058798	OG0006497
	OG0006909	OG0058806	OG0006502
	OG0006936	OG0058835	OG0006512
	OG0007101	OG0058855	OG0006518
	OG0007103		OG0006522
	OG0007137		OG0006528
	OG0007170		OG0006541
	OG0007176		OG0006544
	OG0007209		OG0006588
	OG0007223		OG0006591
	OG0007241		OG0006596
	OG0007244		OG0006597
	OG0007248		OG0006605
	OG0007266		OG0006625
	OG0007280		OG0006636
	OG0007327		OG0006645
	OG0007357		OG0006652
	OG0007377		OG0006655
	OG0007384		OG0006662
	OG0007441		OG0006676
	OG0007471		OG0006694
	OG0007690		OG0006701
	OG0007730		OG0006714
	OG0007752		OG0006718
	OG0007764		OG0006741
	OG0007793		OG0006901
	OG0007837		OG0006905
	OG0007977		OG0006909
	OG0007996		OG0006917
	OG0008009		OG0006920
	OG0008070		OG0006925
	OG0008118		OG0006929
	OG0008135		OG0006931
	OG0008146		OG0006938
	OG0008215		OG0006957
	OG0008231		OG0006972
	OG0008247		OG0006984
	OG0008359		OG0006994
	OG0008551		OG0007015
	OG0008553		OG0007030
	OG0008560		OG0007031
	OG0008573		OG0007032
	OG0008581		OG0007101
	OG0008587		OG0007111
	OG0008638		OG0007115
	OG0008654		OG0007121
	OG0008720		OG0007129
	OG0008741		OG0007133
	OG0008769		OG0007137
	OG0008944		OG0007146
	OG0008980		OG0007147
	OG0009011		OG0007210
	OG0009053		OG0007230
	OG0009055		OG0007250
	OG0009099		OG0007255
	OG0009191		OG0007256
	OG0009363		OG0007275
	OG0009639		OG0007277
	OG0009649		OG0007298
	OG0009653		OG0007309
	OG0009661		OG0007312
	OG0009668		OG0007368
	OG0009816		OG0007370
	OG0009867		OG0007378
	OG0010130		OG0007564
	OG0010147		OG0007576
	OG0010165		OG0007579
	OG0010191		OG0007596
	OG0010202		OG0007610
	OG0010206		OG0007618
	OG0010219		OG0007620
	OG0010299		OG0007638
	OG0010310		OG0007647
	OG0010370		OG0007663
	OG0010384		OG0007669
	OG0010411		OG0007684
	OG0010444		OG0007700
	OG0010462		OG0007714
	OG0010463		OG0007759
	OG0010474		OG0007760
	OG0010475		OG0007795
	OG0010612		OG0007821
	OG0010628		OG0007839
	OG0010801		OG0007852
	OG0010931		OG0007854
	OG0012072		OG0007872
	OG0012136		OG0007881
	OG0012211		OG0007888
	OG0012213		OG0007905
	OG0012301		OG0007920
	OG0012340		OG0007936
	OG0012342		OG0007938
	OG0012362		OG0008101
	OG0012403		OG0008120
	OG0012415		OG0008127
	OG0012457		OG0008147
	OG0012480		OG0008149
	OG0012528		OG0008150
	OG0012551		OG0008157
	OG0012555		OG0008192
	OG0012573		OG0008201
	OG0012575		OG0008204
	OG0012616		OG0008229
	OG0012640		OG0008251
	OG0012672		OG0008272
	OG0012673		OG0008286
	OG0012757		OG0008309
	OG0012769		OG0008311
	OG0012774		OG0008314
	OG0012779		OG0008317
	OG0012821		OG0008321
	OG0012851		OG0008335
	OG0012852		OG0008343
	OG0012925		OG0008351
	OG0012990		OG0008360
	OG0013013		OG0008446
	OG0013043		OG0008461
	OG0013051		OG0008518
	OG0013083		OG0008617
	OG0013085		OG0008629
	OG0013097		OG0008631
	OG0013101		OG0008656
	OG0013116		OG0008682
	OG0013128		OG0008709
	OG0013175		OG0008723
	OG0013185		OG0008748
	OG0013193		OG0008750
	OG0013205		OG0008760
	OG0013718		OG0008789
	OG0013724		OG0008794
	OG0013764		OG0008809
	OG0013775		OG0008925
	OG0013791		OG0009100
	OG0016725		OG0009146
	OG0018112		OG0009199
	OG0018118		OG0009234
	OG0018193		OG0009235
	OG0018247		OG0009240
	OG0018305		OG0009246
	OG0018310		OG0009248
	OG0018345		OG0009345
	OG0018372		OG0009424
	OG0018398		OG0009624
	OG0018483		OG0009628
	OG0018485		OG0009690
	OG0018497		OG0009773
	OG0018510		OG0010080
	OG0018518		OG0010318
	OG0018590		OG0010373
	OG0018600		OG0010575
	OG0018635		OG0010624
	OG0018695		OG0010626
	OG0018750		OG0010966
	OG0018763		OG0011031
	OG0018774		OG0011249
	OG0018797		OG0011408
	OG0018802		OG0011441
	OG0018822		OG0011573
	OG0018879		OG0011801
	OG0018910		OG0011888
	OG0018929		OG0012270
	OG0018931		OG0012349
	OG0018933		OG0012360
	OG0018949		OG0012375
	OG0018995		OG0012445
	OG0019002		OG0012621
	OG0019008		OG0012712
	OG0019094		OG0013512
	OG0019100		OG0013593
	OG0019103		OG0013746
	OG0019129		OG0013767
	OG0019167		OG0013797
	OG0053650		OG0015341
	OG0053749		OG0015432
	OG0053781		OG0015719
	OG0053815		OG0015759
	OG0053863		OG0015773
			OG0015792
			OG0015826
			OG0015898
			OG0015908
			OG0015940
			OG0015956
			OG0016019
			OG0016021
			OG0016164
			OG0016171
			OG0016718
			OG0019090
			OG0019131
			OG0019199
			OG0019250
			OG0019258
			OG0019273
			OG0019325
			OG0019337
			OG0019377
			OG0019391
			OG0019407
			OG0019451
			OG0019458
			OG0019469
			OG0019488
			OG0019519
			OG0019538
			OG0019561
			OG0019565
			OG0019593
			OG0019684
			OG0019695
			OG0019698
			OG0019705
			OG0019706
			OG0019712
			OG0019789
			OG0019790
			OG0019843
			OG0019865
			OG0019932
			OG0019952
			OG0019969
			OG0019983
			OG0019990
			OG0020025
			OG0020030
			OG0020037
			OG0020060
			OG0020124
			OG0020140
			OG0021168
			OG0021177
			OG0021225
			OG0021240
			OG0021253
			OG0021256
			OG0021290
			OG0021471
			OG0021510
			OG0021511
			OG0025207
			OG0027644
			OG0027652
			OG0027749
			OG0027821
			OG0027837
			OG0027904
			OG0027908
			OG0027914
			OG0027961
			OG0027978
			OG0028003
			OG0028045
			OG0028072
			OG0028174
			OG0028197
			OG0028212
			OG0028219
			OG0028230
			OG0028231
			OG0028236
			OG0028308
			OG0028318
			OG0028331
			OG0028337
			OG0028415
			OG0028446
			OG0028468
			OG0028540
			OG0028561
			OG0028574
			OG0028610
			OG0028631
			OG0028707
			OG0028740
			OG0028757
			OG0028764
			OG0028765
			OG0028789
			OG0028825
			OG0028837
			OG0028846
			OG0028856
			OG0028864
			OG0028993
			OG0028996
			OG0029023
			OG0029075
			OG0029527
			OG0029543
			OG0058586
			OG0058687
			OG0058718
			OG0058755
			OG0058789
			OG0058800

## Sheet: 1227 TFs
Dataset S3. List of transcription factors.
Mm Gene Name	Mus_musculus
Aff1	ENSMUSG00000029313
Aff3	ENSMUSG00000037138
Ahr	ENSMUSG00000019256
Ahrr	ENSMUSG00000021575
Alx1	ENSMUSG00000036602
Alx3	ENSMUSG00000014603
Alx4	ENSMUSG00000040310
Ar	ENSMUSG00000046532
Arid3c	ENSMUSG00000066224
Arid5b	ENSMUSG00000019947
Arnt	ENSMUSG00000015522
Arnt2	ENSMUSG00000015709
Arntl	ENSMUSG00000055116
Arntl2	ENSMUSG00000040187
Arx	ENSMUSG00000035277
Ascl1	ENSMUSG00000020052
Ascl2	ENSMUSG00000009248
Ascl3	ENSMUSG00000035951
Ascl4	ENSMUSG00000085111
Ascl5	ENSMUSG00000097918
Atf1	ENSMUSG00000023027
Atf2	ENSMUSG00000027104
Atf3	ENSMUSG00000026628
Atf4	ENSMUSG00000042406
Atf5	ENSMUSG00000038539
Atf6	ENSMUSG00000026663
Atf6b	ENSMUSG00000015461
Atf7	ENSMUSG00000099083
Atmin	ENSMUSG00000047388
Atoh1	ENSMUSG00000073043
Atoh7	ENSMUSG00000036816
Atoh8	ENSMUSG00000037621
Bach1	ENSMUSG00000025612
Bach2	ENSMUSG00000040270
Barhl1	ENSMUSG00000026805
Barhl2	ENSMUSG00000034384
Barx1	ENSMUSG00000021381
Barx2	ENSMUSG00000032033
Batf	ENSMUSG00000034266
Batf2	ENSMUSG00000039699
Batf3	ENSMUSG00000026630
Bbx	ENSMUSG00000022641
Bcl10	ENSMUSG00000028191
Bcl11a	ENSMUSG00000000861
Bcl11b	ENSMUSG00000048251
Bcl6	ENSMUSG00000022508
Bcl6b	ENSMUSG00000000317
Bhlha15	ENSMUSG00000052271
Bhlha9	ENSMUSG00000044243
Bhlhe22	ENSMUSG00000025128
Bhlhe23	ENSMUSG00000045493
Bhlhe40	ENSMUSG00000030103
Bhlhe41	ENSMUSG00000030256
Bmyc	ENSMUSG00000049086
Bnc1	ENSMUSG00000025105
Brms1	ENSMUSG00000080268
Bsx	ENSMUSG00000054360
Carf	ENSMUSG00000026017
Casz1	ENSMUSG00000028977
Cc2d1a	ENSMUSG00000036686
Cc2d1b	ENSMUSG00000028582
Cdc5l	ENSMUSG00000023932
Cdx1	ENSMUSG00000024619
Cdx2	ENSMUSG00000029646
Cdx4	ENSMUSG00000031326
Cebpa	ENSMUSG00000034957
Cebpb	ENSMUSG00000056501
Cebpd	ENSMUSG00000071637
Cebpe	ENSMUSG00000052435
Cebpg	ENSMUSG00000056216
Cic	ENSMUSG00000005442
Clock	ENSMUSG00000029238
Cphx1	ENSMUSG00000095975
Creb1	ENSMUSG00000025958
Creb3	ENSMUSG00000028466
Creb3l1	ENSMUSG00000027230
Creb3l2	ENSMUSG00000038648
Creb3l3	ENSMUSG00000035041
Creb3l4	ENSMUSG00000027938
Creb5	ENSMUSG00000053007
Crebl2	ENSMUSG00000032652
Crebzf	ENSMUSG00000051451
Crem	ENSMUSG00000063889
Crx	ENSMUSG00000041578
Csrnp1	ENSMUSG00000032515
Csrnp2	ENSMUSG00000044636
Csrnp3	ENSMUSG00000044647
Csrp3	ENSMUSG00000030470
Cux1	ENSMUSG00000029705
Cux2	ENSMUSG00000042589
Dach1	ENSMUSG00000055639
Dach2	ENSMUSG00000025592
Dbp	ENSMUSG00000059824
Dbx1	ENSMUSG00000030507
Deaf1	ENSMUSG00000058886
Dlx1	ENSMUSG00000041911
Dlx2	ENSMUSG00000023391
Dlx3	ENSMUSG00000001510
Dlx4	ENSMUSG00000020871
Dlx5	ENSMUSG00000029755
Dlx6	ENSMUSG00000029754
Dmbx1	ENSMUSG00000028707
Dmrt1	ENSMUSG00000024837
Dmrt2	ENSMUSG00000048138
Dmrt3	ENSMUSG00000042372
Dmrta1	ENSMUSG00000043753
Dmrta2	ENSMUSG00000047143
Dmrtb1	ENSMUSG00000028610
Dmrtc1a	ENSMUSG00000031323
Dmrtc1b	ENSMUSG00000073027
Dmrtc1c1	ENSMUSG00000067562
Dmrtc2	ENSMUSG00000011349
Dmtf1	ENSMUSG00000042508
Duxbl1	ENSMUSG00000048502
Duxf3	ENSMUSG00000075046
E2f1	ENSMUSG00000027490
E2f2	ENSMUSG00000018983
E2f3	ENSMUSG00000016477
E2f4	ENSMUSG00000014859
E2f5	ENSMUSG00000027552
E2f6	ENSMUSG00000057469
E2f7	ENSMUSG00000020185
E2f8	ENSMUSG00000046179
E4f1	ENSMUSG00000024137
Ebf1	ENSMUSG00000057098
Ebf2	ENSMUSG00000022053
Ebf3	ENSMUSG00000010476
Ebf4	ENSMUSG00000053552
Egr1	ENSMUSG00000038418
Egr2	ENSMUSG00000037868
Egr3	ENSMUSG00000033730
Egr4	ENSMUSG00000071341
Ehf	ENSMUSG00000012350
Elf1	ENSMUSG00000036461
Elf2	ENSMUSG00000037174
Elf3	ENSMUSG00000003051
Elf4	ENSMUSG00000031103
Elf5	ENSMUSG00000027186
Elk1	ENSMUSG00000009406
Elk3	ENSMUSG00000008398
Elk4	ENSMUSG00000026436
Emx1	ENSMUSG00000033726
Emx2	ENSMUSG00000043969
En1	ENSMUSG00000058665
En2	ENSMUSG00000039095
Eomes	ENSMUSG00000032446
Epas1	ENSMUSG00000024140
Erf	ENSMUSG00000040857
Erg	ENSMUSG00000040732
Esr1	ENSMUSG00000019768
Esr2	ENSMUSG00000021055
Esrra	ENSMUSG00000024955
Esrrb	ENSMUSG00000021255
Esrrg	ENSMUSG00000026610
Esx1	ENSMUSG00000023443
Ets1	ENSMUSG00000032035
Ets2	ENSMUSG00000022895
Etv1	ENSMUSG00000004151
Etv2	ENSMUSG00000006311
Etv3	ENSMUSG00000003382
Etv4	ENSMUSG00000017724
Etv5	ENSMUSG00000013089
Etv6	ENSMUSG00000030199
Evx1	ENSMUSG00000005503
Evx2	ENSMUSG00000001815
Ferd3l	ENSMUSG00000046518
Fev	ENSMUSG00000055197
Fezf1	ENSMUSG00000029697
Fezf2	ENSMUSG00000021743
Figla	ENSMUSG00000030001
Fli1	ENSMUSG00000016087
Fos	ENSMUSG00000021250
Fosb	ENSMUSG00000003545
Fosl1	ENSMUSG00000024912
Fosl2	ENSMUSG00000029135
Foxa1	ENSMUSG00000035451
Foxa2	ENSMUSG00000037025
Foxa3	ENSMUSG00000040891
Foxb1	ENSMUSG00000059246
Foxb2	ENSMUSG00000056829
Foxc1	ENSMUSG00000050295
Foxc2	ENSMUSG00000046714
Foxd1	ENSMUSG00000078302
Foxd2	ENSMUSG00000055210
Foxd3	ENSMUSG00000067261
Foxd4	ENSMUSG00000051490
Foxe1	ENSMUSG00000070990
Foxe3	ENSMUSG00000044518
Foxf1	ENSMUSG00000042812
Foxf2	ENSMUSG00000038402
Foxg1	ENSMUSG00000020950
Foxh1	ENSMUSG00000033837
Foxi1	ENSMUSG00000047861
Foxi2	ENSMUSG00000048377
Foxi3	ENSMUSG00000055874
Foxj1	ENSMUSG00000034227
Foxj2	ENSMUSG00000003154
Foxj3	ENSMUSG00000032998
Foxk1	ENSMUSG00000056493
Foxk2	ENSMUSG00000039275
Foxl1	ENSMUSG00000097084
Foxl2	ENSMUSG00000050397
Foxl3	ENSMUSG00000094504
Foxm1	ENSMUSG00000001517
Foxn1	ENSMUSG00000002057
Foxn2	ENSMUSG00000034998
Foxn3	ENSMUSG00000033713
Foxn4	ENSMUSG00000042002
Foxo1	ENSMUSG00000044167
Foxo3	ENSMUSG00000048756
Foxo4	ENSMUSG00000042903
Foxo6	ENSMUSG00000052135
Foxp1	ENSMUSG00000030067
Foxp2	ENSMUSG00000029563
Foxp3	ENSMUSG00000039521
Foxp4	ENSMUSG00000023991
Foxq1	ENSMUSG00000038415
Foxr1	ENSMUSG00000074397
Foxr2	ENSMUSG00000071665
Foxs1	ENSMUSG00000074676
Gabpa	ENSMUSG00000008976
Gata1	ENSMUSG00000031162
Gata2	ENSMUSG00000015053
Gata3	ENSMUSG00000015619
Gata4	ENSMUSG00000021944
Gata5	ENSMUSG00000015627
Gata6	ENSMUSG00000005836
Gbx1	ENSMUSG00000067724
Gbx2	ENSMUSG00000034486
Gcm1	ENSMUSG00000023333
Gcm2	ENSMUSG00000021362
Gfi1	ENSMUSG00000029275
Gfi1b	ENSMUSG00000026815
Gli1	ENSMUSG00000025407
Gli2	ENSMUSG00000048402
Gli3	ENSMUSG00000021318
Glis1	ENSMUSG00000034762
Glis2	ENSMUSG00000014303
Glis3	ENSMUSG00000052942
Gpbp1	ENSMUSG00000032745
Grhl1	ENSMUSG00000020656
Grhl2	ENSMUSG00000022286
Grhl3	ENSMUSG00000037188
Gsc	ENSMUSG00000021095
Gsc2	ENSMUSG00000022738
Gsx1	ENSMUSG00000053129
Gsx2	ENSMUSG00000035946
Gtf2i	ENSMUSG00000060261
Gtf2ird1	ENSMUSG00000023079
Gzf1	ENSMUSG00000027439
Hand1	ENSMUSG00000037335
Hand2	ENSMUSG00000038193
Hbp1	ENSMUSG00000002996
Hdx	ENSMUSG00000034551
Helt	ENSMUSG00000047171
Hes1	ENSMUSG00000022528
Hes2	ENSMUSG00000028940
Hes3	ENSMUSG00000028946
Hes5	ENSMUSG00000048001
Hes6	ENSMUSG00000067071
Hes7	ENSMUSG00000023781
Hesx1	ENSMUSG00000040726
Hey1	ENSMUSG00000040289
Hey2	ENSMUSG00000019789
Heyl	ENSMUSG00000032744
Hhex	ENSMUSG00000024986
Hic1	ENSMUSG00000043099
Hic2	ENSMUSG00000050240
Hif1a	ENSMUSG00000021109
Hif3a	ENSMUSG00000004328
Hinfp	ENSMUSG00000032119
Hivep1	ENSMUSG00000021366
Hivep2	ENSMUSG00000015501
Hivep3	ENSMUSG00000028634
Hlf	ENSMUSG00000003949
Hlx	ENSMUSG00000039377
Hmga1	ENSMUSG00000046711
Hmga2	ENSMUSG00000056758
Hmgn3	ENSMUSG00000066456
Hmx1	ENSMUSG00000067438
Hmx2	ENSMUSG00000050100
Hmx3	ENSMUSG00000040148
Hnf1a	ENSMUSG00000029556
Hnf1b	ENSMUSG00000020679
Hnf4a	ENSMUSG00000017950
Hnf4g	ENSMUSG00000017688
Homez	ENSMUSG00000057156
Hoxa1	ENSMUSG00000029844
Hoxa10	ENSMUSG00000000938
Hoxa11	ENSMUSG00000038210
Hoxa13	ENSMUSG00000038203
Hoxa2	ENSMUSG00000014704
Hoxa3	ENSMUSG00000079560
Hoxa4	ENSMUSG00000000942
Hoxa5	ENSMUSG00000038253
Hoxa6	ENSMUSG00000043219
Hoxa7	ENSMUSG00000038236
Hoxa9	ENSMUSG00000038227
Hoxb1	ENSMUSG00000018973
Hoxb13	ENSMUSG00000049604
Hoxb2	ENSMUSG00000075588
Hoxb3	ENSMUSG00000048763
Hoxb4	ENSMUSG00000038692
Hoxb5	ENSMUSG00000038700
Hoxb6	ENSMUSG00000000690
Hoxb7	ENSMUSG00000038721
Hoxb8	ENSMUSG00000056648
Hoxb9	ENSMUSG00000020875
Hoxc10	ENSMUSG00000022484
Hoxc11	ENSMUSG00000001656
Hoxc12	ENSMUSG00000050328
Hoxc13	ENSMUSG00000001655
Hoxc4	ENSMUSG00000075394
Hoxc5	ENSMUSG00000022485
Hoxc6	ENSMUSG00000001661
Hoxc8	ENSMUSG00000001657
Hoxc9	ENSMUSG00000036139
Hoxd1	ENSMUSG00000042448
Hoxd10	ENSMUSG00000050368
Hoxd11	ENSMUSG00000042499
Hoxd12	ENSMUSG00000001823
Hoxd13	ENSMUSG00000001819
Hoxd3	ENSMUSG00000079277
Hoxd4	ENSMUSG00000101174
Hoxd8	ENSMUSG00000027102
Hoxd9	ENSMUSG00000043342
Hsf1	ENSMUSG00000022556
Hsf2	ENSMUSG00000019878
Hsf3	ENSMUSG00000045802
Hsf4	ENSMUSG00000033249
Hsf5	ENSMUSG00000070345
Hsfy2	ENSMUSG00000045336
Ifrd1	ENSMUSG00000001627
Ikzf1	ENSMUSG00000018654
Ikzf2	ENSMUSG00000025997
Ikzf3	ENSMUSG00000018168
Ikzf4	ENSMUSG00000002578
Ikzf5	ENSMUSG00000040167
Insm1	ENSMUSG00000068154
Insm2	ENSMUSG00000045440
Irf1	ENSMUSG00000018899
Irf2	ENSMUSG00000031627
Irf3	ENSMUSG00000003184
Irf4	ENSMUSG00000021356
Irf5	ENSMUSG00000029771
Irf6	ENSMUSG00000026638
Irf7	ENSMUSG00000025498
Irf8	ENSMUSG00000041515
Irf9	ENSMUSG00000002325
Irx1	ENSMUSG00000060969
Irx2	ENSMUSG00000001504
Irx3	ENSMUSG00000031734
Irx4	ENSMUSG00000021604
Irx5	ENSMUSG00000031737
Irx6	ENSMUSG00000031738
Isl1	ENSMUSG00000042258
Isl2	ENSMUSG00000032318
Isx	ENSMUSG00000031621
Jdp2	ENSMUSG00000034271
Jun	ENSMUSG00000052684
Junb	ENSMUSG00000052837
Jund	ENSMUSG00000071076
Kcnip3	ENSMUSG00000079056
Klf1	ENSMUSG00000054191
Klf10	ENSMUSG00000037465
Klf11	ENSMUSG00000020653
Klf12	ENSMUSG00000072294
Klf13	ENSMUSG00000052040
Klf14	ENSMUSG00000073209
Klf15	ENSMUSG00000030087
Klf16	ENSMUSG00000035397
Klf17	ENSMUSG00000048626
Klf2	ENSMUSG00000055148
Klf3	ENSMUSG00000029178
Klf4	ENSMUSG00000003032
Klf5	ENSMUSG00000005148
Klf6	ENSMUSG00000000078
Klf7	ENSMUSG00000025959
Klf8	ENSMUSG00000041649
Klf9	ENSMUSG00000033863
Lbx1	ENSMUSG00000025216
Lbx2	ENSMUSG00000034968
Lef1	ENSMUSG00000027985
Lhx1	ENSMUSG00000018698
Lhx2	ENSMUSG00000000247
Lhx3	ENSMUSG00000026934
Lhx4	ENSMUSG00000026468
Lhx5	ENSMUSG00000029595
Lhx6	ENSMUSG00000026890
Lhx8	ENSMUSG00000096225
Lhx9	ENSMUSG00000019230
Litaf	ENSMUSG00000022500
Lmx1a	ENSMUSG00000026686
Lmx1b	ENSMUSG00000038765
Lrrfip1	ENSMUSG00000026305
Lrrfip2	ENSMUSG00000032497
Lyl1	ENSMUSG00000034041
Maf	ENSMUSG00000055435
Mafa	ENSMUSG00000047591
Mafb	ENSMUSG00000074622
Maff	ENSMUSG00000042622
Mafg	ENSMUSG00000051510
Mafk	ENSMUSG00000018143
Max	ENSMUSG00000059436
Maz	ENSMUSG00000030678
Mecom	ENSMUSG00000027684
Mecp2	ENSMUSG00000031393
Mef2a	ENSMUSG00000030557
Mef2b	ENSMUSG00000079033
Mef2c	ENSMUSG00000005583
Mef2d	ENSMUSG00000001419
Meis1	ENSMUSG00000020160
Meis2	ENSMUSG00000027210
Meis3	ENSMUSG00000041420
Meox1	ENSMUSG00000001493
Meox2	ENSMUSG00000036144
Mesp1	ENSMUSG00000030544
Mesp2	ENSMUSG00000030543
Mga	ENSMUSG00000033943
Mitf	ENSMUSG00000035158
Mixl1	ENSMUSG00000026497
Mkx	ENSMUSG00000061013
Mlx	ENSMUSG00000017801
Mlxip	ENSMUSG00000038342
Mlxipl	ENSMUSG00000005373
Mnt	ENSMUSG00000000282
Mnx1	ENSMUSG00000001566
Mrtfa	ENSMUSG00000042292
Mrtfb	ENSMUSG00000009569
Msc	ENSMUSG00000025930
Msgn1	ENSMUSG00000047002
Msx1	ENSMUSG00000048450
Msx2	ENSMUSG00000021469
Msx3	ENSMUSG00000025469
Mtf1	ENSMUSG00000028890
Mxd1	ENSMUSG00000001156
Mxd3	ENSMUSG00000021485
Mxd4	ENSMUSG00000037235
Mxi1	ENSMUSG00000025025
Myb	ENSMUSG00000019982
Mybl1	ENSMUSG00000025912
Mybl2	ENSMUSG00000017861
Myc	ENSMUSG00000022346
Mycl	ENSMUSG00000028654
Mycn	ENSMUSG00000037169
Mycs	ENSMUSG00000044597
Myef2	ENSMUSG00000027201
Myf5	ENSMUSG00000000435
Myf6	ENSMUSG00000035923
Mynn	ENSMUSG00000037730
Myocd	ENSMUSG00000020542
Myod1	ENSMUSG00000009471
Myog	ENSMUSG00000026459
Mypop	ENSMUSG00000048481
Myrf	ENSMUSG00000036098
Myrfl	ENSMUSG00000034057
Myt1	ENSMUSG00000010505
Myt1l	ENSMUSG00000061911
Mzf1	ENSMUSG00000030380
Nanog	ENSMUSG00000012396
Neurod1	ENSMUSG00000034701
Neurod2	ENSMUSG00000038255
Neurod4	ENSMUSG00000048015
Neurod6	ENSMUSG00000037984
Neurog1	ENSMUSG00000048904
Neurog2	ENSMUSG00000027967
Neurog3	ENSMUSG00000044312
Nfat5	ENSMUSG00000003847
Nfatc1	ENSMUSG00000033016
Nfatc2	ENSMUSG00000027544
Nfatc3	ENSMUSG00000031902
Nfatc4	ENSMUSG00000023411
Nfe2	ENSMUSG00000058794
Nfe2l1	ENSMUSG00000038615
Nfe2l2	ENSMUSG00000015839
Nfe2l3	ENSMUSG00000029832
Nfia	ENSMUSG00000028565
Nfib	ENSMUSG00000008575
Nfic	ENSMUSG00000055053
Nfil3	ENSMUSG00000056749
Nfix	ENSMUSG00000001911
Nfkb1	ENSMUSG00000028163
Nfkb2	ENSMUSG00000025225
Nfx1	ENSMUSG00000028423
Nfxl1	ENSMUSG00000072889
Nfya	ENSMUSG00000023994
Nfyb	ENSMUSG00000020248
Nfyc	ENSMUSG00000032897
Nhlh1	ENSMUSG00000051251
Nhlh2	ENSMUSG00000048540
Nkrf	ENSMUSG00000044149
Nkx1-1	ENSMUSG00000029112
Nkx1-2	ENSMUSG00000048528
Nkx2-1	ENSMUSG00000001496
Nkx2-2	ENSMUSG00000027434
Nkx2-3	ENSMUSG00000044220
Nkx2-4	ENSMUSG00000054160
Nkx2-5	ENSMUSG00000015579
Nkx2-6	ENSMUSG00000044186
Nkx2-9	ENSMUSG00000058669
Nkx3-1	ENSMUSG00000022061
Nkx3-2	ENSMUSG00000049691
Nkx6-1	ENSMUSG00000035187
Nkx6-2	ENSMUSG00000041309
Nkx6-3	ENSMUSG00000063672
Nobox	ENSMUSG00000029736
Noto	ENSMUSG00000068302
Npas1	ENSMUSG00000001988
Npas2	ENSMUSG00000026077
Npas3	ENSMUSG00000021010
Npas4	ENSMUSG00000045903
Nr0b1	ENSMUSG00000025056
Nr0b2	ENSMUSG00000037583
Nr1d1	ENSMUSG00000020889
Nr1d2	ENSMUSG00000021775
Nr1h2	ENSMUSG00000060601
Nr1h3	ENSMUSG00000002108
Nr1h4	ENSMUSG00000047638
Nr1h5	ENSMUSG00000048938
Nr1i2	ENSMUSG00000022809
Nr1i3	ENSMUSG00000005677
Nr2c1	ENSMUSG00000005897
Nr2c2	ENSMUSG00000005893
Nr2e1	ENSMUSG00000019803
Nr2e3	ENSMUSG00000032292
Nr2f1	ENSMUSG00000069171
Nr2f2	ENSMUSG00000030551
Nr2f6	ENSMUSG00000002393
Nr3c1	ENSMUSG00000024431
Nr3c2	ENSMUSG00000031618
Nr4a1	ENSMUSG00000023034
Nr4a2	ENSMUSG00000026826
Nr4a3	ENSMUSG00000028341
Nr5a1	ENSMUSG00000026751
Nr5a2	ENSMUSG00000026398
Nr6a1	ENSMUSG00000063972
Nrf1	ENSMUSG00000058440
Nrl	ENSMUSG00000040632
Obox1	ENSMUSG00000054310
Obox2	ENSMUSG00000074369
Obox3	ENSMUSG00000066772
Obox5	ENSMUSG00000074366
Obox6	ENSMUSG00000041583
Obox7	ENSMUSG00000055942
Obox8	ENSMUSG00000099216
Olig1	ENSMUSG00000046160
Olig2	ENSMUSG00000039830
Olig3	ENSMUSG00000045591
Onecut1	ENSMUSG00000043013
Onecut2	ENSMUSG00000045991
Onecut3	ENSMUSG00000045518
Osr1	ENSMUSG00000048387
Osr2	ENSMUSG00000022330
Otp	ENSMUSG00000021685
Otx1	ENSMUSG00000005917
Otx2	ENSMUSG00000021848
Ovol1	ENSMUSG00000024922
Ovol2	ENSMUSG00000037279
Ovol3	ENSMUSG00000100512
Patz1	ENSMUSG00000020453
Pax1	ENSMUSG00000037034
Pax2	ENSMUSG00000004231
Pax3	ENSMUSG00000004872
Pax4	ENSMUSG00000029706
Pax5	ENSMUSG00000014030
Pax6	ENSMUSG00000027168
Pax7	ENSMUSG00000028736
Pax8	ENSMUSG00000026976
Pax9	ENSMUSG00000001497
Pbx1	ENSMUSG00000052534
Pbx2	ENSMUSG00000034673
Pbx3	ENSMUSG00000038718
Pbx4	ENSMUSG00000031860
Pbxip1	ENSMUSG00000042613
Pdx1	ENSMUSG00000029644
Peg3	ENSMUSG00000002265
Pgr	ENSMUSG00000031870
Phb2	ENSMUSG00000004264
Phox2a	ENSMUSG00000007946
Phox2b	ENSMUSG00000012520
Pitx1	ENSMUSG00000021506
Pitx2	ENSMUSG00000028023
Pitx3	ENSMUSG00000025229
Pknox1	ENSMUSG00000006705
Pknox2	ENSMUSG00000035934
Plag1	ENSMUSG00000003282
Plagl1	ENSMUSG00000019817
Plagl2	ENSMUSG00000051413
Pou1f1	ENSMUSG00000004842
Pou2f1	ENSMUSG00000026565
Pou2f2	ENSMUSG00000008496
Pou2f3	ENSMUSG00000032015
Pou3f1	ENSMUSG00000090125
Pou3f2	ENSMUSG00000095139
Pou3f3	ENSMUSG00000045515
Pou3f4	ENSMUSG00000056854
Pou4f1	ENSMUSG00000048349
Pou4f2	ENSMUSG00000031688
Pou4f3	ENSMUSG00000024497
Pou5f1	ENSMUSG00000024406
Pou5f2	ENSMUSG00000093668
Pou6f1	ENSMUSG00000009739
Pou6f2	ENSMUSG00000009734
Ppara	ENSMUSG00000022383
Ppard	ENSMUSG00000002250
Pparg	ENSMUSG00000000440
Prdm1	ENSMUSG00000038151
Prdm16	ENSMUSG00000039410
Prdm2	ENSMUSG00000057637
Prdm4	ENSMUSG00000035529
Prdm5	ENSMUSG00000029913
Preb	ENSMUSG00000045302
Prop1	ENSMUSG00000044542
Prox1	ENSMUSG00000010175
Prox2	ENSMUSG00000042320
Prrx1	ENSMUSG00000026586
Prrx2	ENSMUSG00000039476
Prrxl1	ENSMUSG00000041730
Ptf1a	ENSMUSG00000026735
Pura	ENSMUSG00000043991
Purb	ENSMUSG00000094483
Purg	ENSMUSG00000049184
Rara	ENSMUSG00000037992
Rarb	ENSMUSG00000017491
Rarg	ENSMUSG00000001288
Rax	ENSMUSG00000024518
Rbak	ENSMUSG00000061898
Rbpj	ENSMUSG00000039191
Rbpjl	ENSMUSG00000017007
Rest	ENSMUSG00000029249
Rfx1	ENSMUSG00000031706
Rfx2	ENSMUSG00000024206
Rfx3	ENSMUSG00000040929
Rfx4	ENSMUSG00000020037
Rfx5	ENSMUSG00000005774
Rfx6	ENSMUSG00000019900
Rfx7	ENSMUSG00000037674
Rfx8	ENSMUSG00000057173
Rhox10	ENSMUSG00000053909
Rhox11	ENSMUSG00000051038
Rhox13	ENSMUSG00000050197
Rhox5	ENSMUSG00000095180
Rlf	ENSMUSG00000049878
Ror1	ENSMUSG00000035305
Rora	ENSMUSG00000032238
Rorb	ENSMUSG00000036192
Rorc	ENSMUSG00000028150
Rreb1	ENSMUSG00000039087
Rsl1	ENSMUSG00000058900
Rslcan18	ENSMUSG00000074824
Runx1	ENSMUSG00000022952
Runx2	ENSMUSG00000039153
Runx3	ENSMUSG00000070691
Rxra	ENSMUSG00000015846
Rxrb	ENSMUSG00000039656
Rxrg	ENSMUSG00000015843
Sall1	ENSMUSG00000031665
Sall2	ENSMUSG00000049532
Sall3	ENSMUSG00000024565
Sall4	ENSMUSG00000027547
Satb1	ENSMUSG00000023927
Satb2	ENSMUSG00000038331
Scrt1	ENSMUSG00000048385
Scrt2	ENSMUSG00000060257
Scx	ENSMUSG00000034161
Shox2	ENSMUSG00000027833
Sim1	ENSMUSG00000019913
Sim2	ENSMUSG00000062713
Six1	ENSMUSG00000051367
Six2	ENSMUSG00000024134
Six3	ENSMUSG00000038805
Six4	ENSMUSG00000034460
Six5	ENSMUSG00000040841
Six6	ENSMUSG00000021099
Smad1	ENSMUSG00000031681
Smad2	ENSMUSG00000024563
Smad3	ENSMUSG00000032402
Smad4	ENSMUSG00000024515
Smad5	ENSMUSG00000021540
Smad7	ENSMUSG00000025880
Smad9	ENSMUSG00000027796
Snai1	ENSMUSG00000042821
Snai2	ENSMUSG00000022676
Snai3	ENSMUSG00000006587
Sohlh1	ENSMUSG00000059625
Sohlh2	ENSMUSG00000027794
Sox1	ENSMUSG00000096014
Sox10	ENSMUSG00000033006
Sox11	ENSMUSG00000063632
Sox12	ENSMUSG00000051817
Sox13	ENSMUSG00000070643
Sox14	ENSMUSG00000053747
Sox15	ENSMUSG00000041287
Sox17	ENSMUSG00000025902
Sox18	ENSMUSG00000046470
Sox2	ENSMUSG00000074637
Sox21	ENSMUSG00000061517
Sox3	ENSMUSG00000045179
Sox30	ENSMUSG00000040489
Sox4	ENSMUSG00000076431
Sox5	ENSMUSG00000041540
Sox6	ENSMUSG00000051910
Sox7	ENSMUSG00000063060
Sox8	ENSMUSG00000024176
Sox9	ENSMUSG00000000567
Sp1	ENSMUSG00000001280
Sp100	ENSMUSG00000026222
Sp110	ENSMUSG00000070034
Sp2	ENSMUSG00000018678
Sp3	ENSMUSG00000027109
Sp4	ENSMUSG00000025323
Sp5	ENSMUSG00000075304
Sp6	ENSMUSG00000038560
Sp7	ENSMUSG00000060284
Sp8	ENSMUSG00000048562
Sp9	ENSMUSG00000068859
Spdef	ENSMUSG00000024215
Spi1	ENSMUSG00000002111
Spib	ENSMUSG00000008193
Spic	ENSMUSG00000004359
Spz1	ENSMUSG00000046957
Srebf1	ENSMUSG00000020538
Srebf2	ENSMUSG00000022463
Srf	ENSMUSG00000015605
Sry	ENSMUSG00000069036
St18	ENSMUSG00000033740
Stat1	ENSMUSG00000026104
Stat2	ENSMUSG00000040033
Stat3	ENSMUSG00000004040
Stat4	ENSMUSG00000062939
Stat5a	ENSMUSG00000004043
Stat5b	ENSMUSG00000020919
Stat6	ENSMUSG00000002147
T	ENSMUSG00000062327
Tal1	ENSMUSG00000028717
Tal2	ENSMUSG00000028417
Tbr1	ENSMUSG00000035033
Tbx1	ENSMUSG00000009097
Tbx10	ENSMUSG00000037477
Tbx15	ENSMUSG00000027868
Tbx18	ENSMUSG00000032419
Tbx19	ENSMUSG00000026572
Tbx2	ENSMUSG00000000093
Tbx20	ENSMUSG00000031965
Tbx21	ENSMUSG00000001444
Tbx22	ENSMUSG00000031241
Tbx3	ENSMUSG00000018604
Tbx4	ENSMUSG00000000094
Tbx5	ENSMUSG00000018263
Tbx6	ENSMUSG00000030699
Tcerg1	ENSMUSG00000024498
Tcf12	ENSMUSG00000032228
Tcf15	ENSMUSG00000068079
Tcf20	ENSMUSG00000041852
Tcf21	ENSMUSG00000045680
Tcf23	ENSMUSG00000006642
Tcf24	ENSMUSG00000099032
Tcf3	ENSMUSG00000020167
Tcf4	ENSMUSG00000053477
Tcf7	ENSMUSG00000000782
Tcf7l1	ENSMUSG00000055799
Tcf7l2	ENSMUSG00000024985
Tcfl5	ENSMUSG00000038932
Tead1	ENSMUSG00000055320
Tead2	ENSMUSG00000030796
Tead3	ENSMUSG00000002249
Tead4	ENSMUSG00000030353
Tef	ENSMUSG00000022389
Tfam	ENSMUSG00000003923
Tfap2a	ENSMUSG00000021359
Tfap2b	ENSMUSG00000025927
Tfap2c	ENSMUSG00000028640
Tfap2d	ENSMUSG00000042596
Tfap2e	ENSMUSG00000042477
Tfap4	ENSMUSG00000005718
Tfcp2	ENSMUSG00000009733
Tfcp2l1	ENSMUSG00000026380
Tfdp1	ENSMUSG00000038482
Tfdp2	ENSMUSG00000032411
Tfe3	ENSMUSG00000000134
Tfeb	ENSMUSG00000023990
Tfec	ENSMUSG00000029553
Tgif1	ENSMUSG00000047407
Tgif2	ENSMUSG00000062175
Tgif2lx1	ENSMUSG00000100133
Thap1	ENSMUSG00000037214
Thap11	ENSMUSG00000036442
Thra	ENSMUSG00000058756
Thrb	ENSMUSG00000021779
Tlx1	ENSMUSG00000025215
Tlx2	ENSMUSG00000068327
Tlx3	ENSMUSG00000040610
Trp53	ENSMUSG00000059552
Trp63	ENSMUSG00000022510
Trp73	ENSMUSG00000029026
Trps1	ENSMUSG00000038679
Tsc22d1	ENSMUSG00000022010
Tshz1	ENSMUSG00000046982
Tshz2	ENSMUSG00000047907
Tshz3	ENSMUSG00000021217
Twist1	ENSMUSG00000035799
Twist2	ENSMUSG00000007805
Uncx	ENSMUSG00000029546
Usf1	ENSMUSG00000026641
Usf2	ENSMUSG00000058239
Vdr	ENSMUSG00000022479
Vezf1	ENSMUSG00000018377
Vsx1	ENSMUSG00000033080
Vsx2	ENSMUSG00000021239
Wiz	ENSMUSG00000024050
Wt1	ENSMUSG00000016458
Xbp1	ENSMUSG00000020484
Yy1	ENSMUSG00000021264
Yy2	ENSMUSG00000091736
Zbtb1	ENSMUSG00000033454
Zbtb11	ENSMUSG00000022601
Zbtb12	ENSMUSG00000049823
Zbtb14	ENSMUSG00000049672
Zbtb16	ENSMUSG00000066687
Zbtb17	ENSMUSG00000006215
Zbtb18	ENSMUSG00000063659
Zbtb2	ENSMUSG00000075327
Zbtb20	ENSMUSG00000022708
Zbtb21	ENSMUSG00000046962
Zbtb24	ENSMUSG00000019826
Zbtb25	ENSMUSG00000056459
Zbtb26	ENSMUSG00000050714
Zbtb3	ENSMUSG00000071661
Zbtb32	ENSMUSG00000006310
Zbtb33	ENSMUSG00000048047
Zbtb34	ENSMUSG00000068966
Zbtb37	ENSMUSG00000043467
Zbtb38	ENSMUSG00000040433
Zbtb39	ENSMUSG00000044617
Zbtb4	ENSMUSG00000018750
Zbtb40	ENSMUSG00000060862
Zbtb41	ENSMUSG00000033964
Zbtb42	ENSMUSG00000037638
Zbtb45	ENSMUSG00000049600
Zbtb48	ENSMUSG00000028952
Zbtb49	ENSMUSG00000029127
Zbtb5	ENSMUSG00000049657
Zbtb6	ENSMUSG00000066798
Zbtb7a	ENSMUSG00000035011
Zbtb7b	ENSMUSG00000028042
Zbtb7c	ENSMUSG00000044646
Zc3h12a	ENSMUSG00000042677
Zc3h8	ENSMUSG00000027387
Zeb1	ENSMUSG00000024238
Zeb2	ENSMUSG00000026872
Zfa-ps	ENSMUSG00000049576
Zfat	ENSMUSG00000022335
Zfhx2	ENSMUSG00000040721
Zfhx3	ENSMUSG00000038872
Zfhx4	ENSMUSG00000025255
Zfp1	ENSMUSG00000055835
Zfp101	ENSMUSG00000055240
Zfp105	ENSMUSG00000057895
Zfp108	ENSMUSG00000030486
Zfp109	ENSMUSG00000074283
Zfp11	ENSMUSG00000051034
Zfp110	ENSMUSG00000058638
Zfp111	ENSMUSG00000087598
Zfp112	ENSMUSG00000052675
Zfp113	ENSMUSG00000037007
Zfp114	ENSMUSG00000068962
Zfp119a	ENSMUSG00000057835
Zfp119b	ENSMUSG00000062101
Zfp12	ENSMUSG00000029587
Zfp120	ENSMUSG00000068134
Zfp128	ENSMUSG00000060397
Zfp13	ENSMUSG00000062012
Zfp131	ENSMUSG00000094870
Zfp14	ENSMUSG00000053985
Zfp141	ENSMUSG00000092416
Zfp143	ENSMUSG00000061079
Zfp146	ENSMUSG00000037029
Zfp148	ENSMUSG00000022811
Zfp157	ENSMUSG00000036898
Zfp160	ENSMUSG00000067942
Zfp169	ENSMUSG00000050954
Zfp174	ENSMUSG00000054939
Zfp180	ENSMUSG00000057101
Zfp182	ENSMUSG00000054737
Zfp184	ENSMUSG00000006720
Zfp189	ENSMUSG00000039634
Zfp2	ENSMUSG00000049321
Zfp202	ENSMUSG00000025602
Zfp212	ENSMUSG00000052763
Zfp213	ENSMUSG00000071256
Zfp217	ENSMUSG00000052056
Zfp219	ENSMUSG00000049295
Zfp229	ENSMUSG00000061544
Zfp235	ENSMUSG00000047603
Zfp236	ENSMUSG00000041258
Zfp239	ENSMUSG00000042097
Zfp24	ENSMUSG00000051469
Zfp248	ENSMUSG00000030145
Zfp251	ENSMUSG00000022526
Zfp26	ENSMUSG00000063108
Zfp260	ENSMUSG00000049421
Zfp263	ENSMUSG00000022529
Zfp266	ENSMUSG00000060510
Zfp267	ENSMUSG00000033883
Zfp268	ENSMUSG00000078502
Zfp27	ENSMUSG00000062040
Zfp273	ENSMUSG00000030446
Zfp275	ENSMUSG00000031365
Zfp28	ENSMUSG00000062861
Zfp280b	ENSMUSG00000049764
Zfp280c	ENSMUSG00000036916
Zfp280d	ENSMUSG00000038535
Zfp281	ENSMUSG00000041483
Zfp282	ENSMUSG00000025821
Zfp286	ENSMUSG00000047342
Zfp287	ENSMUSG00000005267
Zfp292	ENSMUSG00000039967
Zfp296	ENSMUSG00000011267
Zfp3	ENSMUSG00000043602
Zfp30	ENSMUSG00000047473
Zfp300	ENSMUSG00000031079
Zfp316	ENSMUSG00000046658
Zfp317	ENSMUSG00000057551
Zfp319	ENSMUSG00000046556
Zfp322a	ENSMUSG00000046351
Zfp324	ENSMUSG00000004500
Zfp329	ENSMUSG00000057894
Zfp334	ENSMUSG00000017667
Zfp341	ENSMUSG00000059842
Zfp345	ENSMUSG00000074731
Zfp35	ENSMUSG00000063281
Zfp352	ENSMUSG00000070902
Zfp354a	ENSMUSG00000020364
Zfp354b	ENSMUSG00000020335
Zfp354c	ENSMUSG00000044807
Zfp358	ENSMUSG00000047264
Zfp362	ENSMUSG00000028799
Zfp366	ENSMUSG00000050919
Zfp367	ENSMUSG00000044934
Zfp369	ENSMUSG00000021514
Zfp37	ENSMUSG00000028389
Zfp382	ENSMUSG00000074220
Zfp383	ENSMUSG00000099689
Zfp384	ENSMUSG00000038346
Zfp386	ENSMUSG00000042063
Zfp39	ENSMUSG00000037001
Zfp395	ENSMUSG00000034522
Zfp397	ENSMUSG00000024276
Zfp398	ENSMUSG00000062519
Zfp40	ENSMUSG00000002617
Zfp408	ENSMUSG00000075040
Zfp41	ENSMUSG00000047003
Zfp410	ENSMUSG00000042472
Zfp418	ENSMUSG00000034538
Zfp42	ENSMUSG00000051176
Zfp420	ENSMUSG00000058402
Zfp422	ENSMUSG00000059878
Zfp423	ENSMUSG00000045333
Zfp426	ENSMUSG00000059475
Zfp429	ENSMUSG00000078994
Zfp433	ENSMUSG00000096795
Zfp438	ENSMUSG00000050945
Zfp442	ENSMUSG00000068130
Zfp444	ENSMUSG00000044876
Zfp445	ENSMUSG00000047036
Zfp446	ENSMUSG00000033961
Zfp449	ENSMUSG00000073176
Zfp454	ENSMUSG00000048728
Zfp455	ENSMUSG00000051037
Zfp456	ENSMUSG00000078995
Zfp457	ENSMUSG00000055341
Zfp458	ENSMUSG00000055480
Zfp459	ENSMUSG00000055560
Zfp46	ENSMUSG00000051351
Zfp467	ENSMUSG00000068551
Zfp472	ENSMUSG00000053600
Zfp473	ENSMUSG00000048012
Zfp493	ENSMUSG00000090659
Zfp507	ENSMUSG00000044452
Zfp51	ENSMUSG00000023892
Zfp513	ENSMUSG00000043059
Zfp516	ENSMUSG00000058881
Zfp518a	ENSMUSG00000049164
Zfp518b	ENSMUSG00000046572
Zfp52	ENSMUSG00000051341
Zfp523	ENSMUSG00000024220
Zfp524	ENSMUSG00000051184
Zfp526	ENSMUSG00000046541
Zfp53	ENSMUSG00000057409
Zfp534	ENSMUSG00000062518
Zfp536	ENSMUSG00000043456
Zfp54	ENSMUSG00000023882
Zfp551	ENSMUSG00000034071
Zfp553	ENSMUSG00000045598
Zfp558	ENSMUSG00000074500
Zfp560	ENSMUSG00000045519
Zfp563	ENSMUSG00000067424
Zfp566	ENSMUSG00000078768
Zfp568	ENSMUSG00000074221
Zfp57	ENSMUSG00000036036
Zfp574	ENSMUSG00000045252
Zfp58	ENSMUSG00000071291
Zfp580	ENSMUSG00000055633
Zfp583	ENSMUSG00000030443
Zfp59	ENSMUSG00000078779
Zfp595	ENSMUSG00000057842
Zfp597	ENSMUSG00000039789
Zfp599	ENSMUSG00000062794
Zfp60	ENSMUSG00000037640
Zfp600	ENSMUSG00000066007
Zfp605	ENSMUSG00000023284
Zfp606	ENSMUSG00000030386
Zfp607a	ENSMUSG00000020420
Zfp607b	ENSMUSG00000057093
Zfp61	ENSMUSG00000050605
Zfp612	ENSMUSG00000044676
Zfp616	ENSMUSG00000069476
Zfp617	ENSMUSG00000066880
Zfp619	ENSMUSG00000068959
Zfp62	ENSMUSG00000046311
Zfp623	ENSMUSG00000050846
Zfp626	ENSMUSG00000030604
Zfp628	ENSMUSG00000074406
Zfp629	ENSMUSG00000045639
Zfp637	ENSMUSG00000059689
Zfp639	ENSMUSG00000027667
Zfp641	ENSMUSG00000022987
Zfp644	ENSMUSG00000049606
Zfp647	ENSMUSG00000054967
Zfp648	ENSMUSG00000066797
Zfp65	ENSMUSG00000071281
Zfp651	ENSMUSG00000013419
Zfp652	ENSMUSG00000075595
Zfp654	ENSMUSG00000047141
Zfp655	ENSMUSG00000007812
Zfp658	ENSMUSG00000056592
Zfp661	ENSMUSG00000034800
Zfp663	ENSMUSG00000056824
Zfp664	ENSMUSG00000079215
Zfp667	ENSMUSG00000054893
Zfp668	ENSMUSG00000049728
Zfp672	ENSMUSG00000049755
Zfp677	ENSMUSG00000062743
Zfp68	ENSMUSG00000058291
Zfp683	ENSMUSG00000049410
Zfp689	ENSMUSG00000048921
Zfp69	ENSMUSG00000064141
Zfp691	ENSMUSG00000045268
Zfp692	ENSMUSG00000037243
Zfp697	ENSMUSG00000050064
Zfp7	ENSMUSG00000033669
Zfp704	ENSMUSG00000040209
Zfp707	ENSMUSG00000034429
Zfp708	ENSMUSG00000058883
Zfp709	ENSMUSG00000056019
Zfp710	ENSMUSG00000048897
Zfp711	ENSMUSG00000025529
Zfp712	ENSMUSG00000090641
Zfp715	ENSMUSG00000012640
Zfp719	ENSMUSG00000030469
Zfp72	ENSMUSG00000069184
Zfp729a	ENSMUSG00000021510
Zfp729b	ENSMUSG00000058093
Zfp735	ENSMUSG00000060630
Zfp738	ENSMUSG00000048280
Zfp74	ENSMUSG00000059975
Zfp740	ENSMUSG00000046897
Zfp746	ENSMUSG00000057691
Zfp747	ENSMUSG00000054381
Zfp748	ENSMUSG00000095432
Zfp750	ENSMUSG00000039238
Zfp758	ENSMUSG00000044501
Zfp759	ENSMUSG00000057396
Zfp760	ENSMUSG00000067928
Zfp763	ENSMUSG00000067430
Zfp764	ENSMUSG00000045757
Zfp768	ENSMUSG00000047371
Zfp770	ENSMUSG00000040321
Zfp771	ENSMUSG00000054716
Zfp772	ENSMUSG00000066838
Zfp773	ENSMUSG00000063535
Zfp775	ENSMUSG00000007216
Zfp777	ENSMUSG00000071477
Zfp78	ENSMUSG00000055150
Zfp780b	ENSMUSG00000063047
Zfp784	ENSMUSG00000043290
Zfp786	ENSMUSG00000051499
Zfp787	ENSMUSG00000046792
Zfp788	ENSMUSG00000074165
Zfp790	ENSMUSG00000011427
Zfp791	ENSMUSG00000074194
Zfp799	ENSMUSG00000095253
Zfp808	ENSMUSG00000074867
Zfp809	ENSMUSG00000057982
Zfp81	ENSMUSG00000003929
Zfp810	ENSMUSG00000066829
Zfp811	ENSMUSG00000055202
Zfp819	ENSMUSG00000055102
Zfp82	ENSMUSG00000098022
Zfp820	ENSMUSG00000069743
Zfp821	ENSMUSG00000031728
Zfp825	ENSMUSG00000069208
Zfp84	ENSMUSG00000046185
Zfp846	ENSMUSG00000058192
Zfp85	ENSMUSG00000058331
Zfp850	ENSMUSG00000096916
Zfp853	ENSMUSG00000093910
Zfp865	ENSMUSG00000074405
Zfp866	ENSMUSG00000043090
Zfp867	ENSMUSG00000054519
Zfp868	ENSMUSG00000060427
Zfp869	ENSMUSG00000054648
Zfp87	ENSMUSG00000097333
Zfp870	ENSMUSG00000095325
Zfp871	ENSMUSG00000024298
Zfp872	ENSMUSG00000074472
Zfp873	ENSMUSG00000061371
Zfp874a	ENSMUSG00000069206
Zfp874b	ENSMUSG00000059839
Zfp879	ENSMUSG00000044296
Zfp882	ENSMUSG00000089857
Zfp9	ENSMUSG00000072623
Zfp90	ENSMUSG00000031907
Zfp92	ENSMUSG00000031374
Zfp93	ENSMUSG00000055305
Zfp930	ENSMUSG00000059897
Zfp931	ENSMUSG00000078861
Zfp932	ENSMUSG00000066613
Zfp933	ENSMUSG00000059423
Zfp934	ENSMUSG00000074865
Zfp937	ENSMUSG00000060336
Zfp938	ENSMUSG00000062931
Zfp94	ENSMUSG00000074282
Zfp940	ENSMUSG00000050855
Zfp941	ENSMUSG00000060314
Zfp942	ENSMUSG00000071267
Zfp943	ENSMUSG00000053347
Zfp944	ENSMUSG00000033972
Zfp945	ENSMUSG00000059142
Zfp946	ENSMUSG00000071266
Zfp947	ENSMUSG00000063383
Zfp948	ENSMUSG00000067931
Zfp949	ENSMUSG00000032425
Zfp950	ENSMUSG00000074733
Zfp951	ENSMUSG00000072774
Zfp952	ENSMUSG00000053390
Zfp953	ENSMUSG00000098905
Zfp954	ENSMUSG00000062116
Zfp955a	ENSMUSG00000094441
Zfp955b	ENSMUSG00000096910
Zfp956	ENSMUSG00000045466
Zfp958	ENSMUSG00000058748
Zfp959	ENSMUSG00000003198
Zfp960	ENSMUSG00000096696
Zfp961	ENSMUSG00000052446
Zfp963	ENSMUSG00000092260
Zfp964	ENSMUSG00000091764
Zfp965	ENSMUSG00000078896
Zfp966	ENSMUSG00000089756
Zfp97	ENSMUSG00000095990
Zfp970	ENSMUSG00000078866
Zfp971	ENSMUSG00000074519
Zfp972	ENSMUSG00000074529
Zfp974	ENSMUSG00000070709
Zfp975	ENSMUSG00000069727
Zfp976	ENSMUSG00000074158
Zfp977	ENSMUSG00000092335
Zfp978	ENSMUSG00000078497
Zfp979	ENSMUSG00000066000
Zfp980	ENSMUSG00000058186
Zfp981	ENSMUSG00000056300
Zfp982	ENSMUSG00000078496
Zfp983	ENSMUSG00000035868
Zfp984	ENSMUSG00000078495
Zfp985	ENSMUSG00000065999
Zfp987	ENSMUSG00000066009
Zfp988	ENSMUSG00000078498
Zfp989	ENSMUSG00000086147
Zfp990	ENSMUSG00000078503
Zfp991	ENSMUSG00000067916
Zfp992	ENSMUSG00000070605
Zfp994	ENSMUSG00000096433
Zfp995	ENSMUSG00000078546
Zfp997	ENSMUSG00000095909
Zfp998	ENSMUSG00000074832
Zfy1	ENSMUSG00000053211
Zfy2	ENSMUSG00000000103
Zgpat	ENSMUSG00000027582
Zhx1	ENSMUSG00000022361
Zhx2	ENSMUSG00000071757
Zhx3	ENSMUSG00000035877
Zic1	ENSMUSG00000032368
Zic2	ENSMUSG00000061524
Zic3	ENSMUSG00000067860
Zic4	ENSMUSG00000036972
Zic5	ENSMUSG00000041703
Zik1	ENSMUSG00000030393
Zim1	ENSMUSG00000002266
Zkscan1	ENSMUSG00000029729
Zkscan14	ENSMUSG00000029627
Zkscan16	ENSMUSG00000038630
Zkscan17	ENSMUSG00000020472
Zkscan2	ENSMUSG00000030757
Zkscan3	ENSMUSG00000021327
Zkscan4	ENSMUSG00000054931
Zkscan5	ENSMUSG00000055991
Zkscan6	ENSMUSG00000018347
Zkscan7	ENSMUSG00000063488
Zkscan8	ENSMUSG00000063894
Zscan10	ENSMUSG00000023902
Zscan12	ENSMUSG00000036721
Zscan18	ENSMUSG00000070822
Zscan2	ENSMUSG00000038797
Zscan20	ENSMUSG00000061894
Zscan21	ENSMUSG00000037017
Zscan22	ENSMUSG00000054715
Zscan25	ENSMUSG00000070420
Zscan26	ENSMUSG00000022228
Zscan29	ENSMUSG00000050619
Zscan4b	ENSMUSG00000095339
Zscan4c	ENSMUSG00000054272
Zscan4d	ENSMUSG00000090714
Zscan4e	ENSMUSG00000095936
Zscan4f	ENSMUSG00000070828
Zscan4-ps1	ENSMUSG00000110103
Zscan4-ps2	ENSMUSG00000110190
Zscan4-ps3	ENSMUSG00000109969
Zscan5b	ENSMUSG00000058028

## Sheet: phagocytosis
Dataset S3. List of phagocytosis related genes.
Mm Gene Name	Mus_musculus
1700057G04Rik	ENSMUSG00000074139
4933434E20Rik	ENSMUSG00000027942
Abca1	ENSMUSG00000015243
Abca7	ENSMUSG00000035722
Abl1	ENSMUSG00000026842
Abl2	ENSMUSG00000026596
Abr	ENSMUSG00000017631
Adgrb1	ENSMUSG00000034730
Adipoq	ENSMUSG00000022878
Ager	ENSMUSG00000015452
Ahsg	ENSMUSG00000022868
Aif1	ENSMUSG00000024397
Alox15	ENSMUSG00000018924
Ano6	ENSMUSG00000064210
Anxa1	ENSMUSG00000024659
Anxa11	ENSMUSG00000021866
Anxa3	ENSMUSG00000029484
Apoa1	ENSMUSG00000032083
Apoa2	ENSMUSG00000005681
Appl1	ENSMUSG00000040760
Appl2	ENSMUSG00000020263
Arhgap12	ENSMUSG00000041225
Arhgap25	ENSMUSG00000030047
Arl8b	ENSMUSG00000030105
Atg3	ENSMUSG00000022663
Atg5	ENSMUSG00000038160
Atg7	ENSMUSG00000030314
Axl	ENSMUSG00000002602
BC053393	ENSMUSG00000046974
Bcr	ENSMUSG00000009681
Becn1	ENSMUSG00000035086
Bin2	ENSMUSG00000098112
Bltp1	ENSMUSG00000037270
C2	ENSMUSG00000024371
C3	ENSMUSG00000024164
C4bp	ENSMUSG00000026405
Calr	ENSMUSG00000003814
Camk1d	ENSMUSG00000039145
Ccl2	ENSMUSG00000035385
Ccr2	ENSMUSG00000049103
Ccr7	ENSMUSG00000037944
Cd209b	ENSMUSG00000065987
Cd300a	ENSMUSG00000034652
Cd300lf	ENSMUSG00000047798
Cd302	ENSMUSG00000060703
Cd36	ENSMUSG00000002944
Cd47	ENSMUSG00000055447
Cdc42	ENSMUSG00000006699
Cdc42se1	ENSMUSG00000046722
Cdc42se2	ENSMUSG00000052298
Cebpe	ENSMUSG00000052435
Clcn3	ENSMUSG00000004319
Clec7a	ENSMUSG00000079293
Cln3	ENSMUSG00000030720
Cnn2	ENSMUSG00000004665
Colec12	ENSMUSG00000036103
Coro1a	ENSMUSG00000030707
Coro1c	ENSMUSG00000004530
Csk	ENSMUSG00000032312
Cyba	ENSMUSG00000006519
Cybc1	ENSMUSG00000039294
Dnm2	ENSMUSG00000033335
Dock1	ENSMUSG00000058325
Dock2	ENSMUSG00000020143
Dppa1	ENSMUSG00000064010
Dysf	ENSMUSG00000033788
Eif2ak1	ENSMUSG00000029613
Elane	ENSMUSG00000020125
Elmo1	ENSMUSG00000041112
Elmo2	ENSMUSG00000017670
Elmo3	ENSMUSG00000014791
F2rl1	ENSMUSG00000021678
Fcer1g	ENSMUSG00000058715
Fcgr1	ENSMUSG00000015947
Fcgr2b	ENSMUSG00000026656
Fcgr3	ENSMUSG00000059498
Fer1l5	ENSMUSG00000037432
Fgr	ENSMUSG00000028874
Gas6	ENSMUSG00000031451
Gata2	ENSMUSG00000015053
Gm12169	ENSMUSG00000078924
Gm5150	ENSMUSG00000078780
Gsn	ENSMUSG00000026879
Gulp1	ENSMUSG00000056870
Havcr1	ENSMUSG00000040405
Hck	ENSMUSG00000003283
Hmgb1	ENSMUSG00000066551
Hspa8	ENSMUSG00000015656
Icam5	ENSMUSG00000032174
Ifng	ENSMUSG00000055170
Igha	ENSMUSG00000095079
Ighd	ENSMUSG00000104213
Ighe	ENSMUSG00000087642
Ighg1	ENSMUSG00000076614
Ighg2b	ENSMUSG00000076613
Ighg2c	ENSMUSG00000076612
Ighg3	ENSMUSG00000076615
Ighm	ENSMUSG00000076617
Ighv10-1	ENSMUSG00000095981
Ighv10-3	ENSMUSG00000095700
Ighv11-1	ENSMUSG00000094533
Ighv1-11	ENSMUSG00000102888
Ighv11-2	ENSMUSG00000096108
Ighv1-12	ENSMUSG00000095416
Ighv1-15	ENSMUSG00000103254
Ighv1-16	ENSMUSG00000095554
Ighv1-18	ENSMUSG00000076695
Ighv1-19	ENSMUSG00000096410
Ighv1-20	ENSMUSG00000095761
Ighv1-22	ENSMUSG00000094561
Ighv12-3	ENSMUSG00000076676
Ighv1-23	ENSMUSG00000103290
Ighv1-24	ENSMUSG00000094241
Ighv1-26	ENSMUSG00000094546
Ighv1-31	ENSMUSG00000096649
Ighv13-2	ENSMUSG00000076671
Ighv1-34	ENSMUSG00000093955
Ighv1-36	ENSMUSG00000094051
Ighv1-37	ENSMUSG00000095923
Ighv1-39	ENSMUSG00000095130
Ighv1-4	ENSMUSG00000095442
Ighv14-1	ENSMUSG00000094509
Ighv14-2	ENSMUSG00000095583
Ighv1-42	ENSMUSG00000094652
Ighv14-3	ENSMUSG00000095642
Ighv1-43	ENSMUSG00000095859
Ighv14-4	ENSMUSG00000076666
Ighv1-47	ENSMUSG00000076709
Ighv1-49	ENSMUSG00000076710
Ighv1-5	ENSMUSG00000096499
Ighv1-50	ENSMUSG00000094198
Ighv15-2	ENSMUSG00000076688
Ighv1-52	ENSMUSG00000095204
Ighv1-53	ENSMUSG00000093894
Ighv1-54	ENSMUSG00000094787
Ighv1-55	ENSMUSG00000095589
Ighv1-56	ENSMUSG00000094862
Ighv1-58	ENSMUSG00000095889
Ighv1-59	ENSMUSG00000095197
Ighv16-1	ENSMUSG00000076661
Ighv1-61	ENSMUSG00000094087
Ighv1-62-2	ENSMUSG00000096078
Ighv1-62-3	ENSMUSG00000096767
Ighv1-63	ENSMUSG00000096672
Ighv1-64	ENSMUSG00000094088
Ighv1-66	ENSMUSG00000095519
Ighv1-67	ENSMUSG00000095863
Ighv1-69	ENSMUSG00000094502
Ighv1-7	ENSMUSG00000095200
Ighv1-72	ENSMUSG00000096074
Ighv1-74	ENSMUSG00000094124
Ighv1-75	ENSMUSG00000096020
Ighv1-76	ENSMUSG00000093896
Ighv1-77	ENSMUSG00000096452
Ighv1-78	ENSMUSG00000096326
Ighv1-80	ENSMUSG00000094075
Ighv1-81	ENSMUSG00000094689
Ighv1-82	ENSMUSG00000095127
Ighv1-84	ENSMUSG00000094940
Ighv1-85	ENSMUSG00000096150
Ighv1-9	ENSMUSG00000094694
Ighv2-2	ENSMUSG00000096464
Ighv2-3	ENSMUSG00000094164
Ighv2-4	ENSMUSG00000095866
Ighv2-5	ENSMUSG00000096498
Ighv2-6	ENSMUSG00000096670
Ighv2-6-8	ENSMUSG00000076646
Ighv2-7	ENSMUSG00000096824
Ighv2-9	ENSMUSG00000096638
Ighv2-9-1	ENSMUSG00000095565
Ighv3-1	ENSMUSG00000093838
Ighv3-3	ENSMUSG00000094029
Ighv3-4	ENSMUSG00000103939
Ighv3-5	ENSMUSG00000076670
Ighv3-6	ENSMUSG00000076672
Ighv3-8	ENSMUSG00000076674
Ighv4-1	ENSMUSG00000076655
Ighv5-12	ENSMUSG00000095429
Ighv5-12-4	ENSMUSG00000103033
Ighv5-15	ENSMUSG00000094134
Ighv5-16	ENSMUSG00000094194
Ighv5-17	ENSMUSG00000095571
Ighv5-2	ENSMUSG00000076633
Ighv5-4	ENSMUSG00000095612
Ighv5-6	ENSMUSG00000094951
Ighv5-9	ENSMUSG00000095285
Ighv5-9-1	ENSMUSG00000095210
Ighv6-3	ENSMUSG00000076677
Ighv6-4	ENSMUSG00000094174
Ighv6-5	ENSMUSG00000096407
Ighv6-6	ENSMUSG00000076680
Ighv6-7	ENSMUSG00000087582
Ighv7-1	ENSMUSG00000076665
Ighv7-2	ENSMUSG00000076653
Ighv7-3	ENSMUSG00000076652
Ighv7-4	ENSMUSG00000076668
Ighv8-11	ENSMUSG00000095170
Ighv8-12	ENSMUSG00000076731
Ighv8-13	ENSMUSG00000076733
Ighv8-2	ENSMUSG00000102301
Ighv8-4	ENSMUSG00000096355
Ighv8-5	ENSMUSG00000102364
Ighv8-6	ENSMUSG00000094505
Ighv8-8	ENSMUSG00000104452
Ighv8-9	ENSMUSG00000095117
Ighv9-1	ENSMUSG00000096805
Ighv9-2	ENSMUSG00000094102
Ighv9-3	ENSMUSG00000096459
Ighv9-4	ENSMUSG00000094322
Igkc	ENSMUSG00000076609
Iglc1	ENSMUSG00000105906
Iglc2	ENSMUSG00000076937
Iglc3	ENSMUSG00000105547
Iglc4	ENSMUSG00000106039
Igll1	ENSMUSG00000075370
Il15	ENSMUSG00000031712
Il15ra	ENSMUSG00000023206
Il1b	ENSMUSG00000027398
Il2rb	ENSMUSG00000068227
Il2rg	ENSMUSG00000031304
Irf8	ENSMUSG00000041515
Itga2	ENSMUSG00000015533
Itgal	ENSMUSG00000030830
Itgam	ENSMUSG00000030786
Itgav	ENSMUSG00000027087
Itgb1	ENSMUSG00000025809
Itgb2	ENSMUSG00000000290
Itgb3	ENSMUSG00000020689
Jmjd6	ENSMUSG00000056962
Klrh1	ENSMUSG00000071158
Lbp	ENSMUSG00000016024
Ldlr	ENSMUSG00000032193
Lep	ENSMUSG00000059201
Lepr	ENSMUSG00000057722
Lman2	ENSMUSG00000021484
Lrp1	ENSMUSG00000040249
Lyar	ENSMUSG00000067367
Lyst	ENSMUSG00000019726
Marco	ENSMUSG00000026390
Mbl1	ENSMUSG00000037780
Mbl2	ENSMUSG00000024863
Megf10	ENSMUSG00000024593
Mertk	ENSMUSG00000014361
Mesd	ENSMUSG00000038503
Met	ENSMUSG00000009376
Mex3b	ENSMUSG00000057706
Mfge8	ENSMUSG00000030605
Msr1	ENSMUSG00000025044
Mst1r	ENSMUSG00000032584
Myd88	ENSMUSG00000032508
Myh9	ENSMUSG00000022443
Myo18a	ENSMUSG00000000631
Myo1g	ENSMUSG00000020437
Myo7a	ENSMUSG00000030761
Ncf2	ENSMUSG00000026480
Ncf4	ENSMUSG00000071715
Nckap1l	ENSMUSG00000022488
Nod2	ENSMUSG00000055994
Nr1h3	ENSMUSG00000002108
P2rx7	ENSMUSG00000029468
P2ry6	ENSMUSG00000048779
Pear1	ENSMUSG00000028073
Pecam1	ENSMUSG00000020717
Pik3ca	ENSMUSG00000027665
Pikfyve	ENSMUSG00000025949
Pip4p2	ENSMUSG00000028221
Pip5k1c	ENSMUSG00000034902
Pla2g5	ENSMUSG00000041193
Pld4	ENSMUSG00000052160
Plscr1	ENSMUSG00000032369
Plscr2	ENSMUSG00000032372
Pot1b	ENSMUSG00000024174
Pparg	ENSMUSG00000000440
Prkcg	ENSMUSG00000078816
Pros1	ENSMUSG00000022912
Prtn3	ENSMUSG00000057729
Pten	ENSMUSG00000013663
Ptk2	ENSMUSG00000022607
Ptprc	ENSMUSG00000026395
Ptprj	ENSMUSG00000025314
Ptx3	ENSMUSG00000027832
Pycard	ENSMUSG00000030793
Rab11fip2	ENSMUSG00000040022
Rab14	ENSMUSG00000026878
Rab20	ENSMUSG00000031504
Rab27a	ENSMUSG00000032202
Rab31	ENSMUSG00000056515
Rab34	ENSMUSG00000002059
Rab39	ENSMUSG00000055069
Rab5a	ENSMUSG00000017831
Rab7	ENSMUSG00000079477
Rab7b	ENSMUSG00000052688
Rac1	ENSMUSG00000001847
Rac2	ENSMUSG00000033220
Rack1	ENSMUSG00000020372
Rap1a	ENSMUSG00000068798
Rap1gap	ENSMUSG00000041351
Rapgef1	ENSMUSG00000039844
Rara	ENSMUSG00000037992
Rhobtb1	ENSMUSG00000019944
Rhobtb2	ENSMUSG00000022075
Rhog	ENSMUSG00000073982
Rhoh	ENSMUSG00000029204
Scarb1	ENSMUSG00000037936
Selenok	ENSMUSG00000042682
Sftpa1	ENSMUSG00000021789
Sftpd	ENSMUSG00000021795
Sh3bp1	ENSMUSG00000022436
Siglece	ENSMUSG00000030474
Sirpa	ENSMUSG00000037902
Sirpb1a	ENSMUSG00000095788
Sirpb1b	ENSMUSG00000095028
Sirpb1c	ENSMUSG00000074677
Sirpd	ENSMUSG00000078783
Slamf1	ENSMUSG00000015316
Slc11a1	ENSMUSG00000026177
Snx3	ENSMUSG00000019804
Sod1	ENSMUSG00000022982
Spg11	ENSMUSG00000033396
Sphk1	ENSMUSG00000061878
Spon2	ENSMUSG00000037379
Srpx	ENSMUSG00000090084
Stap1	ENSMUSG00000029254
Syk	ENSMUSG00000021457
Syt11	ENSMUSG00000068923
Syt7	ENSMUSG00000024743
Tafa4	ENSMUSG00000046500
Tgfb1	ENSMUSG00000002603
Tgm2	ENSMUSG00000037820
Thbs1	ENSMUSG00000040152
Ticam2	ENSMUSG00000056130
Timd2	ENSMUSG00000040413
Timd4	ENSMUSG00000055546
Tlr2	ENSMUSG00000027995
Tlr4	ENSMUSG00000039005
Tm9sf4	ENSMUSG00000068040
Tmem175	ENSMUSG00000013495
Tnf	ENSMUSG00000024401
Trbc1	ENSMUSG00000076490
Trbc2	ENSMUSG00000076498
Trdc	ENSMUSG00000104876
Trdv4	ENSMUSG00000076867
Trem2	ENSMUSG00000023992
Treml4	ENSMUSG00000051682
Trex1	ENSMUSG00000049734
Tub	ENSMUSG00000031028
Tulp1	ENSMUSG00000037446
Tusc2	ENSMUSG00000010054
Txndc5	ENSMUSG00000038991
Tyro3	ENSMUSG00000027298
Tyrobp	ENSMUSG00000030579
Unc13d	ENSMUSG00000057948
Vav1	ENSMUSG00000034116
Washc5	ENSMUSG00000022350
Xkr4	ENSMUSG00000051951
Xkr5	ENSMUSG00000039814
Xkr6	ENSMUSG00000035067
Xkr7	ENSMUSG00000042631
Xkr8	ENSMUSG00000037752
Xkr9	ENSMUSG00000067813
Zp3r	ENSMUSG00000042554

## Sheet: cell cycle
Dataset S3. List of cell cyle related genes.
Mm Gene Name	Mus_musculus
Cfl1	ENSMUSG00000056201
Hmga2	ENSMUSG00000056758
Cdk5r1	ENSMUSG00000048895
Plk4	ENSMUSG00000025758
Nes	ENSMUSG00000004891
Mybl2	ENSMUSG00000017861
Lig1	ENSMUSG00000056394
Msh2	ENSMUSG00000024151
Tubg1	ENSMUSG00000035198
Mcm3	ENSMUSG00000041859
Mlh1	ENSMUSG00000032498
Pla2r1	ENSMUSG00000054580
Nfatc1	ENSMUSG00000033016
Phb2	ENSMUSG00000004264
Ccnf	ENSMUSG00000072082
Ndp	ENSMUSG00000040138
Ddx4	ENSMUSG00000021758
Llgl1	ENSMUSG00000020536
Cdc27	ENSMUSG00000020687
H2ax	ENSMUSG00000049932
Pcnt	ENSMUSG00000001151
Ccng1	ENSMUSG00000020326
Ube2b	ENSMUSG00000020390
Ube2a	ENSMUSG00000016308
E2f4	ENSMUSG00000014859
Stat5b	ENSMUSG00000020919
Stat5a	ENSMUSG00000004043
Ddx3x	ENSMUSG00000000787
Atrx	ENSMUSG00000031229
Wee1	ENSMUSG00000031016
Anapc1	ENSMUSG00000014355
Dync1h1	ENSMUSG00000018707
Tcf19	ENSMUSG00000050410
Uimc1	ENSMUSG00000025878
Nfib	ENSMUSG00000008575
Mcm5	ENSMUSG00000005410
Cdc25a	ENSMUSG00000032477
Mcm4	ENSMUSG00000022673
Calm3	ENSMUSG00000019370
Calm2	ENSMUSG00000036438
Arhgef2	ENSMUSG00000028059
Eif4ebp1	ENSMUSG00000031490
Xpc	ENSMUSG00000030094
Pms2	ENSMUSG00000079109
Brca1	ENSMUSG00000017146
Cdkn1a	ENSMUSG00000023067
Cdkn1b	ENSMUSG00000003031
Rasl2-9	ENSMUSG00000083649
Eps8	ENSMUSG00000015766
Cdkn2a	ENSMUSG00000044303
Osm	ENSMUSG00000058755
Cdk2	ENSMUSG00000025358
Prkdc	ENSMUSG00000022672
Ier3	ENSMUSG00000003541
Rab24	ENSMUSG00000034789
E2f5	ENSMUSG00000027552
Nin	ENSMUSG00000021068
Atf6b	ENSMUSG00000015461
Cit	ENSMUSG00000029516
Mcm2	ENSMUSG00000002870
Hspa8	ENSMUSG00000015656
Dmc1	ENSMUSG00000022429
Ednra	ENSMUSG00000031616
Sycp1	ENSMUSG00000027855
Slc16a1	ENSMUSG00000032902
Nudc	ENSMUSG00000028851
Rhoc	ENSMUSG00000002233
Mki67	ENSMUSG00000031004
Smc2	ENSMUSG00000028312
Npm1	ENSMUSG00000057113
Mnat1	ENSMUSG00000021103
Trim36	ENSMUSG00000033949
Mapre2	ENSMUSG00000024277
Slx4	ENSMUSG00000039738
Rnf112	ENSMUSG00000010086
Zic3	ENSMUSG00000067860
Zic1	ENSMUSG00000032368
Srpk1	ENSMUSG00000004865
Ppp3ca	ENSMUSG00000028161
Aurkb	ENSMUSG00000020897
Atm	ENSMUSG00000034218
Dlg1	ENSMUSG00000022770
Nsun2	ENSMUSG00000021595
Rny3	ENSMUSG00000064945
Ube2i	ENSMUSG00000015120
Rtkn	ENSMUSG00000034930
Zbtb17	ENSMUSG00000006215
Capn3	ENSMUSG00000079110
Dbx2	ENSMUSG00000045608
Clgn	ENSMUSG00000002190
Stil	ENSMUSG00000028718
Ereg	ENSMUSG00000029377
Gata6	ENSMUSG00000005836
Kpnb1	ENSMUSG00000001440
Npat	ENSMUSG00000033054
Luzp1	ENSMUSG00000001089
Kif3b	ENSMUSG00000027475
Kif3a	ENSMUSG00000018395
Myh9	ENSMUSG00000022443
Dctn2	ENSMUSG00000025410
Dctn1	ENSMUSG00000031865
Neurog1	ENSMUSG00000048904
Gadd45a	ENSMUSG00000036390
Tuba1b	ENSMUSG00000023004
Tubb5	ENSMUSG00000001525
Tubb3	ENSMUSG00000062380
Tubb1	ENSMUSG00000016255
Tubb4a	ENSMUSG00000062591
Tubb2a	ENSMUSG00000058672
Stra8	ENSMUSG00000029848
Rock2	ENSMUSG00000020580
Rock1	ENSMUSG00000024290
Mns1	ENSMUSG00000032221
Ezh2	ENSMUSG00000029687
Rhob	ENSMUSG00000054364
Upf1	ENSMUSG00000058301
Rad21	ENSMUSG00000022314
Ptprv	ENSMUSG00000097993
Atr	ENSMUSG00000032409
Ccna1	ENSMUSG00000027793
Nfia	ENSMUSG00000028565
Stx2	ENSMUSG00000029428
Wnt10b	ENSMUSG00000022996
Siah1a	ENSMUSG00000036840
Ccna2	ENSMUSG00000027715
Cep250	ENSMUSG00000038241
Kif4	ENSMUSG00000034311
Kif2a	ENSMUSG00000021693
Cpeb1	ENSMUSG00000025586
Anxa11	ENSMUSG00000021866
Kif22	ENSMUSG00000030677
Ube2l3	ENSMUSG00000038965
Spin1	ENSMUSG00000021395
Rad50	ENSMUSG00000020380
Bnip2	ENSMUSG00000011958
Brca2	ENSMUSG00000041147
Atf2	ENSMUSG00000027104
Nek2	ENSMUSG00000026622
Ctcf	ENSMUSG00000005698
Xlr3b	ENSMUSG00000073125
Xlr3a	ENSMUSG00000057836
Pafah1b1	ENSMUSG00000020745
Tuba3a	ENSMUSG00000067702
Tuba1c	ENSMUSG00000043091
Tuba4a	ENSMUSG00000026202
Sycp3	ENSMUSG00000020059
Dnm2	ENSMUSG00000033335
Ccng2	ENSMUSG00000029385
Pten	ENSMUSG00000013663
Kifc1	ENSMUSG00000079553
Plk3	ENSMUSG00000028680
Terf1	ENSMUSG00000025925
E2f3	ENSMUSG00000016477
Rhoa	ENSMUSG00000007815
Wrn	ENSMUSG00000031583
Exoc4	ENSMUSG00000029763
Rad51ap1	ENSMUSG00000030346
Kif14	ENSMUSG00000041498
Cenpe	ENSMUSG00000045328
Kif11	ENSMUSG00000012443
Kif15	ENSMUSG00000036768
Cyp27b1	ENSMUSG00000006724
Stag2	ENSMUSG00000025862
Psmc3ip	ENSMUSG00000019303
Stag1	ENSMUSG00000037286
Sgo2a	ENSMUSG00000026039
Cdc23	ENSMUSG00000024370
Plk2	ENSMUSG00000021701
Fgf10	ENSMUSG00000021732
Vps4b	ENSMUSG00000009907
Bub1	ENSMUSG00000027379
Mre11	ENSMUSG00000031928
Nr2e1	ENSMUSG00000019803
Med1	ENSMUSG00000018160
Rnf2	ENSMUSG00000026484
Haspin	ENSMUSG00000050107
Rsph1	ENSMUSG00000024033
Ttk	ENSMUSG00000038379
Ilk	ENSMUSG00000030890
Septin5	ENSMUSG00000072214
Ccdc69	ENSMUSG00000049588
Spice1	ENSMUSG00000043065
Cdca8	ENSMUSG00000028873
Tubgcp4	ENSMUSG00000027263
Pole	ENSMUSG00000007080
Champ1	ENSMUSG00000047710
D7Ertd443e	ENSMUSG00000030994
Daxx	ENSMUSG00000002307
Limk2	ENSMUSG00000020451
Bcl2l11	ENSMUSG00000027381
Top3a	ENSMUSG00000002814
Kif20a	ENSMUSG00000003779
Chek1	ENSMUSG00000032113
Ddb1	ENSMUSG00000024740
Tert	ENSMUSG00000021611
Meig1	ENSMUSG00000026650
Birc5	ENSMUSG00000017716
Bap1	ENSMUSG00000021901
Haus4	ENSMUSG00000022177
Rad51d	ENSMUSG00000018841
Ankle2	ENSMUSG00000029501
Pibf1	ENSMUSG00000022064
Septin4	ENSMUSG00000020486
Rps6kb1	ENSMUSG00000020516
Cdk6	ENSMUSG00000040274
Septin11	ENSMUSG00000058013
Ccdc86	ENSMUSG00000024732
Pcm1	ENSMUSG00000031592
Plec	ENSMUSG00000022565
Hus1	ENSMUSG00000020413
Uxt	ENSMUSG00000001134
Dgkz	ENSMUSG00000040479
Ncaph2	ENSMUSG00000008690
Zwint	ENSMUSG00000019923
Ppp2r2d	ENSMUSG00000041769
Knstrn	ENSMUSG00000027331
Mcm6	ENSMUSG00000026355
Tpd52l1	ENSMUSG00000000296
Mcm7	ENSMUSG00000029730
Cdc7	ENSMUSG00000029283
Ppp1r12a	ENSMUSG00000019907
Incenp	ENSMUSG00000024660
Cenpf	ENSMUSG00000026605
M1ap	ENSMUSG00000030041
Rad1	ENSMUSG00000022248
Aurkc	ENSMUSG00000070837
Ppp2ca	ENSMUSG00000020349
Ppp2cb	ENSMUSG00000009630
Timeless	ENSMUSG00000039994
Pstpip1	ENSMUSG00000032322
Trex1	ENSMUSG00000049734
Orc1	ENSMUSG00000028587
Rad9a	ENSMUSG00000024824
Unc119	ENSMUSG00000002058
Bard1	ENSMUSG00000026196
Blm	ENSMUSG00000030528
Msh5	ENSMUSG00000007035
Ccne2	ENSMUSG00000028212
Zpr1	ENSMUSG00000032078
Ovol1	ENSMUSG00000024922
Ran	ENSMUSG00000029430
Pdcd6ip	ENSMUSG00000032504
Inppl1	ENSMUSG00000032737
Top3b	ENSMUSG00000022779
Rad17	ENSMUSG00000021635
Mbd4	ENSMUSG00000030322
Babam2	ENSMUSG00000052139
Lats1	ENSMUSG00000040021
Bub1b	ENSMUSG00000040084
Aspm	ENSMUSG00000033952
Septin7	ENSMUSG00000001833
Klhl22	ENSMUSG00000022750
Cdc45	ENSMUSG00000000028
Uhrf1	ENSMUSG00000001228
Acvr1b	ENSMUSG00000000532
Smc3	ENSMUSG00000024974
Rpa2	ENSMUSG00000028884
Tesmin	ENSMUSG00000024905
Znf207	ENSMUSG00000017421
Ccni	ENSMUSG00000063015
Tacc3	ENSMUSG00000037313
Uba3	ENSMUSG00000030061
Camk2d	ENSMUSG00000053819
Fanca	ENSMUSG00000032815
Mad1l1	ENSMUSG00000029554
Stk11	ENSMUSG00000003068
Dazl	ENSMUSG00000010592
Hdac3	ENSMUSG00000024454
Kat2b	ENSMUSG00000000708
Dctn6	ENSMUSG00000031516
Bub3	ENSMUSG00000066979
Smc1a	ENSMUSG00000041133
Chd3	ENSMUSG00000018474
Nek4	ENSMUSG00000021918
Cib1	ENSMUSG00000030538
Spry2	ENSMUSG00000022114
Spry1	ENSMUSG00000037211
Ik	ENSMUSG00000024474
Septin3	ENSMUSG00000022456
Cdc6	ENSMUSG00000017499
Psmd13	ENSMUSG00000025487
Nlrp5	ENSMUSG00000015721
Ptpa	ENSMUSG00000039515
Tlk2	ENSMUSG00000020694
Jtb	ENSMUSG00000027937
Taf10	ENSMUSG00000043866
Banf1	ENSMUSG00000024844
Map3k11	ENSMUSG00000004054
Ciao1	ENSMUSG00000003662
Orc4	ENSMUSG00000026761
Abcg2	ENSMUSG00000029802
Creb3l1	ENSMUSG00000027230
Cetn2	ENSMUSG00000031347
Cetn1	ENSMUSG00000050996
Cul3	ENSMUSG00000004364
Foxg1	ENSMUSG00000020950
Foxm1	ENSMUSG00000001517
Racgap1	ENSMUSG00000023015
Exo1	ENSMUSG00000039748
Cenph	ENSMUSG00000045273
Ppp2r5c	ENSMUSG00000017843
Zw10	ENSMUSG00000032264
Spo11	ENSMUSG00000005883
Ncor1	ENSMUSG00000018501
Rps3	ENSMUSG00000030744
Xlr4b	ENSMUSG00000067768
Xlr5c	ENSMUSG00000067764
Azi2	ENSMUSG00000039285
Nup62	ENSMUSG00000109511
Exoc6	ENSMUSG00000053799
Nbn	ENSMUSG00000028224
Skp2	ENSMUSG00000054115
Nr4a3	ENSMUSG00000028341
Nr2c2	ENSMUSG00000005893
Iqgap1	ENSMUSG00000030536
Itgb1bp2	ENSMUSG00000031312
Mlh3	ENSMUSG00000021245
Slc25a5	ENSMUSG00000016319
Pttg1	ENSMUSG00000020415
Znf503	ENSMUSG00000039081
E2f6	ENSMUSG00000057469
Ercc4	ENSMUSG00000022545
Lats2	ENSMUSG00000021959
Fbxw7	ENSMUSG00000028086
Fbxo31	ENSMUSG00000052934
Dmrt1	ENSMUSG00000024837
Csnk1d	ENSMUSG00000025162
Stag3	ENSMUSG00000036928
Tmod3	ENSMUSG00000058587
Chek2	ENSMUSG00000029521
Nasp	ENSMUSG00000028693
Phgdh	ENSMUSG00000053398
Ccnc	ENSMUSG00000028252
Rab11a	ENSMUSG00000004771
Ppm1d	ENSMUSG00000020525
Septin9	ENSMUSG00000059248
Tuba8	ENSMUSG00000030137
Spast	ENSMUSG00000024068
Septin1	ENSMUSG00000000486
Prc1	ENSMUSG00000038943
Dctn3	ENSMUSG00000028447
Fmn2	ENSMUSG00000028354
Exoc7	ENSMUSG00000020792
Dnmt3l	ENSMUSG00000000730
Rgs14	ENSMUSG00000052087
Cdc20	ENSMUSG00000006398
Msh4	ENSMUSG00000005493
Slc2a8	ENSMUSG00000026791
Cts7	ENSMUSG00000021440
Mad2l1	ENSMUSG00000029910
Akap8l	ENSMUSG00000002625
Ubr2	ENSMUSG00000023977
Gsk3b	ENSMUSG00000022812
Brd4	ENSMUSG00000024002
Septin6	ENSMUSG00000050379
Usp29	ENSMUSG00000051527
Ttyh1	ENSMUSG00000030428
Rangrf	ENSMUSG00000032892
Cks1b	ENSMUSG00000028044
Znf318	ENSMUSG00000015597
Gpr132	ENSMUSG00000021298
Suv39h2	ENSMUSG00000026646
Vps4a	ENSMUSG00000031913
Donson	ENSMUSG00000022960
Fignl1	ENSMUSG00000035455
Trim39	ENSMUSG00000045409
Ensa	ENSMUSG00000038619
Brdt	ENSMUSG00000029279
Mov10l1	ENSMUSG00000015365
Pde4dip	ENSMUSG00000038170
Nek6	ENSMUSG00000026749
Arpp19	ENSMUSG00000007656
Wrap73	ENSMUSG00000029029
Tubd1	ENSMUSG00000020513
Becn1	ENSMUSG00000035086
Rbx1	ENSMUSG00000022400
Foxo4	ENSMUSG00000042903
Psrc1	ENSMUSG00000068744
Pias1	ENSMUSG00000032405
Ska2	ENSMUSG00000020492
Bccip	ENSMUSG00000030983
Cks2	ENSMUSG00000062248
Inip	ENSMUSG00000038544
Rgcc	ENSMUSG00000022018
Haus2	ENSMUSG00000027285
Cenpw	ENSMUSG00000075266
Cenpp	ENSMUSG00000021391
Chmp4c	ENSMUSG00000027536
Ppp1r7	ENSMUSG00000026275
Sac3d1	ENSMUSG00000024790
Spc25	ENSMUSG00000005233
Ska1	ENSMUSG00000036223
Exoc2	ENSMUSG00000021357
Cul7	ENSMUSG00000038545
Cenpm	ENSMUSG00000068101
Mis18a	ENSMUSG00000022978
Mad2l1bp	ENSMUSG00000034509
Snx9	ENSMUSG00000002365
Ntmt1	ENSMUSG00000026857
Tex12	ENSMUSG00000032065
Chmp7	ENSMUSG00000034190
Chmp3	ENSMUSG00000053119
Sbds	ENSMUSG00000025337
Actr2	ENSMUSG00000020152
Nipbl	ENSMUSG00000022141
Rcc1	ENSMUSG00000028896
Chordc1	ENSMUSG00000001774
Dsn1	ENSMUSG00000027635
Nuf2	ENSMUSG00000026683
Znf830	ENSMUSG00000046010
Khdc3	ENSMUSG00000092622
Rbm7	ENSMUSG00000042396
Chmp1b2	ENSMUSG00000031242
Pmf1	ENSMUSG00000028066
Ndc80	ENSMUSG00000024056
Chmp1b1	ENSMUSG00000109901
Romo1	ENSMUSG00000067847
Lsm14a	ENSMUSG00000066568
Catsperz	ENSMUSG00000050623
Mastl	ENSMUSG00000026779
Mis12	ENSMUSG00000040599
Fbxo5	ENSMUSG00000019773
Arl8b	ENSMUSG00000030105
Cdt1	ENSMUSG00000006585
Nde1	ENSMUSG00000022678
Taok1	ENSMUSG00000017291
Poc5	ENSMUSG00000021671
Anp32b	ENSMUSG00000028333
Spc24	ENSMUSG00000074476
Itgb3bp	ENSMUSG00000028549
Poldip2	ENSMUSG00000001100
Gpsm1	ENSMUSG00000026930
Cdca5	ENSMUSG00000024791
Ppp6c	ENSMUSG00000026753
Rps27l	ENSMUSG00000036781
Tubb6	ENSMUSG00000001473
Sugt1	ENSMUSG00000022024
Ooep	ENSMUSG00000032346
Ccny	ENSMUSG00000024286
Hormad1	ENSMUSG00000028109
Zwilch	ENSMUSG00000032400
Pclaf	ENSMUSG00000040204
Pabir1	ENSMUSG00000074922
Ubxn2b	ENSMUSG00000028243
Mrnip	ENSMUSG00000020381
Ino80	ENSMUSG00000034154
Etaa1	ENSMUSG00000016984
Spire1	ENSMUSG00000024533
Bcas2	ENSMUSG00000005687
Rpl24	ENSMUSG00000098274
Tubb4b	ENSMUSG00000036752
Ciao2a	ENSMUSG00000032381
Babam1	ENSMUSG00000031820
Rpa1	ENSMUSG00000000751
Ncapd2	ENSMUSG00000038252
Fbxl15	ENSMUSG00000025226
Tada3	ENSMUSG00000048930
Eml1	ENSMUSG00000058070
Ciao2b	ENSMUSG00000031879
Syf2	ENSMUSG00000028821
Ube2c	ENSMUSG00000001403
Mtcl1	ENSMUSG00000052105
Taok2	ENSMUSG00000059981
Arl8a	ENSMUSG00000026426
Washc1	ENSMUSG00000024101
Prickle1	ENSMUSG00000036158
Chmp2b	ENSMUSG00000004843
Chmp2a	ENSMUSG00000033916
Ctc1	ENSMUSG00000020898
Rint1	ENSMUSG00000028999
Mitd1	ENSMUSG00000026088
Triap1	ENSMUSG00000029535
Ing2	ENSMUSG00000063049
Gins1	ENSMUSG00000027454
Mapk1ip1	ENSMUSG00000041775
Rhou	ENSMUSG00000039960
Cdk3	ENSMUSG00000092300
Trip13	ENSMUSG00000021569
Aunip	ENSMUSG00000078521
Nup43	ENSMUSG00000040034
Nabp2	ENSMUSG00000025374
Cenps	ENSMUSG00000073705
Cep85	ENSMUSG00000037443
Kat14	ENSMUSG00000027425
Smc4	ENSMUSG00000034349
Poc1a	ENSMUSG00000023345
Hdac8	ENSMUSG00000067567
Spdl1	ENSMUSG00000069910
Tbce	ENSMUSG00000039233
Cenpl	ENSMUSG00000026708
Stambp	ENSMUSG00000006906
Oip5	ENSMUSG00000072980
Abraxas1	ENSMUSG00000035234
3830403N18Rik	ENSMUSG00000031125
Prdm5	ENSMUSG00000029913
Cep192	ENSMUSG00000024542
Septin10	ENSMUSG00000019917
Spdya	ENSMUSG00000052525
Setd2	ENSMUSG00000044791
Trim69	ENSMUSG00000033368
Tex19.2	ENSMUSG00000039337
Septin12	ENSMUSG00000022542
IntS13	ENSMUSG00000040250
Dmrtc2	ENSMUSG00000011349
Poc1b	ENSMUSG00000019952
Ccdc57	ENSMUSG00000048445
Foxn3	ENSMUSG00000033713
Pds5a	ENSMUSG00000029202
Ankle1	ENSMUSG00000046295
Llgl2	ENSMUSG00000020782
Brox	ENSMUSG00000046836
Syde1	ENSMUSG00000032714
Mus81	ENSMUSG00000024906
Kif23	ENSMUSG00000032254
Shcbp1l	ENSMUSG00000042708
Syce2	ENSMUSG00000003824
Fbxo30	ENSMUSG00000047648
Cenpu	ENSMUSG00000031629
Efhc1	ENSMUSG00000041809
Fam83d	ENSMUSG00000027654
Haus5	ENSMUSG00000078762
Tube1	ENSMUSG00000019845
Ist1	ENSMUSG00000031729
Myh14	ENSMUSG00000030739
Tdrd12	ENSMUSG00000030491
Esco2	ENSMUSG00000022034
Zfyve19	ENSMUSG00000068580
Alkbh4	ENSMUSG00000039754
Sapcd2	ENSMUSG00000026955
Ush1c	ENSMUSG00000030838
DSCC1	ENSMUSG00000022422
Zbed3	ENSMUSG00000041995
Naa50	ENSMUSG00000022698
Tpx2	ENSMUSG00000027469
Seh1l	ENSMUSG00000079614
Strada	ENSMUSG00000069631
Cenpn	ENSMUSG00000031756
Bag6	ENSMUSG00000024392
Mms19	ENSMUSG00000025159
Pinx1	ENSMUSG00000021958
Sgo1	ENSMUSG00000023940
Tbcd	ENSMUSG00000039230
Cdca2	ENSMUSG00000048922
Reep4	ENSMUSG00000033589
Tdrkh	ENSMUSG00000041912
Eme2	ENSMUSG00000073436
Nup37	ENSMUSG00000035351
Topbp1	ENSMUSG00000032555
Sass6	ENSMUSG00000027959
Ndc1	ENSMUSG00000028614
Chmp1a	ENSMUSG00000000743
Anln	ENSMUSG00000036777
Tppp	ENSMUSG00000021573
Fhad1	ENSMUSG00000051435
Wasl	ENSMUSG00000029684
Slc25a31	ENSMUSG00000069041
Kif2b	ENSMUSG00000046755
Rec114	ENSMUSG00000074269
Psma8	ENSMUSG00000036743
Tex19.1	ENSMUSG00000039329
Ppp2r1b	ENSMUSG00000032058
Tubb2b	ENSMUSG00000045136
Mcmbp	ENSMUSG00000048170
Haus7	ENSMUSG00000031371
Kif2c	ENSMUSG00000028678
Fam110a	ENSMUSG00000027459
Wdr90	ENSMUSG00000073434
Asz1	ENSMUSG00000010796
Syce1	ENSMUSG00000025480
Cep55	ENSMUSG00000024989
Usp16	ENSMUSG00000025616
Actr3	ENSMUSG00000026341
Errfi1	ENSMUSG00000028967
Katnb1	ENSMUSG00000031787
Septin14	ENSMUSG00000034219
Tubgcp2	ENSMUSG00000025474
Mtmr3	ENSMUSG00000034354
Tipin	ENSMUSG00000032397
Hsf2bp	ENSMUSG00000002076
Rmi1	ENSMUSG00000035367
Map10	ENSMUSG00000050930
Terb2	ENSMUSG00000027229
Cep72	ENSMUSG00000021572
Kiaa0753	ENSMUSG00000020807
Kiaa0753	ENSMUSG00000107877
Mau2	ENSMUSG00000031858
Brme1	ENSMUSG00000008129
Tdrd9	ENSMUSG00000054003
Setmar	ENSMUSG00000034639
Naa60	ENSMUSG00000005982
E2f8	ENSMUSG00000046179
Tpr	ENSMUSG00000006005
Usp38	ENSMUSG00000038250
Meikin	ENSMUSG00000020332
Syce1l	ENSMUSG00000033409
Mei4	ENSMUSG00000043289
Slxl1	ENSMUSG00000067909
Meiob	ENSMUSG00000024155
Ankrd53	ENSMUSG00000014747
Boll	ENSMUSG00000025977
Syce3	ENSMUSG00000078938
1700009N14Rik	ENSMUSG00000028287
1700013H16Rik	ENSMUSG00000054727
Chmp4b	ENSMUSG00000038467
Psmg2	ENSMUSG00000024537
Lin37	ENSMUSG00000036845
Brsk2	ENSMUSG00000053046
Ckap5	ENSMUSG00000040549
Six6os1	ENSMUSG00000021098
Hormad2	ENSMUSG00000020419
Exoc6b	ENSMUSG00000033769
Nabp1	ENSMUSG00000026107
Ncapg2	ENSMUSG00000042029
Gpsm2	ENSMUSG00000027883
Haus6	ENSMUSG00000038047
Spo16	ENSMUSG00000089798
Wdr62	ENSMUSG00000037020
Knl1	ENSMUSG00000027326
Haus8	ENSMUSG00000035439
Clasp2	ENSMUSG00000033392
Cenpo	ENSMUSG00000020652
Majin	ENSMUSG00000024786
Clasp1	ENSMUSG00000064302
Cntd1	ENSMUSG00000078653
Mzt1	ENSMUSG00000033186
Sdccag8	ENSMUSG00000026504
Dtl	ENSMUSG00000037474
Ago4	ENSMUSG00000042500
Mnd1	ENSMUSG00000033752
Chmp5	ENSMUSG00000028419
Katnal2	ENSMUSG00000025420
Ticrr	ENSMUSG00000046591
Kdm8	ENSMUSG00000030752
Sun1	ENSMUSG00000036817
Rab35	ENSMUSG00000029518
Zfyve26	ENSMUSG00000066440
Esco1	ENSMUSG00000024293
Ube2s	ENSMUSG00000060860
Klhdc8b	ENSMUSG00000032609
Uvrag	ENSMUSG00000035354
Filip1l	ENSMUSG00000043336
Eml4	ENSMUSG00000032624
Fbxo43	ENSMUSG00000048230
Cacul1	ENSMUSG00000033417
Abraxas2	ENSMUSG00000030965
Ecrg4	ENSMUSG00000026051
Misp	ENSMUSG00000035852
Cenpk	ENSMUSG00000021714
Ppp2r1a	ENSMUSG00000007564
Fzr1	ENSMUSG00000020235
Foxj2	ENSMUSG00000003154
Ctdp1	ENSMUSG00000033323
Cables1	ENSMUSG00000040957
Diaph3	ENSMUSG00000022021
Pard6a	ENSMUSG00000005699
Mbtps1	ENSMUSG00000031835
Gmnn	ENSMUSG00000006715
Xrcc2	ENSMUSG00000028933
Spag5	ENSMUSG00000002055
Smpd3	ENSMUSG00000031906
Sirt2	ENSMUSG00000015149
Arl2	ENSMUSG00000024944
Stk3	ENSMUSG00000022329
Akap8	ENSMUSG00000024045
Piwil1	ENSMUSG00000029423
Tacc2	ENSMUSG00000030852
Dstn	ENSMUSG00000015932
Rpl23	ENSMUSG00000071415
Rec8	ENSMUSG00000002324
Arl3	ENSMUSG00000025035
Rrs1	ENSMUSG00000061024
Piwil2	ENSMUSG00000033644
Wdr6	ENSMUSG00000066357
Ncapg	ENSMUSG00000015880
Myh10	ENSMUSG00000020900
Recql4	ENSMUSG00000033762
Ckap2	ENSMUSG00000037725
Kat5	ENSMUSG00000024926
Ndel1	ENSMUSG00000018736
Cdk5rap3	ENSMUSG00000018669
Tdrd1	ENSMUSG00000025081
Tex14	ENSMUSG00000010342
Tex11	ENSMUSG00000009670
Usp26	ENSMUSG00000055780
Sycp2	ENSMUSG00000060445
Cenpq	ENSMUSG00000023919
Usp8	ENSMUSG00000027363
Tex15	ENSMUSG00000009628
Pard6b	ENSMUSG00000044641
Pard6g	ENSMUSG00000056214
Sirt1	ENSMUSG00000020063
Wnt16	ENSMUSG00000029671
Kifc5b	ENSMUSG00000024301
Fkbp6	ENSMUSG00000040013
Pkmyt1	ENSMUSG00000023908
Snx18	ENSMUSG00000042364
Mael	ENSMUSG00000040629
Gigyf2	ENSMUSG00000048000
Cep152	ENSMUSG00000068394
Anapc2	ENSMUSG00000026965
Ssx2ip	ENSMUSG00000036825
Rtel1	ENSMUSG00000038685
Golga2	ENSMUSG00000002546
Spart	ENSMUSG00000036580
Ints3	ENSMUSG00000027933
Shoc1	ENSMUSG00000038598
Pds5b	ENSMUSG00000034021
Mapre3	ENSMUSG00000029166
Hepacam2	ENSMUSG00000044156
Ccp110	ENSMUSG00000033904
C2cd3	ENSMUSG00000047248
Exoc8	ENSMUSG00000074030
Enkd1	ENSMUSG00000013155
Ncapd3	ENSMUSG00000035024
Bbs4	ENSMUSG00000025235
Znf365	ENSMUSG00000037855
Fbxw11	ENSMUSG00000020271
Usp22	ENSMUSG00000042506
Tubg2	ENSMUSG00000045007
Tada2a	ENSMUSG00000018651
Ccno	ENSMUSG00000042417
Exoc5	ENSMUSG00000061244
Mtbp	ENSMUSG00000022369
Tubgcp6	ENSMUSG00000051786
Washc5	ENSMUSG00000022350
Espl1	ENSMUSG00000058290
Cep120	ENSMUSG00000048799
Cenpi	ENSMUSG00000031262
Ehmt2	ENSMUSG00000013787
Tle6	ENSMUSG00000034758
Rad51c	ENSMUSG00000007646
Mta3	ENSMUSG00000055817
Stk33	ENSMUSG00000031027
Trrap	ENSMUSG00000045482
Smc1b	ENSMUSG00000022432
Nop53	ENSMUSG00000041560
Pkhd1	ENSMUSG00000043760
Recql5	ENSMUSG00000020752
Cep63	ENSMUSG00000032534
Usp33	ENSMUSG00000025437
Cyp26b1	ENSMUSG00000063415
H1.8	ENSMUSG00000042279
Dicer1	ENSMUSG00000041415
Tubgcp5	ENSMUSG00000033790
Rttn	ENSMUSG00000023066
Pnma5	ENSMUSG00000050424
Mtmr4	ENSMUSG00000018401
Rspo1	ENSMUSG00000028871
Ccnb3	ENSMUSG00000051592
Dlgap5	ENSMUSG00000037544
Tubgcp3	ENSMUSG00000000759
Nae1	ENSMUSG00000031878
Rfwd3	ENSMUSG00000033596
Sde2	ENSMUSG00000038806
Prdm9	ENSMUSG00000051977
Cdk5rap2	ENSMUSG00000039298
Chtf18	ENSMUSG00000019214
Slc26a8	ENSMUSG00000036196
Haus1	ENSMUSG00000041840
Smc5	ENSMUSG00000024943
Lzts2	ENSMUSG00000035342
Q3TQI7	ENSMUSG00000026851
Gtf2b	ENSMUSG00000028271
Rad9b	ENSMUSG00000038569
Sirt7	ENSMUSG00000025138
Wac	ENSMUSG00000024283
Eml3	ENSMUSG00000071647
Haus3	ENSMUSG00000079555
Nek9	ENSMUSG00000034290
Ppp2r5d	ENSMUSG00000059409
Cltc	ENSMUSG00000047126
Brcc3	ENSMUSG00000031201
Hinfp	ENSMUSG00000032119
Nle1	ENSMUSG00000020692
Tlk1	ENSMUSG00000041997
Cdc14b	ENSMUSG00000033102
Pogz	ENSMUSG00000038902
Map9	ENSMUSG00000033900
Nek11	ENSMUSG00000035032
Fancm	ENSMUSG00000055884
Usp37	ENSMUSG00000033364
Cep295	ENSMUSG00000046111
Dis3l2	ENSMUSG00000053333
Brip1	ENSMUSG00000034329
Atad5	ENSMUSG00000017550
Rbbp8	ENSMUSG00000041238
Sun2	ENSMUSG00000042524
Deup1	ENSMUSG00000039977
Taf2	ENSMUSG00000037343
Cntln	ENSMUSG00000038070
Terb1	ENSMUSG00000052616
Snx33	ENSMUSG00000032733
Cntrob	ENSMUSG00000032782
Ccnj	ENSMUSG00000025010
Map1s	ENSMUSG00000019261
Mcph1	ENSMUSG00000039842
Nudt15	ENSMUSG00000033405
Chtf8	ENSMUSG00000046691
Foxj3	ENSMUSG00000032998
Tacc1	ENSMUSG00000065954
Wdhd1	ENSMUSG00000037572
Ambra1	ENSMUSG00000040506
Ddx11	ENSMUSG00000035842
Ccdc66	ENSMUSG00000046753
Numa1	ENSMUSG00000066306
Dna2	ENSMUSG00000036875
Aaas	ENSMUSG00000036678
Cenpt	ENSMUSG00000036672
Exoc3	ENSMUSG00000034152
Phf8	ENSMUSG00000041229
Arhgef10	ENSMUSG00000071176
Marf1	ENSMUSG00000060657
Mbtps2	ENSMUSG00000046873
Iffo1	ENSMUSG00000038271
Mtcl2	ENSMUSG00000055485
Ncaph	ENSMUSG00000034906
Chfr	ENSMUSG00000014668
Exoc1	ENSMUSG00000036435
Trappc12	ENSMUSG00000020628
Utp14b	ENSMUSG00000079470
Clspn	ENSMUSG00000042489
Phf13	ENSMUSG00000047777
Spire2	ENSMUSG00000010154
Kif18a	ENSMUSG00000027115
Kif18b	ENSMUSG00000051378
Fancd2	ENSMUSG00000034023
Ythdc2	ENSMUSG00000034653
Iqgap2	ENSMUSG00000021676
Klhdc3	ENSMUSG00000063576
Cep68	ENSMUSG00000044066
Nrde2	ENSMUSG00000021179
Hus1b	ENSMUSG00000076430
BC034090	ENSMUSG00000033722
Kntc1	ENSMUSG00000029414
Nusap1	ENSMUSG00000027306
Wapl	ENSMUSG00000041408
Cetn4	ENSMUSG00000045031
Cep126	ENSMUSG00000040729
Cep135	ENSMUSG00000036403
Cpap	ENSMUSG00000064128
Dcaf13	ENSMUSG00000022300
Kiz	ENSMUSG00000074749
Ccdc61	ENSMUSG00000074358
Ccnb1ip1	ENSMUSG00000071470
Setdb2	ENSMUSG00000071350
Hsf5	ENSMUSG00000070345
Gm773	ENSMUSG00000073177
Trim75	ENSMUSG00000071089
Ccnjl	ENSMUSG00000044707
Spata22	ENSMUSG00000112920
Top6bl	ENSMUSG00000071691
Hjurp	ENSMUSG00000044783
Nsl1	ENSMUSG00000062510
Zcwpw1	ENSMUSG00000037108
Arhgap33os	ENSMUSG00000062132
Brsk1	ENSMUSG00000035390
Cenatac	ENSMUSG00000043923
Trim71	ENSMUSG00000079259
Gm1140	ENSMUSG00000079578
Ankfn1	ENSMUSG00000047773
Meioc	ENSMUSG00000051455
Pld6	ENSMUSG00000043648
Kash5	ENSMUSG00000038292
Plk5	ENSMUSG00000035486
Wee2	ENSMUSG00000037159
Mei1	ENSMUSG00000068117
Iqgap3	ENSMUSG00000028068
Hfm1	ENSMUSG00000043410
Afg2b	ENSMUSG00000118663
Lsm14b	ENSMUSG00000039108
Piwil4	ENSMUSG00000036912
Taok3	ENSMUSG00000061288
Ska3	ENSMUSG00000021965
Nsfl1c	ENSMUSG00000027455
Ccdc42	ENSMUSG00000045915
Stard9	ENSMUSG00000033705
Morc2b	ENSMUSG00000048602
Kctd19	ENSMUSG00000051648
Exd1	ENSMUSG00000048647
Usp44	ENSMUSG00000020020
Mcmdc2	ENSMUSG00000046101
Xlr3c	ENSMUSG00000058147
Fbxl7	ENSMUSG00000043556
Cep44	ENSMUSG00000038215
Crocc	ENSMUSG00000040860
Xlr4a	ENSMUSG00000079845
Xlr4c	ENSMUSG00000031362
Xlr5a	ENSMUSG00000058328
Xlr5b	ENSMUSG00000072479
Eme1	ENSMUSG00000039055
Chmp6	ENSMUSG00000025371
Tubal3	ENSMUSG00000021216
Bex6	ENSMUSG00000075269
Firrm	ENSMUSG00000041406
Rad54b	ENSMUSG00000078773
Btn2a2	ENSMUSG00000053216
Bex4	ENSMUSG00000047844
Iho1	ENSMUSG00000047220
Redic1	ENSMUSG00000078932
Gm7958	ENSMUSG00000095890
Gm5934	ENSMUSG00000084063
Sgo2b	ENSMUSG00000094443
Rbm46	ENSMUSG00000033882
Rnf212	ENSMUSG00000055385
Gm5935	ENSMUSG00000093923
Brcc3dc	ENSMUSG00000112039
Meiosin	ENSMUSG00000085601
Znf541	ENSMUSG00000078796
Rpl10l	ENSMUSG00000060499
Prr19	ENSMUSG00000058741
Dnmt3c	ENSMUSG00000082079
Snhg15	ENSMUSG00000085156
Btbd18	ENSMUSG00000086598
Rad21l1	ENSMUSG00000074704
Gm5168	ENSMUSG00000079655
Bend2	ENSMUSG00000108981
Gm10230	ENSMUSG00000095546
Gm10488	ENSMUSG00000073257
Gm6121	ENSMUSG00000080725
Gm1993	ENSMUSG00000073267
Gm2012	ENSMUSG00000082639
Gm2030	ENSMUSG00000083628
Ube2srt	ENSMUSG00000118653
Gm4297	ENSMUSG00000081218
Gm14525	ENSMUSG00000071788
Gm5169	ENSMUSG00000096620
Mir664	ENSMUSG00000105770
Ankrd31	ENSMUSG00000109561
Gm21760	ENSMUSG00000095578
Gm21858	ENSMUSG00000095135
Gm21865	ENSMUSG00000093895
Gm20736	ENSMUSG00000093993
Gm20817	ENSMUSG00000100032
Gm20820	ENSMUSG00000100240
Gm20824	ENSMUSG00000101928
Gm20843	ENSMUSG00000096902
Gm20890	ENSMUSG00000100055
Gm20911	ENSMUSG00000099894
Gm21095	ENSMUSG00000095153
Gm21117	ENSMUSG00000096769
Gm21294	ENSMUSG00000102045
Gm21627	ENSMUSG00000100856
Gm21996	ENSMUSG00000100608
Gm28102	ENSMUSG00000101915
Gm28490	ENSMUSG00000094789
Gm28510	ENSMUSG00000101396
Gm28576	ENSMUSG00000100645
Gm28870	ENSMUSG00000100338
Gm28919	ENSMUSG00000101243
Gm28961	ENSMUSG00000101399
Gm29276	ENSMUSG00000101471
Gm29554	ENSMUSG00000100231
Gm29866	ENSMUSG00000102668
Rnf212b	ENSMUSG00000112858
Ank3	ENSMUSG00000069601
Apc	ENSMUSG00000005871
App	ENSMUSG00000022892
Arnt	ENSMUSG00000015522
Bcl2	ENSMUSG00000057329
Calm1	ENSMUSG00000001175
Camk2a	ENSMUSG00000024617
Camk2b	ENSMUSG00000057897
Camk2g	ENSMUSG00000021820
Ctnnb1	ENSMUSG00000006932
Ccnb1	ENSMUSG00000041431
Ccnb2	ENSMUSG00000032218
Ccnd1	ENSMUSG00000070348
Ccnd2	ENSMUSG00000000184
Ccnd3	ENSMUSG00000034165
Ccne1	ENSMUSG00000002068
Cdc25c	ENSMUSG00000044201
Cdk1	ENSMUSG00000019942
Cdk11b	ENSMUSG00000029062
Cdk4	ENSMUSG00000006728
Cenpa	ENSMUSG00000029177
Reep3	ENSMUSG00000019873
Xrn1	ENSMUSG00000032410
Mapre1	ENSMUSG00000027479
Septin8	ENSMUSG00000018398
Cdk14	ENSMUSG00000028926
Cenpx	ENSMUSG00000025144
Aurka	ENSMUSG00000027496
Usp9x	ENSMUSG00000031010
Galnt3	ENSMUSG00000026994
Rad54l	ENSMUSG00000028702
Ect2	ENSMUSG00000027699
Edn1	ENSMUSG00000021367
Eif4e	ENSMUSG00000028156
Ercc1	ENSMUSG00000003549
Ercc2	ENSMUSG00000030400
Smarcad1	ENSMUSG00000029920
Fes	ENSMUSG00000053158
Fgfr2	ENSMUSG00000030849
Fgfr3	ENSMUSG00000054252
Flna	ENSMUSG00000031328
Gja1	ENSMUSG00000050953
Ptpn6	ENSMUSG00000004266
Htt	ENSMUSG00000029104
Hoxa13	ENSMUSG00000038203
Hsf1	ENSMUSG00000022556
Hspa2	ENSMUSG00000059970
Ranbp1	ENSMUSG00000005732
Igf1r	ENSMUSG00000005533
Itgb1	ENSMUSG00000025809
Stmn1	ENSMUSG00000028832
Lif	ENSMUSG00000034394
Lipa	ENSMUSG00000024781
Lmna	ENSMUSG00000028063
Mdm2	ENSMUSG00000020184
Mme	ENSMUSG00000027820
Mos	ENSMUSG00000078365
Map4	ENSMUSG00000032479
Muc1	ENSMUSG00000042784
Myb	ENSMUSG00000019982
Myc	ENSMUSG00000022346
Nedd1	ENSMUSG00000019988
Septin2	ENSMUSG00000026276
Septin2	ENSMUSG00000116048
Nfix	ENSMUSG00000001911
Nppc	ENSMUSG00000026241
Npr2	ENSMUSG00000028469
Pax6	ENSMUSG00000027168
Pbx1	ENSMUSG00000052534
Pcna	ENSMUSG00000027342
Abcb1b	ENSMUSG00000028970
Abcb1a	ENSMUSG00000040584
Pim2	ENSMUSG00000031155
Serpine1	ENSMUSG00000037411
Plcb1	ENSMUSG00000051177
Plk1	ENSMUSG00000030867
Ptprc	ENSMUSG00000026395
Rb1	ENSMUSG00000022105
Rad51	ENSMUSG00000027323
Rny1	ENSMUSG00000065701
Rps6	ENSMUSG00000028495
Son	ENSMUSG00000022961
Sptbn1	ENSMUSG00000020315
Dynlt1	ENSMUSG00000096255
Tk1	ENSMUSG00000025574
Top1	ENSMUSG00000070544
Top2a	ENSMUSG00000020914
Top2b	ENSMUSG00000017485
Tp53	ENSMUSG00000059552
Tuba1a	ENSMUSG00000072235
Ubb	ENSMUSG00000019505
Ezr	ENSMUSG00000052397
Wnt4	ENSMUSG00000036856
Wnt5a	ENSMUSG00000021994
Xlr	ENSMUSG00000054626
Zscan21	ENSMUSG00000037017
Zfy2	ENSMUSG00000000103
Id4	ENSMUSG00000021379
Arf1	ENSMUSG00000048076
Slx	ENSMUSG00000095063
Fgf8	ENSMUSG00000025219
Pola1	ENSMUSG00000006678
Cenpc	ENSMUSG00000029253
Cdc25b	ENSMUSG00000027330
Gem	ENSMUSG00000028214
Vcp	ENSMUSG00000028452
Mybl1	ENSMUSG00000025912
