# Supplementary material for: Animals have expanded the evolutionary legacy of unicellular ancestors in blood cells
Source: Proc Natl Acad Sci U S A. 2026 May 28;123(23):e2528110123. doi: 10.1073/pnas.2528110123 (PMC13250551; doi:10.1073/pnas.2528110123)
Supplement: Supplementary file 5 — Dataset S04 (TXT) [file pnas.2528110123.sd04.txt]

Dataset S4.
Representative codes for analysis
1.	Generate expression matrix files of Orthogroups.
#Import programs.
import numpy as np
import pandas as pd

#Calculate sum values of each Orthogroup.
OG_Org=pd.read_table(path_of_a_list_of_gene_ID_and_Orthogroup).set_index(‘Gene_ID’)
TPM=pd.read_table(path_of_an original_expression_matrix_file).set_index('Gene_ID')
TPM_OG=TPM.join([OG_Org], how='inner')
TPM_OGSUM=TPM_OGPM.groupby('Orthogroup').sum()

#Normalize among conserved Orthogroups.
#Log2(TPM+1) values were used for further analysis.
OG_Common=pd.rad_table(path_of_list_of_Orthogroups_conserved_among_human/mouse/zebrafish/tunicate/sea urchin)
TPM_Common=TPM_OGSUM.join([OG_Common], how='inner')
TPM_CommonPM=1000000*TPM_Common/TPM_Common.sum()
TPM_CommonPM_log=np.log2(TPM_CommonPM+1).round(4)

 
2.	Integrating expression matrix files.
#Import programs.
import pandas as pd
from sklearn.preprocessing import StandardScaler

#Read expression matrix files.
Hs1=pd.read_table(path_of_Hs1).set_index('Orthogroup')
Hs2=pd.read_table(path_of_Hs2).set_index('Orthogroup')
Hs3=pd.read_table(path_of_Hs3).set_index('Orthogroup')
Mm1=pd.read_table(path_of_Mm1).set_index('Orthogroup')
Mm2=pd.read_table(path_of_Mm2).set_index('Orthogroup')
Mm3=pd.read_table(path_of_Mm3).set_index('Orthogroup')
Mm4=pd.read_table(path_of_Mm4).set_index('Orthogroup')
Dr1=pd.read_table(path_of_Dr1).set_index('Orthogroup')
Dr2=pd.read_table(path_of_Dr2).set_index('Orthogroup')
Ci=pd.read_table(path_of_Ci).set_index('Orthogroup')
Hp=pd.read_table(path_of_Hp).set_index('Orthogroup')

#Calculate differences from mean values.
scaler=StandardScaler(with_std=False)
scaled_values_Hs1=scaler.fit_transform(Hs1.values.T)
Hs1_S=pd.DataFrame(scaled_values_Hs1.T, index=Hs1.index, columns=Hs1.columns)
scaled_values_Hs2=scaler.fit_transform(Hs2.values.T)
Hs2_S=pd.DataFrame(scaled_values_Hs2.T, index=Hs2.index, columns=Hs2.columns)
scaled_values_Hs3=scaler.fit_transform(Hs3.values.T)
Hs3_S=pd.DataFrame(scaled_values_Hs3.T, index=Hs3.index, columns=Hs3.columns)
scaled_values_Mm1=scaler.fit_transform(Mm1.values.T)
Mm1_S=pd.DataFrame(scaled_values_Mm1.T, index=Mm1.index, columns=Mm1.columns)
scaled_values_Mm2=scaler.fit_transform(Mm2.values.T)
Mm2_S=pd.DataFrame(scaled_values_Mm2.T, index=Mm2.index, columns=Mm2.columns)
scaled_values_Mm3=scaler.fit_transform(Mm3.values.T)
Mm3_S=pd.DataFrame(scaled_values_Mm3.T, index=Mm3.index, columns=Mm3.columns)
scaled_values_Mm4=scaler.fit_transform(Mm4.values.T)
Mm4_S=pd.DataFrame(scaled_values_Mm4.T, index=Mm4.index, columns=Mm4.columns)
scaled_values_Dr1=scaler.fit_transform(Dr1.values.T)
Dr1_S=pd.DataFrame(scaled_values_Dr1.T, index=Dr1.index, columns=Dr1.columns)
scaled_values_Dr2=scaler.fit_transform(Dr2.values.T)
Dr2_S=pd.DataFrame(scaled_values_Dr2.T, index=Dr2.index, columns=Dr2.columns)
scaled_values_Ci=scaler.fit_transform(Ci.values.T)
Ci_S=pd.DataFrame(scaled_values_Ci.T, index=Ci.index, columns=Ci.columns)
scaled_values_Hp=scaler.fit_transform(Hp.values.T)
Hp_S=pd.DataFrame(scaled_values_Hp.T, index=Hp.index, columns=Hp.columns)

#Integrated processed data.
All_S_0=Hs1_S.join([Hs2_S, Hs3_S, Mm1_S, Mm2_S, Mm3_S, Mm4_S, Dr1_S, Dr2_S, Ci_S, Hp_S], how='outer')
OG=pd.read_table('path_of_list_of_Orthogroups_shared_among_analyzed_animals').set_index('Orthogroup')
All_S=All_S_0.join(OG, how='right').fillna(0)

#For analysis containing unicellular organisms, values of Orthogroups which do not exist in unicellular organisms are filled with minimum values of each Orthogroup.
Hs4=pd.read_table(path_of_Hs4).set_index('Orthogroup')
Mm5=pd.read_table(path_of_Mm5).set_index('Orthogroup')
Dr3=pd.read_table(path_of_Dr3).set_index('Orthogroup')
Ci_EST=pd.read_table(path_of_Ci_EST).set_index('Orthogroup')
Dm2=pd.read_table(path_of_Dm2).set_index('Orthogroup')
Ce=pd.read_table(path_of_Ce).set_index('Orthogroup')
Aq=pd.read_table(path_of_Aq).set_index('Orthogroup')
Sr=pd.read_table(path_of_Sr).set_index('Orthogroup')
Co=pd.read_table(path_of_Co).set_index('Orthogroup')
Cf=pd.read_table(path_of_Cf).set_index('Orthogroup')
Sc=pd.read_table(path_of_Sc).set_index('Orthogroup')
Dd=pd.read_table(path_of_Dd).set_index('Orthogroup')
Crei=pd.read_table(path_of_Crei).set_index('Orthogroup')

scaled_values_Hs4=scaler.fit_transform(Hs4.values.T)
Hs4_S=pd.DataFrame(scaled_values_Hs4.T, index=Hs4.index, columns=Hs4.columns)
scaled_values_Mm5=scaler.fit_transform(Mm5.values.T)
Mm5_S=pd.DataFrame(scaled_values_Mm5.T, index=Mm5.index, columns=Mm5.columns)
scaled_values_Dr3=scaler.fit_transform(Dr3.values.T)
Dr3_S=pd.DataFrame(scaled_values_Dr3.T, index=Dr3.index, columns=Dr3.columns)
scaled_values_Ci_EST=scaler.fit_transform(Ci_EST.values.T)
Ci_EST_S=pd.DataFrame(scaled_values_Ci_EST.T, index=Ci_EST.index, columns=Ci_EST.columns)
scaled_values_Dm2=scaler.fit_transform(Dm2.values.T)
Dm2_S=pd.DataFrame(scaled_values_Dm2.T, index=Dm2.index, columns=Dm2.columns)
scaled_values_Ce=scaler.fit_transform(Ce.values.T)
Ce_S=pd.DataFrame(scaled_values_Ce.T, index=Ce.index, columns=Ce.columns)
scaled_values_Aq=scaler.fit_transform(Aq.values.T)
Aq_S=pd.DataFrame(scaled_values_Aq.T, index=Aq.index, columns=Aq.columns)
scaled_values_Sr=scaler.fit_transform(Sr.values.T)
Sr_S=pd.DataFrame(scaled_values_Sr.T, index=Sr.index, columns=Sr.columns)
scaled_values_Co=scaler.fit_transform(Co.values.T)
Co_S=pd.DataFrame(scaled_values_Co.T, index=Co.index, columns=Co.columns)
scaled_values_Cf=scaler.fit_transform(Cf.values.T)
Cf_S=pd.DataFrame(scaled_values_Cf.T, index=Cf.index, columns=Cf.columns)
scaled_values_Sc=scaler.fit_transform(Sc.values.T)
Sc_S=pd.DataFrame(scaled_values_Sc.T, index=Sc.index, columns=Sc.columns)
scaled_values_Dd=scaler.fit_transform(Dd.values.T)
Dd_S=pd.DataFrame(scaled_values_Dd.T, index=Dd.index, columns=Dd.columns)
scaled_values_Crei=scaler.fit_transform(Crei.values.T)
Crei_S=pd.DataFrame(scaled_values_Crei.T, index=Crei.index, columns=Crei.columns)

All_S_0=Hs4_S.join([Mm5_S, Dr3_S, Ci_EST_S, Dm2_S, Ce_S, Aq_S], how='outer')
OG=pd.read_table(' path_of_list_of_Orthogroups_shared_among_analyzed_animals').set_index('Orthogroup')
All_S_0=All_S_0.join(OG, how='right').fillna(0)
All_S_1=All_S_0.join([ Sr_S, Co_S, Cf_S, Sc_S, Dd_S, Crei_S])
All_S=All_S_1.T.fillna(All_S_1.T.min()).T

#Select highly variable genes (log2(TPM+1) >1 & SD>0.25).
Mm1_1=Mm1[Mm1.max(axis=1)>1]
Mm1_2=Mm1_1[Mm1_1.std(axis=1)>0.25]
Ci_1=Ci[Ci.max(axis=1)>1]
Ci_2=Ci_1[Ci_1.std(axis=1)>0.25]
HVG=Mm1_2.join([Ci_2], how=’inner’)
OG_HVG=pd.DataFrame(HVG.index) .set_index('Orthogroup')

#Highly variable genes and TFs are selected, and cell cycle related genes are excluded
#Threshhold of highly variable genes are modified in each case
#In Fig. 1, analysis not selecting TFs were also performed
#All_S_analyze matrix was used for correlation values and phylogenetic trees.
OG_TF=pd.read_table(path_of_Orthogroup_list_of_TF) .set_index('Orthogroup')
OG_CC=pd.read_table(path_of_Orthogroup_list_of_excluding_cell_cycle_genes) .set_index('Orthogroup')
All_S_analyze= ALL_S.join([OG_HVG, OG_TF, OG_CC], how=’inner’)

4.	Correlation matrix and phylogenetic tree
#import programs.
import numpy as np
import pandas as pd
from sklearn.preprocessing import MinMaxScaler
mmscaler=MinMaxScaler()
import dendropy

#Read the integrated matrix file.
All_S_analyze =pd.read_excel(path_of_matrix_file).set_index('Orthogroup')

#Generate a correlation matrix and distance matrix.
#Correlation values are scaled between 0 to 1 using MiniMaxScaler()
Corr= All_S_analyze.corr(method='pearson')
Corr_1 = Corr.values.reshape([-1, 1])
Corr_1mm = mmscaler.fit_transform(Corr_1)
Corr_mm = pd.DataFrame(Corr_1mm.reshape(Corr.shape), index = Corr.index, columns = Corr.columns)
Dist_mm=1-Corr_mm
Dist_mm.to_csv(file_name_of_distance_matrix.tsv, sep=’\t’)

#Constract phylogenetic tree from the distance matrix.
pdm = dendropy.PhylogeneticDistanceMatrix.from_csv(src=open(path_of_file_name_of_distance_matrix), delimiter="\t")
nj_tree = pdm.nj_tree()
print(nj_tree.as_string("newick"))


#Bootstrap resampling for phylogenetic trees
#Bootstrap resampling
INPUT_FILENAME =”gene_expression_matrix_path”
OUTPUT_FILENAME 1= "bootstrap_replicates.xlsx"
NUM_REPLICATES = 1000
def perform_bootstrap(num_genes_to_sample=None):
    original_df = pd.read_excel(INPUT_FILENAME, index_col=0)
    num_total_genes = (original_df.shape[0])
    with pd.ExcelWriter(OUTPUT_FILENAME1) as writer:
        for i in range(NUM_REPLICATES):
            bootstrap_indices = np.random.choice(range(num_total_genes), num_genes_to_sample, replace=True)
            bootstrap_df = original_df.iloc[bootstrap_indices, :]          
            sheet_name = f'Replicate_{i+1}'
            bootstrap_df.to_excel(writer, sheet_name=sheet_name)
perform_bootstrap(num_genes_to_sample=”number of multiscale bootstrap genes”)
#Generating distance matrixes based on bootstrap gene expression matrixes
OUTPUT_FILENAME2 = "bootstrap_distancematrix.xlsx"
xls = pd.ExcelFile('bootstrap_replicates.xlsx')
with pd.ExcelWriter(OUTPUT_FILENAME2) as writer:
    for sheet_name in xls.sheet_names: 
        df = pd.read_excel(xls, sheet_name=sheet_name, index_col=0) 
        Corr=df.corr(method='spearman')
        Corr_1 = Corr.values.reshape([-1, 1])
        Corr_1mm = mmscaler.fit_transform(Corr_1)
        Corr_mm = pd.DataFrame(Corr_1mm.reshape(Corr.shape), index = Corr.index, columns = Corr.columns)
        distance_matrix=1-Corr_mm
        distance_matrix.to_excel(writer, sheet_name=sheet_name)
#Costruct trees based on bootstrap distance matrixes
xls2 = pd.ExcelFile('bootstrap_distancematrix.xlsx')
output_newick_file = 'bootstrap_nj_trees.txt'
all_trees=[]
for sheet_name in xls2.sheet_names:
    df = pd.read_excel(xls2, sheet_name=sheet_name, index_col=0) 
    df.to_csv('temp.tsv', sep='\t')
    pdm = dendropy.PhylogeneticDistanceMatrix.from_csv(src=open('temp.tsv'), delimiter="\t")
    current_tree = pdm.nj_tree()
    all_trees.append(current_tree)
with open(output_newick_file, "w") as f:
    for tree in all_trees:
        f.write(tree.as_string(schema="newick") + "\n")
#Calcurate bootstrap values
output_original_tree_with_bootstrap='original_tree_with_bootstrap_values.txt'
original_tree_file = 'original_nj_tree.txt'
bootstrapped_trees_file = 'bootstrap_nj_trees.txt'
def calculate_bootstrap_values(original_tree_path, bootstrapped_trees_path, round_decimals=None):
    original_tree = Phylo.read(original_tree_path, "newick") 
    bootstrapped_trees = []
    for tree in Phylo.parse(bootstrapped_trees_path, "newick"):
        bootstrapped_trees.append(tree)
    get_support(original_tree, bootstrapped_trees, len_trees=len(bootstrapped_trees))
    for clade in original_tree.find_clades():
        if not clade.is_terminal(): 
            if clade.confidence is None:
                clade.confidence = 0.0 
            if round_decimals is not None and isinstance(round_decimals, int) and round_decimals >= 0:
                clade.confidence = round(clade.confidence, round_decimals)
    return original_tree
tree_with_bootstrap = calculate_bootstrap_values(original_tree_file, bootstrapped_trees_file, round_decimals=-1)
if tree_with_bootstrap:
    for clade in tree_with_bootstrap.find_clades():
        if clade.confidence is not None:
            terminals_in_clade = ", ".join(leaf.name for leaf in clade.get_terminals())
    Phylo.write(tree_with_bootstrap, output_original_tree_with_bootstrap, 'newick')

#Multiscale bootstrapping
#Parse multiple tree files and obtain bootstrap values
original_n = 1000
file_sample_size_map = {
" bootstrap_tree_0.25N.txt": 250,
" bootstrap_tree_0.3N.txt": 300,
" bootstrap_tree_0.4N.txt": 400,
" bootstrap_tree_0.5N.txt": 500,
" bootstrap_tree_0.6N.txt": 600,
" bootstrap_tree_0.7N.txt": 700,
" bootstrap_tree_0.8N.txt": 800,
" bootstrap_tree_1.0N.txt": 1000,
" bootstrap_tree_1.2N.txt": 1200,
" bootstrap_tree_1.4N.txt": 1400,
" bootstrap_tree_1.7N.txt": 1700,
" bootstrap_tree_2.0N.txt": 2000,
" bootstrap_tree_2.5N.txt": 2500,
" bootstrap_tree_3.0N.txt": 3000,
" bootstrap_tree_4.0N.txt": 4000,}

def get_node_data_from_tree(tree):
    node_infos = {}
    for node in tree.get_nonterminals():
        bp_value = node.confidence
        if bp_value is not None:
            descendant_leaves = sorted([leaf.name for leaf in node.get_terminals()])
            split_key = tuple(descendant_leaves)
            node_infos[split_key] = bp_value
    return node_infos

all_splits_bps = {} 
for file_path, current_n in file_sample_size_map.items():
    try:
        tree = Phylo.read(file_path, "newick")
        current_tree_node_data = get_node_data_from_tree(tree)
        
        for split_key, bp_value in current_tree_node_data.items():
            if split_key not in all_splits_bps:
                all_splits_bps[split_key] = {}
            all_splits_bps[split_key][current_n] = bp_value
    except Exception as e:
        print(f"Error parsing '{file_path}': {e}")


#Calculate AU values
#For 100 bootstrapping, "(lambda x: max(min(x, 1 - 1e-3), 1e-3))" was applied
def calculate_au_for_node(node_bps_data, original_n):
    df = pd.DataFrame(node_bps_data.items(), columns=['sample_size', 'bp_value'])
    df['bp_value_normalized'] = df['bp_value'] / 100.0
    df['tau'] = np.sqrt(original_n / df['sample_size'])
    df['bp_value_adjusted'] = df['bp_value_normalized'].apply(lambda x: max(min(x, 1 - 1e-4), 1e-4))
    df['z_value'] = norm.ppf(df['bp_value_adjusted'])

    x = df['tau'].values.reshape(-1, 1)
    X = np.column_stack((x, 1/x))
    y = df['z_value'].values
    model = LinearRegression(fit_intercept=False)
    model.fit(X, y)
    v_hat, c_hat = model.coef_
    au_value = norm.cdf(-v_hat + c_hat)    
    return au_value, {"v_hat": v_hat, "c_hat": c_hat, "regression_df": df}, model

node_au_results = {}
node_regression_details = {} 

for split_key, bps_by_ss in all_splits_bps.items():
    au_val, details, current_model = calculate_au_for_node(bps_by_ss, original_n)
    node_au_results[split_key] = au_val
    if au_val is not None:
        node_regression_details[split_key] = {**details, "model": current_model}

for split_key, au_val in node_au_results.items():
    if au_val is not None:
        display_key = f"{split_key[0]}...{split_key[-1]}" if len(split_key) > 2 else str(split_key)


reference_tree_path = "bootstrap/original_tree_with_bootstrap_values.txt"
output_annotated_tree_path = "bootstrap/original_tree_with_MSbootstrap_values.txt"

try:
    annotated_tree = Phylo.read(reference_tree_path, "newick")        
    annotated_count = 0
        
    for node in annotated_tree.get_nonterminals():
        descendant_leaves = sorted([leaf.name for leaf in node.get_terminals()])
        split_key = tuple(descendant_leaves)
            
        if split_key in node_au_results and node_au_results[split_key] is not None:
            au_value_for_node = node_au_results[split_key].round(3)
                
            node.confidence = au_value_for_node * 100

    Phylo.write(annotated_tree, output_annotated_tree_path, "newick")

except Exception as e:
        print(f"Error during tree annotation: {e}")
