# Supplementary material for: Animals have expanded the evolutionary legacy of unicellular ancestors in blood cells
Source: Proc Natl Acad Sci U S A. 2026 May 28;123(23):e2528110123. doi: 10.1073/pnas.2528110123 (PMC13250551; doi:10.1073/pnas.2528110123)
Supplement: Supplementary file 6 — Dataset S05 (TSV) [file pnas.2528110123.sd05.tsv]

Orthogroup	Amphimedon_queenslandica	Caenorhabditis_elegans	Capsaspora_owczarzaki	Chlamydomonas_reinhardtii	Ciona_intestinalis	Creolimax_fragrantissima	Danio_rerio	Dictyostelium_discoideum	Drosophila_melanogaster	Escherichia_coli	Haloferax_volcanii	Homo_sapiens	Ministeria_vibrans	Mus_musculus	Prometheoarchaeum_syntrophicum	Saccharomyces_cerevisiae	Salpingoeca_rosetta	Staphylococcus_aureus	Thalassiosira_pseudonana
OG0000000	Aqu2.1.00223_001, Aqu2.1.01052_001, Aqu2.1.01105_001, Aqu2.1.01285_001, Aqu2.1.01829_001, Aqu2.1.02317_001, Aqu2.1.02349_001, Aqu2.1.02587_001, Aqu2.1.02843_001, Aqu2.1.02885_001, Aqu2.1.03133_001, Aqu2.1.03573_001, Aqu2.1.04019_001, Aqu2.1.04028_001, Aqu2.1.04226_001, Aqu2.1.04251_001, Aqu2.1.04696_001, Aqu2.1.05024_001, Aqu2.1.05616_001, Aqu2.1.06834_001, Aqu2.1.08819_001, Aqu2.1.09302_001, Aqu…	WBGene00000098, WBGene00000099, WBGene00000102, WBGene00000103, WBGene00000405, WBGene00000406, WBGene00000407, WBGene00000408, WBGene00000409, WBGene00000410, WBGene00000498, WBGene00000499, WBGene00000518, WBGene00000553, WBGene00001121, WBGene00001173, WBGene00001468, WBGene00001526, WBGene00001708, WBGene00001709, WBGene00001994, WBGene00002177, WBGene00002178, WBGene00002187, WBGene00002188,…	Cowc_CAOG_00023, Cowc_CAOG_00112, Cowc_CAOG_00218, Cowc_CAOG_00218T0, Cowc_CAOG_00295, Cowc_CAOG_00295T0, Cowc_CAOG_00295T1, Cowc_CAOG_00295T2, Cowc_CAOG_00295T3, Cowc_CAOG_00295T5, Cowc_CAOG_00305, Cowc_CAOG_00311, Cowc_CAOG_00316, Cowc_CAOG_00377, Cowc_CAOG_00420, Cowc_CAOG_00420T0, Cowc_CAOG_00433, Cowc_CAOG_00535, Cowc_CAOG_00549, Cowc_CAOG_00558, Cowc_CAOG_00619, Cowc_CAOG_00759, Cowc_CAOG_0…	CHLRE_01g001800v5, CHLRE_01g002550v5, CHLRE_01g003524v5, CHLRE_01g008550v5, CHLRE_01g008650v5, CHLRE_01g009500v5, CHLRE_01g010000v5, CHLRE_01g016570v5, CHLRE_01g029500v5, CHLRE_01g029850v5, CHLRE_01g030600v5, CHLRE_01g030700v5, CHLRE_01g031300v5, CHLRE_01g032850v5, CHLRE_01g034900v5, CHLRE_01g036000v5, CHLRE_01g036250v5, CHLRE_01g036650v5, CHLRE_01g036700v5, CHLRE_01g037100v5, CHLRE_01g041550v5, …	ENSCING00000000139.3, ENSCING00000000239.3, ENSCING00000000405.3, ENSCING00000000488.3, ENSCING00000000662.3, ENSCING00000001296.3, ENSCING00000001450.3, ENSCING00000001478.3, ENSCING00000002022.3, ENSCING00000002105.3, ENSCING00000002198.3, ENSCING00000002263.3, ENSCING00000002325.4, ENSCING00000002353.3, ENSCING00000002481.3, ENSCING00000002496.3, ENSCING00000002540.3, ENSCING00000002645.3, ENS…	CFRG0021T1, CFRG0197T1, CFRG0257T1, CFRG0350T1, CFRG0351T1, CFRG0370T1, CFRG0386T1, CFRG0392T1, CFRG0399T1, CFRG0582T1, CFRG0613T1, CFRG0625T1, CFRG0644T1, CFRG0656T1, CFRG0929T1, CFRG0955T1, CFRG0957T1, CFRG1069T1, CFRG1087T1, CFRG1113T1, CFRG1132T1, CFRG1290T1, CFRG1330T1, CFRG1344T1, CFRG1444T1, CFRG1511T1, CFRG1574T1, CFRG1598T1, CFRG1653T1, CFRG1707T1, CFRG1733T1, CFRG1777T1, CFRG1809T1, CFR…	ENSDARG00000000563.14, ENSDARG00000000857.9, ENSDARG00000001234.12, ENSDARG00000001782.11, ENSDARG00000002210.13, ENSDARG00000002552.9, ENSDARG00000003008.11, ENSDARG00000003022.11, ENSDARG00000003751.12, ENSDARG00000003867.9, ENSDARG00000004561.11, ENSDARG00000004576.10, ENSDARG00000004753.11, ENSDARG00000004877.14, ENSDARG00000005104.11, ENSDARG00000005141.9, ENSDARG00000005372.9, ENSDARG000000…	DDB_G0267442, DDB_G0267566, DDB_G0267730, DDB_G0267760, DDB_G0267934, DDB_G0267962, DDB_G0267978, DDB_G0268078, DDB_G0268480, DDB_G0268620, DDB_G0268656, DDB_G0268822, DDB_G0269152, DDB_G0269166, DDB_G0269298, DDB_G0269628, DDB_G0269696, DDB_G0270102, DDB_G0270146, DDB_G0270218, DDB_G0270814, DDB_G0271402, DDB_G0271538, DDB_G0271550, DDB_G0272282, DDB_G0272797, DDB_G0272813, DDB_G0273121, DDB_G02…	FBgn0000147, FBgn0000229, FBgn0000273, FBgn0000274, FBgn0000442, FBgn0000489, FBgn0000721, FBgn0000826, FBgn0001079, FBgn0002466, FBgn0003091, FBgn0003093, FBgn0003124, FBgn0003256, FBgn0003744, FBgn0004106, FBgn0004107, FBgn0004784, FBgn0004876, FBgn0005640, FBgn0005666, FBgn0010269, FBgn0010303, FBgn0010379, FBgn0011739, FBgn0011754, FBgn0011817, FBgn0013435, FBgn0013762, FBgn0013987, FBgn00140…	b0398, b3611, b4076	HVO_RS08785, HVO_RS10455	ENSG00000004660.10, ENSG00000006837.7, ENSG00000007047.10, ENSG00000008086.6, ENSG00000008118.5, ENSG00000008128.18, ENSG00000010219.9, ENSG00000011566.10, ENSG00000012983.7, ENSG00000013441.11, ENSG00000020922.8, ENSG00000027075.9, ENSG00000034152.14, ENSG00000035664.7, ENSG00000040199.14, ENSG00000050748.13, ENSG00000055332.12, ENSG00000058091.12, ENSG00000058404.15, ENSG00000059758.3, ENSG0000…	Mvib_g10010, Mvib_g10065, Mvib_g10095, Mvib_g10157, Mvib_g10185, Mvib_g1020, Mvib_g10209, Mvib_g10314, Mvib_g10487, Mvib_g10538, Mvib_g10743, Mvib_g10791, Mvib_g1085, Mvib_g10959, Mvib_g10971, Mvib_g11070, Mvib_g11154, Mvib_g11243, Mvib_g1127, Mvib_g11293, Mvib_g11414, Mvib_g11490, Mvib_g11491, Mvib_g11649, Mvib_g11700, Mvib_g11725, Mvib_g1176, Mvib_g11768, Mvib_g11798, Mvib_g11801, Mvib_g11926, …	ENSMUSG00000000411.8, ENSMUSG00000001034.18, ENSMUSG00000001630.14, ENSMUSG00000001729.15, ENSMUSG00000002012.14, ENSMUSG00000002409.19, ENSMUSG00000002688.9, ENSMUSG00000002948.20, ENSMUSG00000003068.18, ENSMUSG00000003119.15, ENSMUSG00000003228.10, ENSMUSG00000003644.18, ENSMUSG00000003810.15, ENSMUSG00000004056.17, ENSMUSG00000004591.17, ENSMUSG00000004798.15, ENSMUSG00000004864.14, ENSMUSG000…	DSAG12_00302, DSAG12_00756, DSAG12_00940, DSAG12_01406, DSAG12_03190, DSAG12_03342	YAL017W, YAR018C, YAR019C, YBL016W, YBL105C, YBR028C, YBR160W, YBR274W, YCL024W, YCR008W, YCR073C, YCR091W, YDL101C, YDL108W, YDL159W, YDR122W, YDR466W, YDR477W, YDR490C, YDR507C, YDR523C, YER129W, YFL029C, YFL033C, YFR014C, YGL158W, YGL179C, YGL180W, YGR040W, YGR052W, YGR092W, YHL007C, YHR030C, YHR082C, YHR102W, YHR205W, YJL095W, YJL106W, YJL128C, YJL141C, YJL164C, YJL165C, YKL048C, YKL101W, YKL…	PTSG_00030, PTSG_00129, PTSG_00138, PTSG_00163, PTSG_00201, PTSG_00259, PTSG_00355, PTSG_00458, PTSG_00462, PTSG_00691, PTSG_00747, PTSG_00805, PTSG_01028, PTSG_01120, PTSG_01201, PTSG_01477, PTSG_01609, PTSG_01655, PTSG_01778, PTSG_01985, PTSG_02285, PTSG_02343, PTSG_02788, PTSG_02853, PTSG_02857, PTSG_02940, PTSG_03113, PTSG_03141, PTSG_03159, PTSG_03213, PTSG_03214, PTSG_03289, PTSG_03419, PTS…	SAUSA300_1113, SAUSA300_1242, SAUSA300_1793	THAPSDRAFT_11480, THAPSDRAFT_1205, THAPSDRAFT_12983, THAPSDRAFT_14004, THAPSDRAFT_14030, THAPSDRAFT_14322, THAPSDRAFT_14378, THAPSDRAFT_14490, THAPSDRAFT_14492, THAPSDRAFT_15285, THAPSDRAFT_15351, THAPSDRAFT_1553, THAPSDRAFT_15791, THAPSDRAFT_15887, THAPSDRAFT_15916, THAPSDRAFT_16265, THAPSDRAFT_16303, THAPSDRAFT_16584, THAPSDRAFT_16613, THAPSDRAFT_16828, THAPSDRAFT_16961, THAPSDRAFT_17024, THAPS…
OG0000001	Aqu2.1.20668_001, Aqu2.1.24276_001, Aqu2.1.25742_001, Aqu2.1.25743_001, Aqu2.1.26963_001, Aqu2.1.26964_001, Aqu2.1.27246_001, Aqu2.1.27279_001, Aqu2.1.27828_001, Aqu2.1.27887_001, Aqu2.1.28860_001, Aqu2.1.29414_001, Aqu2.1.30487_001, Aqu2.1.33331_001, Aqu2.1.35236_001, Aqu2.1.35928_001, Aqu2.1.36260_001, Aqu2.1.37439_001, Aqu2.1.38769_001, Aqu2.1.40687_001, Aqu2.1.40759_001, Aqu2.1.40760_001, Aqu…	WBGene00000468, WBGene00000483, WBGene00003380, WBGene00003480, WBGene00003845, WBGene00003846, WBGene00003847, WBGene00003909, WBGene00003933, WBGene00004335, WBGene00006492, WBGene00006604, WBGene00006827, WBGene00007772, WBGene00009448, WBGene00009998, WBGene00010936, WBGene00011926, WBGene00012385, WBGene00012639, WBGene00012735, WBGene00013240, WBGene00013734, WBGene00016154, WBGene00016890,…	Cowc_CAOG_01668, Cowc_CAOG_02444, Cowc_CAOG_03608, Cowc_CAOG_03608T0, Cowc_CAOG_03773, Cowc_CAOG_05949, Cowc_CAOG_06541, Cowc_CAOG_06541T0, Cowc_CAOG_06749, Cowc_CAOG_06953, Cowc_CAOG_07968, Cowc_CAOG_08850, Cowc_CAOG_09317, Cowc_CAOG_09855	CHLRE_02g096300v5	ENSCING00000000010.3, ENSCING00000000012.3, ENSCING00000000529.3, ENSCING00000000609.3, ENSCING00000000713.3, ENSCING00000001021.3, ENSCING00000001563.3, ENSCING00000001565.3, ENSCING00000001750.3, ENSCING00000002128.3, ENSCING00000002517.3, ENSCING00000003015.3, ENSCING00000003072.3, ENSCING00000003284.3, ENSCING00000003384.3, ENSCING00000003470.3, ENSCING00000004152.3, ENSCING00000004359.3, ENS…	CFRG1308T1, CFRG1473T1, CFRG3427T1, CFRG3634T1, CFRG3703T1, CFRG4075T1, CFRG4221T1, CFRG4637T1, CFRG5660T1, CFRG6025T1, CFRG6624T1, CFRG6975T1, CFRG7515T1, CFRG7921T1, CFRG8145T1, CFRG8667	ENSDARG00000001549.13, ENSDARG00000002445.7, ENSDARG00000005010.11, ENSDARG00000005186.12, ENSDARG00000005846.6, ENSDARG00000006288.10, ENSDARG00000007271.10, ENSDARG00000007812.9, ENSDARG00000007990.11, ENSDARG00000008247.12, ENSDARG00000008333.9, ENSDARG00000008906.10, ENSDARG00000010270.10, ENSDARG00000011870.10, ENSDARG00000012642.10, ENSDARG00000012887.9, ENSDARG00000013279.10, ENSDARG000000…	DDB_G0269842, DDB_G0281085, DDB_G0291342	FBgn0000233, FBgn0000286, FBgn0000289, FBgn0000520, FBgn0001133, FBgn0001325, FBgn0001983, FBgn0001990, FBgn0002521, FBgn0002573, FBgn0002985, FBgn0003002, FBgn0003448, FBgn0003499, FBgn0003511, FBgn0003512, FBgn0003567, FBgn0004618, FBgn0004859, FBgn0004880, FBgn0004892, FBgn0004893, FBgn0005642, FBgn0005694, FBgn0011236, FBgn0015025, FBgn0020309, FBgn0020378, FBgn0024244, FBgn0024975, FBgn00256…			ENSG00000005801.12, ENSG00000005889.11, ENSG00000006194.6, ENSG00000010539.7, ENSG00000018869.12, ENSG00000019549.4, ENSG00000020256.15, ENSG00000043355.6, ENSG00000057657.10, ENSG00000062370.12, ENSG00000063587.12, ENSG00000065029.10, ENSG00000067082.10, ENSG00000067646.7, ENSG00000070476.10, ENSG00000074047.16, ENSG00000075407.13, ENSG00000081386.8, ENSG00000081665.9, ENSG00000083812.7, ENSG000…	Mvib_g10031, Mvib_g10809, Mvib_g11133, Mvib_g4830, Mvib_g5950, Mvib_g6227, Mvib_g6405, Mvib_g8765, Mvib_g9624, Mvib_g9625	ENSMUSG00000000078.8, ENSMUSG00000000103.13, ENSMUSG00000001280.14, ENSMUSG00000002266.18, ENSMUSG00000002617.15, ENSMUSG00000003032.9, ENSMUSG00000003198.11, ENSMUSG00000003282.10, ENSMUSG00000003929.12, ENSMUSG00000004500.10, ENSMUSG00000005148.9, ENSMUSG00000005267.14, ENSMUSG00000005698.16, ENSMUSG00000006215.13, ENSMUSG00000006587.7, ENSMUSG00000006720.17, ENSMUSG00000007216.7, ENSMUSG000000…	DSAG12_00515, DSAG12_01535	YBR066C, YDR043C, YDR146C, YER028C, YER130C, YGL035C, YGL209W, YGL254W, YGR067C, YJL056C, YKL062W, YLR131C, YMR037C, YMR182C, YNL027W, YOR113W, YPL230W, YPR013C, YPR015C, YPR186C	PTSG_00487, PTSG_01290, PTSG_01298, PTSG_01451, PTSG_02051, PTSG_02483, PTSG_03771, PTSG_05177, PTSG_05185, PTSG_05301, PTSG_05325, PTSG_05384, PTSG_06095, PTSG_06628, PTSG_06721, PTSG_07122, PTSG_08010, PTSG_08617, PTSG_08808, PTSG_09170, PTSG_09173, PTSG_09911, PTSG_10036, PTSG_10141, PTSG_10218, PTSG_10368, PTSG_10529, PTSG_10671, PTSG_11172, PTSG_11534, PTSG_11739, PTSG_12571		THAPSDRAFT_22009, THAPSDRAFT_23212, THAPSDRAFT_268581
OG0000002	Aqu2.1.01067_001, Aqu2.1.01190_001, Aqu2.1.01441_001, Aqu2.1.02167_001, Aqu2.1.02429_001, Aqu2.1.02443_001, Aqu2.1.02534_001, Aqu2.1.02641_001, Aqu2.1.02642_001, Aqu2.1.02995_001, Aqu2.1.03015_001, Aqu2.1.03016_001, Aqu2.1.03069_001, Aqu2.1.03786_001, Aqu2.1.03834_001, Aqu2.1.03901_001, Aqu2.1.04225_001, Aqu2.1.04252_001, Aqu2.1.04784_001, Aqu2.1.05018_001, Aqu2.1.05044_001, Aqu2.1.05045_001, Aqu…	WBGene00000018, WBGene00000186, WBGene00000289, WBGene00000416, WBGene00000812, WBGene00000898, WBGene00001008, WBGene00001184, WBGene00001487, WBGene00002193, WBGene00002195, WBGene00002198, WBGene00002199, WBGene00002200, WBGene00002206, WBGene00002207, WBGene00002208, WBGene00002211, WBGene00002213, WBGene00002239, WBGene00002240, WBGene00002282, WBGene00003030, WBGene00003374, WBGene00003396,…	Cowc_CAOG_00172, Cowc_CAOG_00226, Cowc_CAOG_00534, Cowc_CAOG_00714, Cowc_CAOG_01008, Cowc_CAOG_01090, Cowc_CAOG_01092, Cowc_CAOG_01170, Cowc_CAOG_01264, Cowc_CAOG_01265, Cowc_CAOG_01470, Cowc_CAOG_01536, Cowc_CAOG_01546, Cowc_CAOG_01676, Cowc_CAOG_01840, Cowc_CAOG_01845, Cowc_CAOG_01970, Cowc_CAOG_02036, Cowc_CAOG_02054, Cowc_CAOG_02075, Cowc_CAOG_02086, Cowc_CAOG_02126, Cowc_CAOG_02182, Cowc_CAO…	CHLRE_01g001200v5, CHLRE_01g001700v5, CHLRE_01g003800v5, CHLRE_01g008402v5, CHLRE_01g014500v5, CHLRE_01g024550v5, CHLRE_01g024650v5, CHLRE_01g024750v5, CHLRE_01g024800v5, CHLRE_01g030100v5, CHLRE_01g036900v5, CHLRE_01g041150v5, CHLRE_01g043850v5, CHLRE_02g090700v5, CHLRE_02g095129v5, CHLRE_02g097500v5, CHLRE_02g098550v5, CHLRE_02g099550v5, CHLRE_02g102650v5, CHLRE_02g102900v5, CHLRE_02g110850v5, …	ENSCING00000000360.3, ENSCING00000000875.3, ENSCING00000001202.3, ENSCING00000001252.3, ENSCING00000002024.3, ENSCING00000002625.3, ENSCING00000002816.3, ENSCING00000002918.3, ENSCING00000003233.3, ENSCING00000003255.3, ENSCING00000003415.3, ENSCING00000003438.3, ENSCING00000003483.3, ENSCING00000003493.3, ENSCING00000003585.3, ENSCING00000003712.3, ENSCING00000003721.3, ENSCING00000003985.3, ENS…	CFRG0080T1, CFRG0219T1, CFRG1111T1, CFRG1156T1, CFRG1774T1, CFRG1819T1, CFRG2547T1, CFRG2686T1, CFRG2751T1, CFRG2878T1, CFRG3023T1, CFRG3148T1, CFRG3155T1, CFRG3258T1, CFRG3637T1, CFRG3639T1, CFRG3658T1, CFRG3670T1, CFRG3759T1, CFRG3815T1, CFRG3868T1, CFRG3992T1, CFRG4326T1, CFRG4422T1, CFRG4477T1, CFRG4934T1, CFRG5100T1, CFRG5573T1, CFRG5717T1, CFRG5780T1, CFRG5905T1, CFRG7129T1, CFRG7130T1, CFR…	ENSDARG00000004105.10, ENSDARG00000004378.12, ENSDARG00000004433.11, ENSDARG00000004586.9, ENSDARG00000004635.14, ENSDARG00000004672.13, ENSDARG00000004782.13, ENSDARG00000004871.10, ENSDARG00000005356.11, ENSDARG00000005414.9, ENSDARG00000005941.8, ENSDARG00000006468.9, ENSDARG00000006677.11, ENSDARG00000006978.12, ENSDARG00000007783.11, ENSDARG00000008107.12, ENSDARG00000008186.12, ENSDARG00000…	DDB_G0267472, DDB_G0267514, DDB_G0267686, DDB_G0268876, DDB_G0271682, DDB_G0272092, DDB_G0272254, DDB_G0273445, DDB_G0273531, DDB_G0275927, DDB_G0276181, DDB_G0278409, DDB_G0278509, DDB_G0278535, DDB_G0278737, DDB_G0280131, DDB_G0281343, DDB_G0281557, DDB_G0281899, DDB_G0282487, DDB_G0282963, DDB_G0283267, DDB_G0283397, DDB_G0283699, DDB_G0284997, DDB_G0285321, DDB_G0285463, DDB_G0287001, DDB_G02…	FBgn0000017, FBgn0000723, FBgn0003079, FBgn0003366, FBgn0003502, FBgn0003733, FBgn0004638, FBgn0004864, FBgn0010389, FBgn0010407, FBgn0010583, FBgn0011829, FBgn0013272, FBgn0014073, FBgn0015295, FBgn0015402, FBgn0020391, FBgn0020440, FBgn0022800, FBgn0024811, FBgn0025936, FBgn0026323, FBgn0027598, FBgn0028484, FBgn0028872, FBgn0028888, FBgn0030018, FBgn0031518, FBgn0032006, FBgn0033250, FBgn00337…			ENSG00000000938.8, ENSG00000006432.11, ENSG00000007264.9, ENSG00000010671.11, ENSG00000010810.13, ENSG00000027644.4, ENSG00000030304.8, ENSG00000037280.11, ENSG00000044524.6, ENSG00000047936.6, ENSG00000060140.4, ENSG00000061938.12, ENSG00000062524.11, ENSG00000066056.9, ENSG00000066468.16, ENSG00000068078.13, ENSG00000070886.6, ENSG00000071051.9, ENSG00000073803.9, ENSG00000074966.6, ENSG0000007…	Mvib_g10032, Mvib_g10039, Mvib_g10061, Mvib_g10166, Mvib_g10206, Mvib_g10272, Mvib_g10635, Mvib_g10860, Mvib_g11045, Mvib_g11264, Mvib_g11309, Mvib_g1155, Mvib_g11601, Mvib_g11832, Mvib_g11853, Mvib_g11854, Mvib_g11863, Mvib_g11963, Mvib_g12046, Mvib_g1216, Mvib_g1487, Mvib_g153, Mvib_g2085, Mvib_g2402, Mvib_g2598, Mvib_g2725, Mvib_g2986, Mvib_g2999, Mvib_g3140, Mvib_g3162, Mvib_g3541, Mvib_g3542…	ENSMUSG00000000127.16, ENSMUSG00000000409.15, ENSMUSG00000000441.18, ENSMUSG00000001127.13, ENSMUSG00000001583.14, ENSMUSG00000002413.16, ENSMUSG00000002602.17, ENSMUSG00000003283.16, ENSMUSG00000003534.18, ENSMUSG00000004054.10, ENSMUSG00000004085.15, ENSMUSG00000004837.3, ENSMUSG00000004933.18, ENSMUSG00000005320.10, ENSMUSG00000005533.11, ENSMUSG00000005534.11, ENSMUSG00000005640.13, ENSMUSG00…		YCL027W, YER118C, YJR093C, YPR154W	PTSG_00058, PTSG_00070, PTSG_00092, PTSG_00098, PTSG_00107, PTSG_00233, PTSG_00320, PTSG_00346, PTSG_00723, PTSG_00744, PTSG_00753, PTSG_00871, PTSG_00902, PTSG_01041, PTSG_01045, PTSG_01193, PTSG_01333, PTSG_01420, PTSG_01464, PTSG_01588, PTSG_01646, PTSG_01688, PTSG_01856, PTSG_01974, PTSG_01992, PTSG_02019, PTSG_02132, PTSG_02595, PTSG_02604, PTSG_02633, PTSG_02677, PTSG_02730, PTSG_02745, PTS…		THAPSDRAFT_11624, THAPSDRAFT_16287, THAPSDRAFT_22382, THAPSDRAFT_264122, THAPSDRAFT_31136, THAPSDRAFT_36053
OG0000003	Aqu2.1.22312_001	WBGene00015364					ENSDARG00000003090.7, ENSDARG00000004598.4, ENSDARG00000013014.12, ENSDARG00000018521.8, ENSDARG00000022319.10, ENSDARG00000025600.8, ENSDARG00000025658.9, ENSDARG00000035048.8, ENSDARG00000041003.7, ENSDARG00000041005.7, ENSDARG00000041019.7, ENSDARG00000041024.7, ENSDARG00000041030.6, ENSDARG00000041032.8, ENSDARG00000041033.9, ENSDARG00000041034.5, ENSDARG00000042810.7, ENSDARG00000043142.7, E…					ENSG00000094661.2, ENSG00000112461.5, ENSG00000122718.4, ENSG00000124657.1, ENSG00000127515.1, ENSG00000127529.7, ENSG00000127530.2, ENSG00000127780.3, ENSG00000130538.4, ENSG00000136834.2, ENSG00000136839.1, ENSG00000136939.1, ENSG00000141194.5, ENSG00000148136.5, ENSG00000148215.3, ENSG00000149133.1, ENSG00000150261.2, ENSG00000155249.4, ENSG00000159961.1, ENSG00000161807.2, ENSG00000162727.3, …		ENSMUSG00000033850.6, ENSMUSG00000035626.5, ENSMUSG00000036647.6, ENSMUSG00000036658.5, ENSMUSG00000036744.14, ENSMUSG00000039608.7, ENSMUSG00000039962.4, ENSMUSG00000040328.18, ENSMUSG00000041885.6, ENSMUSG00000042219.7, ENSMUSG00000042774.9, ENSMUSG00000042801.6, ENSMUSG00000042849.12, ENSMUSG00000042863.6, ENSMUSG00000042869.3, ENSMUSG00000042894.12, ENSMUSG00000042909.5, ENSMUSG00000043087.6,…
OG0000004	Aqu2.1.00342_001, Aqu2.1.00406_001, Aqu2.1.00458_001, Aqu2.1.00501_001, Aqu2.1.00571_001, Aqu2.1.00818_001, Aqu2.1.01280_001, Aqu2.1.01297_001, Aqu2.1.01305_001, Aqu2.1.01480_001, Aqu2.1.01491_001, Aqu2.1.01535_001, Aqu2.1.01564_001, Aqu2.1.01584_001, Aqu2.1.01609_001, Aqu2.1.01648_001, Aqu2.1.01674_001, Aqu2.1.01795_001, Aqu2.1.01846_001, Aqu2.1.01855_001, Aqu2.1.02113_001, Aqu2.1.02200_001, Aqu…	WBGene00000265, WBGene00001411, WBGene00001582, WBGene00002069, WBGene00003196, WBGene00004161, WBGene00006490, WBGene00006616, WBGene00006780, WBGene00007252, WBGene00007520, WBGene00007756, WBGene00007801, WBGene00007985, WBGene00009375, WBGene00009801, WBGene00010498, WBGene00011240, WBGene00011423, WBGene00011511, WBGene00011802, WBGene00012124, WBGene00012319, WBGene00012704, WBGene00012933,…	Cowc_CAOG_00065, Cowc_CAOG_00190, Cowc_CAOG_00333, Cowc_CAOG_00391, Cowc_CAOG_00679, Cowc_CAOG_00896, Cowc_CAOG_00914, Cowc_CAOG_01330, Cowc_CAOG_01558, Cowc_CAOG_01642, Cowc_CAOG_01716, Cowc_CAOG_01717, Cowc_CAOG_01721, Cowc_CAOG_01959, Cowc_CAOG_01963, Cowc_CAOG_01963T0, Cowc_CAOG_01986, Cowc_CAOG_01986T0, Cowc_CAOG_01986T1, Cowc_CAOG_01986T2, Cowc_CAOG_01986T4, Cowc_CAOG_02125, Cowc_CAOG_02125…	CHLRE_01g001650v5, CHLRE_01g008500v5, CHLRE_01g010950v5, CHLRE_01g019550v5, CHLRE_01g037950v5, CHLRE_01g052150v5, CHLRE_02g095120v5, CHLRE_02g099300v5, CHLRE_02g104600v5, CHLRE_02g105800v5, CHLRE_02g112800v5, CHLRE_02g114900v5, CHLRE_02g117550v5, CHLRE_02g143352v5, CHLRE_03g146867v5, CHLRE_03g160350v5, CHLRE_03g165450v5, CHLRE_03g173350v5, CHLRE_03g177550v5, CHLRE_03g203600v5, CHLRE_04g217908v5, …	ENSCING00000000739.3, ENSCING00000001924.3, ENSCING00000002090.3, ENSCING00000002112.3, ENSCING00000002607.3, ENSCING00000002716.3, ENSCING00000003852.3, ENSCING00000004063.3, ENSCING00000004189.3, ENSCING00000004245.3, ENSCING00000004557.3, ENSCING00000004876.3, ENSCING00000004895.3, ENSCING00000004989.1, ENSCING00000005010.3, ENSCING00000006227.3, ENSCING00000006394.3, ENSCING00000006550.3, ENS…	CFRG0181T1, CFRG0349T1, CFRG0357T1, CFRG0778T1, CFRG0931T1, CFRG1233T1, CFRG1243T1, CFRG1272T1, CFRG1380T1, CFRG1753T1, CFRG2035T1, CFRG2301T1, CFRG2370T1, CFRG2386T1, CFRG2516T1, CFRG2760T1, CFRG2894T1, CFRG3339T1, CFRG3853T1, CFRG4162T1, CFRG4195T1, CFRG4247T1, CFRG4316T1, CFRG4446T1, CFRG4582T1, CFRG4704T1, CFRG4856T1, CFRG4865T1, CFRG4882T1, CFRG4973T1, CFRG5406T1, CFRG5575T1, CFRG5959T1, CFR…	ENSDARG00000002213.11, ENSDARG00000003512.10, ENSDARG00000003797.11, ENSDARG00000003822.8, ENSDARG00000004771.11, ENSDARG00000005246.7, ENSDARG00000005576.11, ENSDARG00000006494.10, ENSDARG00000007077.8, ENSDARG00000007943.8, ENSDARG00000008473.9, ENSDARG00000009023.10, ENSDARG00000009026.10, ENSDARG00000010784.12, ENSDARG00000015628.7, ENSDARG00000016011.11, ENSDARG00000016699.9, ENSDARG00000016…	DDB_G0268038, DDB_G0268346, DDB_G0269898, DDB_G0269936, DDB_G0269952, DDB_G0270220, DDB_G0271924, DDB_G0272750, DDB_G0272807, DDB_G0273949, DDB_G0274293, DDB_G0274389, DDB_G0274693, DDB_G0275097, DDB_G0275149, DDB_G0275529, DDB_G0275883, DDB_G0276013, DDB_G0276623, DDB_G0276811, DDB_G0277249, DDB_G0277427, DDB_G0278525, DDB_G0278759, DDB_G0279043, DDB_G0279139, DDB_G0279589, DDB_G0279679, DDB_G02…	FBgn0005536, FBgn0011747, FBgn0016920, FBgn0027508, FBgn0029137, FBgn0029689, FBgn0030982, FBgn0031473, FBgn0031566, FBgn0031675, FBgn0032171, FBgn0033273, FBgn0033987, FBgn0034542, FBgn0034588, FBgn0035113, FBgn0035812, FBgn0035934, FBgn0036052, FBgn0036053, FBgn0036305, FBgn0036801, FBgn0036836, FBgn0036837, FBgn0037229, FBgn0037759, FBgn0038008, FBgn0038286, FBgn0038488, FBgn0039075, FBgn00392…	b0318, b1767, b2957	HVO_RS03205, HVO_RS16815	ENSG00000029534.15, ENSG00000058272.11, ENSG00000064490.9, ENSG00000064999.12, ENSG00000065413.12, ENSG00000077157.16, ENSG00000088448.10, ENSG00000100124.8, ENSG00000100628.7, ENSG00000101445.5, ENSG00000101745.11, ENSG00000101752.7, ENSG00000101843.14, ENSG00000102048.11, ENSG00000104064.12, ENSG00000104321.6, ENSG00000105186.10, ENSG00000105887.10, ENSG00000106013.8, ENSG00000107854.5, ENSG000…	Mvib_g1004, Mvib_g10248, Mvib_g10311, Mvib_g105, Mvib_g10501, Mvib_g10526, Mvib_g10830, Mvib_g10899, Mvib_g10930, Mvib_g10936, Mvib_g10968, Mvib_g11020, Mvib_g11073, Mvib_g11324, Mvib_g11325, Mvib_g11505, Mvib_g11580, Mvib_g11608, Mvib_g11697, Mvib_g11839, Mvib_g11888, Mvib_g1193, Mvib_g11994, Mvib_g1457, Mvib_g1583, Mvib_g184, Mvib_g1850, Mvib_g2037, Mvib_g2140, Mvib_g2404, Mvib_g2614, Mvib_g278…	ENSMUSG00000005251.16, ENSMUSG00000014496.9, ENSMUSG00000014498.10, ENSMUSG00000019254.17, ENSMUSG00000019907.11, ENSMUSG00000020305.14, ENSMUSG00000020481.16, ENSMUSG00000021200.15, ENSMUSG00000021661.17, ENSMUSG00000021898.18, ENSMUSG00000022515.7, ENSMUSG00000024219.17, ENSMUSG00000024294.16, ENSMUSG00000024483.20, ENSMUSG00000024725.14, ENSMUSG00000024811.13, ENSMUSG00000026196.8, ENSMUSG0000…	DSAG12_00329, DSAG12_00339, DSAG12_03737	YDR264C, YDR321W, YER111C, YGR232W, YGR233C, YIL112W, YLR155C, YLR157C, YLR158C, YLR160C, YLR182W, YMR068W, YOR034C, YPL110C	PTSG_00202, PTSG_00758, PTSG_01114, PTSG_01447, PTSG_01495, PTSG_01496, PTSG_01540, PTSG_01541, PTSG_01817, PTSG_02041, PTSG_02886, PTSG_03073, PTSG_03468, PTSG_03506, PTSG_03529, PTSG_03612, PTSG_03687, PTSG_03688, PTSG_03747, PTSG_03804, PTSG_03977, PTSG_04015, PTSG_04018, PTSG_04148, PTSG_04219, PTSG_04357, PTSG_04582, PTSG_04668, PTSG_04682, PTSG_04761, PTSG_04906, PTSG_04952, PTSG_05107, PTS…	SAUSA300_1368	THAPSDRAFT_11823, THAPSDRAFT_22347, THAPSDRAFT_23800, THAPSDRAFT_23935, THAPSDRAFT_23984, THAPSDRAFT_25652, THAPSDRAFT_25697, THAPSDRAFT_261971, THAPSDRAFT_262620, THAPSDRAFT_263332, THAPSDRAFT_31732, THAPSDRAFT_4349, THAPSDRAFT_4438, THAPSDRAFT_8304, THAPSDRAFT_8967, THAPSDRAFT_bd705, THAPS_23403, THAPS_7079, THAPS_7120
OG0000005	Aqu2.1.00004_001, Aqu2.1.00021_001, Aqu2.1.00095_001, Aqu2.1.00124_001, Aqu2.1.00141_001, Aqu2.1.00194_001, Aqu2.1.00212_001, Aqu2.1.00216_001, Aqu2.1.00225_001, Aqu2.1.00247_001, Aqu2.1.00276_001, Aqu2.1.00340_001, Aqu2.1.00379_001, Aqu2.1.00380_001, Aqu2.1.00434_001, Aqu2.1.00449_001, Aqu2.1.00467_001, Aqu2.1.00489_001, Aqu2.1.00500_001, Aqu2.1.00509_001, Aqu2.1.00513_001, Aqu2.1.00523_001, Aqu…	WBGene00008975			ENSCING00000024404.1
OG0000006	Aqu2.1.00005_001, Aqu2.1.00063_001, Aqu2.1.00067_001, Aqu2.1.00090_001, Aqu2.1.00097_001, Aqu2.1.00146_001, Aqu2.1.00183_001, Aqu2.1.00199_001, Aqu2.1.00209_001, Aqu2.1.00240_001, Aqu2.1.00246_001, Aqu2.1.00260_001, Aqu2.1.00264_001, Aqu2.1.00272_001, Aqu2.1.00294_001, Aqu2.1.00375_001, Aqu2.1.00416_001, Aqu2.1.00517_001, Aqu2.1.00551_001, Aqu2.1.00556_001, Aqu2.1.00565_001, Aqu2.1.00607_001, Aqu…				ENSCING00000022182.1												PTSG_05623		THAPSDRAFT_25675
OG0000007	Aqu2.1.00081_001, Aqu2.1.00148_001, Aqu2.1.00149_001, Aqu2.1.00160_001, Aqu2.1.00218_001, Aqu2.1.00230_001, Aqu2.1.00237_001, Aqu2.1.00238_001, Aqu2.1.00330_001, Aqu2.1.00348_001, Aqu2.1.00405_001, Aqu2.1.00417_001, Aqu2.1.00418_001, Aqu2.1.00568_001, Aqu2.1.00661_001, Aqu2.1.00733_001, Aqu2.1.00767_001, Aqu2.1.00857_001, Aqu2.1.01122_001, Aqu2.1.01130_001, Aqu2.1.01173_001, Aqu2.1.01174_001, Aqu…	WBGene00050934
OG0000008	Aqu2.1.00224_001, Aqu2.1.00232_001, Aqu2.1.00254_001, Aqu2.1.00688_001, Aqu2.1.00889_001, Aqu2.1.00940_001, Aqu2.1.01466_001, Aqu2.1.01601_001, Aqu2.1.01697_001, Aqu2.1.01735_001, Aqu2.1.02196_001, Aqu2.1.02307_001, Aqu2.1.02342_001, Aqu2.1.02343_001, Aqu2.1.02701_001, Aqu2.1.02927_001, Aqu2.1.03672_001, Aqu2.1.03798_001, Aqu2.1.03988_001, Aqu2.1.04974_001, Aqu2.1.04975_001, Aqu2.1.05259_001, Aqu…	WBGene00000168, WBGene00000185, WBGene00000415, WBGene00000792, WBGene00001106, WBGene00001148, WBGene00001403, WBGene00001609, WBGene00003001, WBGene00003173, WBGene00003482, WBGene00003497, WBGene00004963, WBGene00007170, WBGene00010134, WBGene00013416, WBGene00013855, WBGene00018041, WBGene00018547, WBGene00019901, WBGene00019957, WBGene00020806, WBGene00021400, WBGene00022816, WBGene00044773,…	Cowc_CAOG_00006, Cowc_CAOG_00007, Cowc_CAOG_00015, Cowc_CAOG_00336, Cowc_CAOG_00604, Cowc_CAOG_00667, Cowc_CAOG_05532, Cowc_CAOG_06234, Cowc_CAOG_06964, Cowc_CAOG_07512, Cowc_CAOG_10242	CHLRE_06g261123v5, CHLRE_09g406432v5, CHLRE_09g406625v5, CHLRE_11g467615v5, CHLRE_12g487950v5, CHLRE_12g489300v5, CHLRE_16g668700v5, CHLRE_16g673204v5	ENSCING00000000479.3, ENSCING00000000501.2, ENSCING00000000605.3, ENSCING00000000710.3, ENSCING00000001033.3, ENSCING00000001681.3, ENSCING00000001761.3, ENSCING00000002148.3, ENSCING00000002306.3, ENSCING00000002879.3, ENSCING00000003472.3, ENSCING00000003521.3, ENSCING00000004194.3, ENSCING00000004361.3, ENSCING00000004569.3, ENSCING00000004589.3, ENSCING00000004617.3, ENSCING00000005040.3, ENS…	CFRG0184T1, CFRG1497T1, CFRG1525T1, CFRG1773T1, CFRG3127T1, CFRG7138T1	ENSDARG00000002336.8, ENSDARG00000004232.9, ENSDARG00000005216.11, ENSDARG00000007804.8, ENSDARG00000009401.10, ENSDARG00000010791.10, ENSDARG00000011490.9, ENSDARG00000013168.7, ENSDARG00000013526.12, ENSDARG00000014246.10, ENSDARG00000015156.12, ENSDARG00000015947.13, ENSDARG00000017229.13, ENSDARG00000020219.10, ENSDARG00000020811.10, ENSDARG00000021389.10, ENSDARG00000030289.9, ENSDARG0000003…	DDB_G0270488, DDB_G0272434, DDB_G0274177, DDB_G0278613, DDB_G0281843, DDB_G0285819, DDB_G0289517, DDB_G0291946, DDB_G0295485	FBgn0000463, FBgn0003174, FBgn0004197, FBgn0004647, FBgn0011204, FBgn0021742, FBgn0027594, FBgn0031089, FBgn0031879, FBgn0035798, FBgn0051665, FBgn0051999, FBgn0052373, FBgn0053196, FBgn0054003, FBgn0259685, FBgn0261514, FBgn0265002			ENSG00000049323.11, ENSG00000074181.4, ENSG00000077942.13, ENSG00000090006.13, ENSG00000090932.6, ENSG00000101384.7, ENSG00000115380.14, ENSG00000119681.7, ENSG00000125810.9, ENSG00000128917.5, ENSG00000132561.9, ENSG00000134250.13, ENSG00000134376.10, ENSG00000138829.6, ENSG00000140092.10, ENSG00000142449.8, ENSG00000145794.12, ENSG00000146197.7, ENSG00000148204.7, ENSG00000148400.9, ENSG0000015…	Mvib_g10064, Mvib_g10069, Mvib_g10072, Mvib_g10073, Mvib_g10074, Mvib_g10125, Mvib_g1014, Mvib_g1018, Mvib_g10204, Mvib_g10213, Mvib_g10215, Mvib_g10217, Mvib_g10224, Mvib_g10307, Mvib_g10337, Mvib_g10340, Mvib_g10342, Mvib_g10347, Mvib_g10368, Mvib_g10375, Mvib_g10410, Mvib_g10420, Mvib_g10421, Mvib_g10439, Mvib_g10445, Mvib_g10489, Mvib_g10498, Mvib_g10499, Mvib_g10638, Mvib_g10660, Mvib_g10697…	ENSMUSG00000001870.17, ENSMUSG00000002020.16, ENSMUSG00000002799.7, ENSMUSG00000003436.12, ENSMUSG00000006369.15, ENSMUSG00000007279.15, ENSMUSG00000014773.14, ENSMUSG00000015468.15, ENSMUSG00000016763.16, ENSMUSG00000020467.16, ENSMUSG00000021186.10, ENSMUSG00000022324.17, ENSMUSG00000022912.9, ENSMUSG00000024593.16, ENSMUSG00000024598.10, ENSMUSG00000024909.16, ENSMUSG00000024940.12, ENSMUSG000…			PTSG_00614, PTSG_00638, PTSG_00729, PTSG_00996, PTSG_00997, PTSG_01083, PTSG_02568, PTSG_02700, PTSG_03605, PTSG_03655, PTSG_05617, PTSG_06159, PTSG_06729, PTSG_07770, PTSG_08390, PTSG_09047, PTSG_10108, PTSG_10203, PTSG_11668, PTSG_11851, PTSG_11950, PTSG_11959, PTSG_12267, PTSG_13005		THAPSDRAFT_22281, THAPSDRAFT_24894, THAPSDRAFT_4495, THAPS_11019
OG0000009	Aqu2.1.00089_001, Aqu2.1.00108_001, Aqu2.1.00306_001, Aqu2.1.00307_001, Aqu2.1.00580_001, Aqu2.1.00644_001, Aqu2.1.00726_001, Aqu2.1.00921_001, Aqu2.1.01003_001, Aqu2.1.01165_001, Aqu2.1.01166_001, Aqu2.1.01217_001, Aqu2.1.01309_001, Aqu2.1.01358_001, Aqu2.1.01415_001, Aqu2.1.01479_001, Aqu2.1.01634_001, Aqu2.1.01635_001, Aqu2.1.01892_001, Aqu2.1.02033_001, Aqu2.1.02034_001, Aqu2.1.02038_001, Aqu…
OG0000010	Aqu2.1.40199_001	WBGene00006619, WBGene00006620, WBGene00006621, WBGene00006622, WBGene00006623		CHLRE_10g464400v5, CHLRE_17g740600v5	ENSCING00000000636.3, ENSCING00000000956.3, ENSCING00000000968.3, ENSCING00000001370.3, ENSCING00000002180.3, ENSCING00000002556.3, ENSCING00000002985.3, ENSCING00000003037.3, ENSCING00000003102.3, ENSCING00000003218.3, ENSCING00000003449.3, ENSCING00000003513.3, ENSCING00000004860.3, ENSCING00000005353.2, ENSCING00000005553.3, ENSCING00000006574.3, ENSCING00000006812.3, ENSCING00000007051.3, ENS…	CFRG0574T1, CFRG1484T1, CFRG1701T1, CFRG1948T1, CFRG2886T1, CFRG3159T1, CFRG3195T1, CFRG3417T1, CFRG4765T1, CFRG4993T1, CFRG4994T1, CFRG5003T1, CFRG5005T1, CFRG5570T1, CFRG5725T1, CFRG5893T1, CFRG6234T1, CFRG6243T1, CFRG6276T1, CFRG6379T1, CFRG6380T1, CFRG6449T1, CFRG6582T1, CFRG6723T1, CFRG6946T1, CFRG7205T1, CFRG7221T1, CFRG7274T1, CFRG7275T1, CFRG7376T1, CFRG7537T1, CFRG7705T1, CFRG7775T1, CFR…	ENSDARG00000004748.11, ENSDARG00000007276.10, ENSDARG00000010097.10, ENSDARG00000011463.10, ENSDARG00000012860.12, ENSDARG00000014623.11, ENSDARG00000016538.8, ENSDARG00000017314.10, ENSDARG00000023111.8, ENSDARG00000027196.8, ENSDARG00000027609.9, ENSDARG00000028780.10, ENSDARG00000029493.7, ENSDARG00000029841.9, ENSDARG00000034862.5, ENSDARG00000036545.5, ENSDARG00000038258.8, ENSDARG0000003889…		FBgn0000533, FBgn0000808, FBgn0001285, FBgn0002926, FBgn0003319, FBgn0003356, FBgn0003357, FBgn0003358, FBgn0003450, FBgn0003863, FBgn0010357, FBgn0010358, FBgn0010359, FBgn0010425, FBgn0011554, FBgn0011555, FBgn0011556, FBgn0011653, FBgn0011832, FBgn0011834, FBgn0015001, FBgn0015316, FBgn0019928, FBgn0019929, FBgn0020906, FBgn0023197, FBgn0025383, FBgn0027563, FBgn0027930, FBgn0028866, FBgn00298…	b1598		ENSG00000005001.5, ENSG00000007038.6, ENSG00000010438.12, ENSG00000019991.11, ENSG00000052344.11, ENSG00000057593.9, ENSG00000087128.5, ENSG00000088926.9, ENSG00000095917.9, ENSG00000100312.6, ENSG00000100448.3, ENSG00000100450.8, ENSG00000100453.8, ENSG00000101981.6, ENSG00000103355.8, ENSG00000104368.13, ENSG00000105707.9, ENSG00000109758.4, ENSG00000113088.5, ENSG00000115718.13, ENSG0000011617…		ENSMUSG00000000385.9, ENSMUSG00000001249.15, ENSMUSG00000006948.8, ENSMUSG00000015437.6, ENSMUSG00000015441.5, ENSMUSG00000015443.10, ENSMUSG00000016942.7, ENSMUSG00000020323.15, ENSMUSG00000021492.16, ENSMUSG00000021822.4, ENSMUSG00000021966.8, ENSMUSG00000022156.9, ENSMUSG00000022157.9, ENSMUSG00000022226.7, ENSMUSG00000022227.6, ENSMUSG00000022622.6, ENSMUSG00000022857.14, ENSMUSG00000023031.9…			PTSG_12332		THAPSDRAFT_17228, THAPSDRAFT_19598, THAPSDRAFT_23662, THAPSDRAFT_261727, THAPSDRAFT_261825, THAPSDRAFT_262659, THAPSDRAFT_262856, THAPSDRAFT_263451, THAPSDRAFT_263452, THAPSDRAFT_263454, THAPSDRAFT_264461, THAPSDRAFT_264656, THAPSDRAFT_269386, THAPSDRAFT_269726, THAPSDRAFT_32596, THAPSDRAFT_32971, THAPSDRAFT_40831, THAPSDRAFT_7372, THAPS_42804
OG0000011	Aqu2.1.05343_001, Aqu2.1.27886_001, Aqu2.1.28512_001, Aqu2.1.32933_001, Aqu2.1.33566_001, Aqu2.1.40357_001, Aqu2.1.40612_001, Aqu2.1.40613_001, Aqu2.1.40618_001, Aqu2.1.40621_001, Aqu2.1.42241_001, Aqu2.1.42262_001	WBGene00000428, WBGene00000429, WBGene00000430, WBGene00000432, WBGene00000433, WBGene00000434, WBGene00000435, WBGene00000436, WBGene00000437, WBGene00000439, WBGene00000440, WBGene00000442, WBGene00000445, WBGene00000446, WBGene00000447, WBGene00000449, WBGene00000450, WBGene00000451, WBGene00000452, WBGene00000457, WBGene00000458, WBGene00000463, WBGene00000584, WBGene00001096, WBGene00001174,…	Cowc_CAOG_04648, Cowc_CAOG_09400	CHLRE_03g174500v5	ENSCING00000000991.3, ENSCING00000001031.3, ENSCING00000001270.3, ENSCING00000001273.3, ENSCING00000001363.3, ENSCING00000001856.3, ENSCING00000002052.3, ENSCING00000002157.3, ENSCING00000004120.3, ENSCING00000004370.3, ENSCING00000004374.3, ENSCING00000005160.3, ENSCING00000005285.3, ENSCING00000005724.3, ENSCING00000005904.3, ENSCING00000005977.3, ENSCING00000006004.3, ENSCING00000006177.3, ENS…	CFRG2091T1, CFRG3283T1, CFRG8285T1	ENSDARG00000000175.10, ENSDARG00000001859.7, ENSDARG00000002510.9, ENSDARG00000002779.8, ENSDARG00000002933.8, ENSDARG00000003965.4, ENSDARG00000005574.10, ENSDARG00000006350.10, ENSDARG00000007009.6, ENSDARG00000007406.10, ENSDARG00000007407.9, ENSDARG00000007891.9, ENSDARG00000007941.7, ENSDARG00000008174.7, ENSDARG00000008886.11, ENSDARG00000009922.10, ENSDARG00000010192.8, ENSDARG00000010630.…	DDB_G0275173, DDB_G0284293	FBgn0000014, FBgn0000015, FBgn0000061, FBgn0000157, FBgn0000166, FBgn0000251, FBgn0000439, FBgn0000492, FBgn0000529, FBgn0000576, FBgn0000577, FBgn0000606, FBgn0000625, FBgn0001077, FBgn0001147, FBgn0001148, FBgn0001269, FBgn0002522, FBgn0002941, FBgn0003130, FBgn0003145, FBgn0003267, FBgn0003339, FBgn0003944, FBgn0004053, FBgn0004054, FBgn0004102, FBgn0004110, FBgn0004854, FBgn0004862, FBgn00048…			ENSG00000004848.6, ENSG00000005073.5, ENSG00000005102.8, ENSG00000006377.9, ENSG00000007372.16, ENSG00000009709.7, ENSG00000037965.4, ENSG00000043039.5, ENSG00000052850.5, ENSG00000063515.2, ENSG00000064195.7, ENSG00000069011.11, ENSG00000078399.11, ENSG00000100987.10, ENSG00000101883.4, ENSG00000105392.11, ENSG00000105880.4, ENSG00000105991.7, ENSG00000105996.5, ENSG00000105997.18, ENSG000001060…	Mvib_g6987	ENSMUSG00000000690.6, ENSMUSG00000000942.11, ENSMUSG00000001103.8, ENSMUSG00000001493.10, ENSMUSG00000001496.16, ENSMUSG00000001510.9, ENSMUSG00000001566.11, ENSMUSG00000001657.8, ENSMUSG00000001661.6, ENSMUSG00000001815.16, ENSMUSG00000001823.6, ENSMUSG00000004872.16, ENSMUSG00000005503.9, ENSMUSG00000005917.16, ENSMUSG00000006200.4, ENSMUSG00000006270.8, ENSMUSG00000007946.12, ENSMUSG0000001239…		YCR097W, YDL106C, YDR451C
OG0000012	Aqu2.1.00062_001, Aqu2.1.00077_001, Aqu2.1.00169_001, Aqu2.1.00171_001, Aqu2.1.00174_001, Aqu2.1.00181_001, Aqu2.1.00287_001, Aqu2.1.00308_001, Aqu2.1.00361_001, Aqu2.1.00376_001, Aqu2.1.00412_001, Aqu2.1.00612_001, Aqu2.1.00927_001, Aqu2.1.00933_001, Aqu2.1.00945_001, Aqu2.1.00976_001, Aqu2.1.01021_001, Aqu2.1.01028_001, Aqu2.1.01029_001, Aqu2.1.01545_001, Aqu2.1.01546_001, Aqu2.1.01587_001, Aqu…	WBGene00019400, WBGene00020763	Cowc_CAOG_08307, Cowc_CAOG_08414, Cowc_CAOG_08423, Cowc_CAOG_08482, Cowc_CAOG_08673, Cowc_CAOG_08718, Cowc_CAOG_08740, Cowc_CAOG_08914, Cowc_CAOG_08927, Cowc_CAOG_09037, Cowc_CAOG_09075, Cowc_CAOG_09111, Cowc_CAOG_09212, Cowc_CAOG_09214, Cowc_CAOG_09817, Cowc_CAOG_10200, Cowc_CAOG_10250	CHLRE_01g006250v5, CHLRE_01g006402v5, CHLRE_05g234650v5, CHLRE_05g235400v5, CHLRE_08g358541v5, CHLRE_08g358542v5, CHLRE_08g358543v5, CHLRE_09g398141v5, CHLRE_09g404503v5, CHLRE_10g423050v5, CHLRE_10g446600v5, CHLRE_17g733425v5, CHLRE_17g733450v5	ENSCING00000000229.3, ENSCING00000018938.1, ENSCING00000020039.1, ENSCING00000021231.1, ENSCING00000022278.1, ENSCING00000022489.1, ENSCING00000023194.1	CFRG0062T1	ENSDARG00000056204.8, ENSDARG00000086495.3, ENSDARG00000099359.2, ENSDARG00000101547.2, ENSDARG00000109342.1, ENSDARG00000111789.1, ENSDARG00000112582.1, ENSDARG00000112601.1, ENSDARG00000113243.1, ENSDARG00000113678.1, ENSDARG00000114113.1, ENSDARG00000114395.1, ENSDARG00000114583.1, ENSDARG00000114999.1, ENSDARG00000115891.1, ENSDARG00000116402.1, ENSDARG00000116832.1	DDB_G0267222, DDB_G0267224, DDB_G0267226, DDB_G0267306, DDB_G0267356, DDB_G0267362, DDB_G0267366, DDB_G0270954, DDB_G0280521, DDB_G0281535, DDB_G0291213, DDB_G0294164, DDB_G0294220, DDB_G0294228, DDB_G0294236, DDB_G0294250, DDB_G0294252, DDB_G0294254, DDB_G0294256, DDB_G0294258, DDB_G0294284, DDB_G0294320, DDB_G0294322, DDB_G0294336, DDB_G0294338, DDB_G0294358, DDB_G0294360, DDB_G0294370, DDB_G02…		b0267		ENSG00000145723.12, ENSG00000254656.1, ENSG00000263031.1	Mvib_g1723, Mvib_g3501, Mvib_g443	ENSMUSG00000026333.15, ENSMUSG00000085925.4			PTSG_11220, PTSG_11225, PTSG_11226, PTSG_11227, PTSG_11674, PTSG_11841, PTSG_11842, PTSG_11921, PTSG_11926, PTSG_12079, PTSG_12182, PTSG_12183, PTSG_12229, PTSG_12319, PTSG_12471, PTSG_12494, PTSG_12517, PTSG_12531, PTSG_12587, PTSG_12598, PTSG_12641, PTSG_12973, PTSG_12975, PTSG_13156, PTSG_13177, PTSG_13197, PTSG_13210, PTSG_13218, PTSG_13220, PTSG_13229
OG0000013	Aqu2.1.00110_001, Aqu2.1.00123_001, Aqu2.1.00157_001, Aqu2.1.00186_001, Aqu2.1.00275_001, Aqu2.1.00280_001, Aqu2.1.00345_001, Aqu2.1.00399_001, Aqu2.1.00476_001, Aqu2.1.00524_001, Aqu2.1.00610_001, Aqu2.1.00756_001, Aqu2.1.00817_001, Aqu2.1.00850_001, Aqu2.1.00872_001, Aqu2.1.00873_001, Aqu2.1.00913_001, Aqu2.1.00978_001, Aqu2.1.00988_001, Aqu2.1.01033_001, Aqu2.1.01061_001, Aqu2.1.01138_001, Aqu…				ENSCING00000007872.3		ENSDARG00000087736.3
OG0000014	Aqu2.1.00486_001, Aqu2.1.00725_001, Aqu2.1.02515_001, Aqu2.1.04768_001, Aqu2.1.04933_001, Aqu2.1.05922_001, Aqu2.1.06484_001, Aqu2.1.09699_001, Aqu2.1.10143_001, Aqu2.1.10504_001, Aqu2.1.10677_001, Aqu2.1.10758_001, Aqu2.1.10772_001, Aqu2.1.11470_001, Aqu2.1.13796_001, Aqu2.1.17062_001, Aqu2.1.18657_001, Aqu2.1.18658_001, Aqu2.1.20534_001, Aqu2.1.21441_001, Aqu2.1.24362_001, Aqu2.1.24605_001, Aqu…	WBGene00000372, WBGene00000373, WBGene00000375, WBGene00000905, WBGene00007140, WBGene00007362, WBGene00007913, WBGene00007963, WBGene00007964, WBGene00007967, WBGene00008499, WBGene00008519, WBGene00008809, WBGene00008810, WBGene00008829, WBGene00009226, WBGene00010354, WBGene00010589, WBGene00010606, WBGene00010705, WBGene00010706, WBGene00010707, WBGene00011009, WBGene00011671, WBGene00011672,…	Cowc_CAOG_03091, Cowc_CAOG_03501, Cowc_CAOG_03501T0, Cowc_CAOG_05678, Cowc_CAOG_07021, Cowc_CAOG_07021T0	CHLRE_01g003850v5, CHLRE_01g027550v5, CHLRE_01g038500v5, CHLRE_01g054250v5, CHLRE_02g142266v5, CHLRE_02g144250v5, CHLRE_03g161250v5, CHLRE_03g166900v5, CHLRE_04g220387v5, CHLRE_05g234100v5, CHLRE_07g340850v5, CHLRE_07g354350v5, CHLRE_07g354400v5, CHLRE_07g354450v5, CHLRE_07g356250v5, CHLRE_08g373100v5, CHLRE_08g384000v5, CHLRE_09g396994v5, CHLRE_09g397031v5, CHLRE_09g397105v5, CHLRE_09g397216v5, …	ENSCING00000000085.3, ENSCING00000000333.3, ENSCING00000002119.3, ENSCING00000003453.3, ENSCING00000003800.3, ENSCING00000004066.3, ENSCING00000004497.3, ENSCING00000004650.3, ENSCING00000004714.3, ENSCING00000004779.3, ENSCING00000005903.3, ENSCING00000006203.3, ENSCING00000006351.3, ENSCING00000006360.2, ENSCING00000006567.2, ENSCING00000006703.3, ENSCING00000007169.3, ENSCING00000007269.3, ENS…	CFRG0742T1, CFRG3165T1, CFRG3588T1, CFRG3934T1, CFRG5089T1, CFRG6314T1	ENSDARG00000002249.11, ENSDARG00000002347.12, ENSDARG00000004262.10, ENSDARG00000004964.10, ENSDARG00000006501.13, ENSDARG00000009874.10, ENSDARG00000012137.11, ENSDARG00000013524.10, ENSDARG00000015575.8, ENSDARG00000018485.12, ENSDARG00000021172.10, ENSDARG00000022631.8, ENSDARG00000022650.9, ENSDARG00000026548.9, ENSDARG00000033566.6, ENSDARG00000033802.9, ENSDARG00000035569.5, ENSDARG00000037…	DDB_G0270354, DDB_G0271778, DDB_G0272556, DDB_G0272604, DDB_G0272652, DDB_G0272704, DDB_G0273045, DDB_G0273047, DDB_G0273941, DDB_G0273943, DDB_G0273945, DDB_G0274623, DDB_G0275197, DDB_G0277545, DDB_G0279763, DDB_G0282183, DDB_G0282283, DDB_G0282353, DDB_G0282419, DDB_G0284089, DDB_G0284535, DDB_G0284923, DDB_G0286419, DDB_G0286743, DDB_G0287087, DDB_G0291105, DDB_G0291448, DDB_G0291702, DDB_G02…	FBgn0000449, FBgn0000473, FBgn0001992, FBgn0003312, FBgn0003388, FBgn0003486, FBgn0004959, FBgn0005670, FBgn0010019, FBgn0010383, FBgn0011576, FBgn0013771, FBgn0013772, FBgn0013773, FBgn0014469, FBgn0015032, FBgn0015033, FBgn0015034, FBgn0015035, FBgn0015036, FBgn0015037, FBgn0015038, FBgn0015039, FBgn0015040, FBgn0015714, FBgn0023541, FBgn0025454, FBgn0028940, FBgn0030304, FBgn0030339, FBgn00303…		HVO_RS04885, HVO_RS12185	ENSG00000019186.5, ENSG00000021461.12, ENSG00000036530.4, ENSG00000059377.11, ENSG00000073067.9, ENSG00000100197.16, ENSG00000106258.9, ENSG00000108242.8, ENSG00000111012.5, ENSG00000130649.5, ENSG00000134716.5, ENSG00000135929.4, ENSG00000138061.7, ENSG00000138109.9, ENSG00000138115.9, ENSG00000140459.13, ENSG00000140465.9, ENSG00000140505.6, ENSG00000142973.8, ENSG00000145476.11, ENSG0000014879…	Mvib_g10108, Mvib_g10709, Mvib_g11836, Mvib_g12017, Mvib_g1352, Mvib_g3699, Mvib_g5810, Mvib_g59	ENSMUSG00000003053.18, ENSMUSG00000003484.5, ENSMUSG00000003555.9, ENSMUSG00000005547.15, ENSMUSG00000006724.13, ENSMUSG00000015224.11, ENSMUSG00000021259.6, ENSMUSG00000022445.8, ENSMUSG00000022589.9, ENSMUSG00000022818.14, ENSMUSG00000024055.16, ENSMUSG00000024087.5, ENSMUSG00000024292.16, ENSMUSG00000025002.6, ENSMUSG00000025003.7, ENSMUSG00000025004.17, ENSMUSG00000025197.10, ENSMUSG000000254…		YDR402C	PTSG_02040, PTSG_04627, PTSG_05658, PTSG_09918, PTSG_10799, PTSG_11470, PTSG_13097		THAPSDRAFT_1549, THAPSDRAFT_25944, THAPSDRAFT_264039, THAPSDRAFT_264325, THAPSDRAFT_264647, THAPSDRAFT_269400, THAPSDRAFT_270336, THAPSDRAFT_32491, THAPSDRAFT_bd518
OG0000015	Aqu2.1.00079_001, Aqu2.1.00198_001, Aqu2.1.01645_001, Aqu2.1.04392_001, Aqu2.1.05673_001, Aqu2.1.05777_001, Aqu2.1.06041_001, Aqu2.1.06285_001, Aqu2.1.07335_001, Aqu2.1.07363_001, Aqu2.1.07364_001, Aqu2.1.08318_001, Aqu2.1.09963_001, Aqu2.1.12620_001, Aqu2.1.13314_001, Aqu2.1.14137_001, Aqu2.1.15591_001, Aqu2.1.18083_001, Aqu2.1.19259_001, Aqu2.1.19260_001, Aqu2.1.19537_001, Aqu2.1.20113_001, Aqu…	WBGene00000479, WBGene00001598, WBGene00001599, WBGene00001600, WBGene00001601, WBGene00001840, WBGene00002083, WBGene00002244, WBGene00006888, WBGene00008119, WBGene00010260, WBGene00010280, WBGene00010912, WBGene00011032, WBGene00011580, WBGene00012059, WBGene00013214, WBGene00013983, WBGene00015232, WBGene00016073, WBGene00017162, WBGene00018007, WBGene00018776, WBGene00018890, WBGene00018997,…	Cowc_CAOG_00014, Cowc_CAOG_00063, Cowc_CAOG_00070, Cowc_CAOG_00776, Cowc_CAOG_01022, Cowc_CAOG_01052, Cowc_CAOG_01074, Cowc_CAOG_01609, Cowc_CAOG_01827, Cowc_CAOG_01827T0, Cowc_CAOG_02667, Cowc_CAOG_02751, Cowc_CAOG_02760, Cowc_CAOG_03104, Cowc_CAOG_03593, Cowc_CAOG_04727, Cowc_CAOG_05012, Cowc_CAOG_05129, Cowc_CAOG_05283, Cowc_CAOG_06223, Cowc_CAOG_06316, Cowc_CAOG_06426, Cowc_CAOG_06774, Cowc_C…	CHLRE_01g021600v5, CHLRE_01g022350v5, CHLRE_01g028200v5, CHLRE_01g033832v5, CHLRE_02g090500v5, CHLRE_02g092900v5, CHLRE_02g118300v5, CHLRE_03g156150v5, CHLRE_03g158750v5, CHLRE_03g166650v5, CHLRE_03g188550v5, CHLRE_03g199647v5, CHLRE_03g200095v5, CHLRE_04g223850v5, CHLRE_05g238900v5, CHLRE_06g282600v5, CHLRE_06g291150v5, CHLRE_06g298650v5, CHLRE_06g306850v5, CHLRE_07g314900v5, CHLRE_07g319750v5, …	ENSCING00000000770.3, ENSCING00000001412.3, ENSCING00000001837.3, ENSCING00000001913.3, ENSCING00000002081.4, ENSCING00000003502.3, ENSCING00000003655.3, ENSCING00000004147.3, ENSCING00000004235.3, ENSCING00000004789.3, ENSCING00000005175.3, ENSCING00000005185.3, ENSCING00000005720.3, ENSCING00000005749.3, ENSCING00000006813.3, ENSCING00000007421.3, ENSCING00000007637.3, ENSCING00000007756.3, ENS…	CFRG0061T1, CFRG0089T1, CFRG0123T1, CFRG0522T1, CFRG0703T1, CFRG1078T1, CFRG1099T1, CFRG1323T1, CFRG1375T1, CFRG1524T1, CFRG1536T1, CFRG1820T1, CFRG2341T1, CFRG3038T1, CFRG3208T1, CFRG3509T1, CFRG3536T1, CFRG3663T1, CFRG3989T1, CFRG4084T1, CFRG4297T1, CFRG4306T1, CFRG4697T1, CFRG4724T1, CFRG5539T1, CFRG5916T1, CFRG6176T1, CFRG7232T1, CFRG7256T1, CFRG7486T1, CFRG7721T1, CFRG7766T1, CFRG7899T1, CFR…	ENSDARG00000003032.6, ENSDARG00000005699.7, ENSDARG00000005774.9, ENSDARG00000006225.8, ENSDARG00000009864.7, ENSDARG00000010873.12, ENSDARG00000012899.9, ENSDARG00000014373.11, ENSDARG00000015111.10, ENSDARG00000016477.11, ENSDARG00000018425.9, ENSDARG00000020573.10, ENSDARG00000020913.8, ENSDARG00000021945.9, ENSDARG00000022177.11, ENSDARG00000022614.9, ENSDARG00000025854.7, ENSDARG00000030789.…	DDB_G0269146, DDB_G0269192, DDB_G0269932, DDB_G0269986, DDB_G0270396, DDB_G0271708, DDB_G0274325, DDB_G0275443, DDB_G0277527, DDB_G0277857, DDB_G0280147, DDB_G0280407, DDB_G0281551, DDB_G0281553, DDB_G0281711, DDB_G0281841, DDB_G0281925, DDB_G0282741, DDB_G0283657, DDB_G0283661, DDB_G0284017, DDB_G0287361, DDB_G0288501, DDB_G0291588, DDB_G0291804, DDB_G0292010, DDB_G0292108, DDB_G0292914, DDB_G02…	FBgn0000239, FBgn0001565, FBgn0001942, FBgn0003261, FBgn0004419, FBgn0004556, FBgn0010220, FBgn0011802, FBgn0014189, FBgn0015331, FBgn0021995, FBgn0024804, FBgn0027602, FBgn0029880, FBgn0029979, FBgn0030631, FBgn0030855, FBgn0032690, FBgn0032919, FBgn0035720, FBgn0036104, FBgn0036754, FBgn0037549, FBgn0037561, FBgn0037573, FBgn0052344, FBgn0086130, FBgn0263231, FBgn0266581, FBgn0283440, FBgn02834…	b0797, b1343, b2507, b2576, b3162, b3780	HVO_RS11120, HVO_RS17375	ENSG00000064703.7, ENSG00000067048.12, ENSG00000080007.6, ENSG00000088205.8, ENSG00000089737.11, ENSG00000100201.14, ENSG00000105671.7, ENSG00000107625.8, ENSG00000108654.7, ENSG00000109832.8, ENSG00000110367.7, ENSG00000111364.11, ENSG00000118197.9, ENSG00000123064.8, ENSG00000123136.10, ENSG00000124228.10, ENSG00000125485.13, ENSG00000136271.6, ENSG00000141141.10, ENSG00000141543.5, ENSG0000014…	Mvib_g10085, Mvib_g10183, Mvib_g10343, Mvib_g10964, Mvib_g11021, Mvib_g11785, Mvib_g11915, Mvib_g1503, Mvib_g19, Mvib_g1937, Mvib_g205, Mvib_g2577, Mvib_g2623, Mvib_g2945, Mvib_g3099, Mvib_g3323, Mvib_g5651, Mvib_g576, Mvib_g5938, Mvib_g6021, Mvib_g7102, Mvib_g7596, Mvib_g811, Mvib_g8352, Mvib_g8478, Mvib_g8941, Mvib_g9364, Mvib_g9658, Mvib_g9704, Mvib_g9754, Mvib_g9794, Mvib_g9940	ENSMUSG00000000787.13, ENSMUSG00000001674.12, ENSMUSG00000003360.16, ENSMUSG00000004393.11, ENSMUSG00000005481.19, ENSMUSG00000015023.8, ENSMUSG00000017999.17, ENSMUSG00000019432.16, ENSMUSG00000020075.9, ENSMUSG00000020076.8, ENSMUSG00000020677.8, ENSMUSG00000020705.7, ENSMUSG00000020719.15, ENSMUSG00000021494.10, ENSMUSG00000021500.19, ENSMUSG00000021758.15, ENSMUSG00000022884.17, ENSMUSG000000…	DSAG12_00267, DSAG12_00987, DSAG12_01466, DSAG12_02714	YBR142W, YBR237W, YDL031W, YDL084W, YDL160C, YDR021W, YDR194C, YDR243C, YFL002C, YGL064C, YGL078C, YGL171W, YHR065C, YHR169W, YJL033W, YJL138C, YKR024C, YKR059W, YLL008W, YLR276C, YMR217W, YMR290C, YNL112W, YNR038W, YOR046C, YOR204W, YPL119C	PTSG_00021, PTSG_00085, PTSG_00124, PTSG_00174, PTSG_00236, PTSG_00554, PTSG_00568, PTSG_00601, PTSG_00671, PTSG_00863, PTSG_01030, PTSG_01640, PTSG_01679, PTSG_01945, PTSG_03196, PTSG_04124, PTSG_06940, PTSG_07169, PTSG_07250, PTSG_07865, PTSG_08092, PTSG_08233, PTSG_08869, PTSG_08940, PTSG_09283, PTSG_09886, PTSG_11191, PTSG_11491, PTSG_11725, PTSG_12845	SAUSA300_0389, SAUSA300_1518, SAUSA300_2037	THAPSDRAFT_13254, THAPSDRAFT_13335, THAPSDRAFT_13578, THAPSDRAFT_14109, THAPSDRAFT_14225, THAPSDRAFT_14597, THAPSDRAFT_16947, THAPSDRAFT_21222, THAPSDRAFT_21498, THAPSDRAFT_21682, THAPSDRAFT_22404, THAPSDRAFT_22965, THAPSDRAFT_261839, THAPSDRAFT_262722, THAPSDRAFT_262908, THAPSDRAFT_268451, THAPSDRAFT_26926, THAPSDRAFT_269450, THAPSDRAFT_269556, THAPSDRAFT_30457, THAPSDRAFT_31037, THAPSDRAFT_3273…
OG0000016	Aqu2.1.00032_001, Aqu2.1.00039_001, Aqu2.1.00083_001, Aqu2.1.00241_001, Aqu2.1.00602_001, Aqu2.1.00730_001, Aqu2.1.01027_001, Aqu2.1.01069_001, Aqu2.1.01163_001, Aqu2.1.01296_001, Aqu2.1.01319_001, Aqu2.1.01369_001, Aqu2.1.01440_001, Aqu2.1.01597_001, Aqu2.1.01615_001, Aqu2.1.01804_001, Aqu2.1.01845_001, Aqu2.1.01986_001, Aqu2.1.01994_001, Aqu2.1.01998_001, Aqu2.1.02182_001, Aqu2.1.02309_001, Aqu…
OG0000017	Aqu2.1.00227_001, Aqu2.1.01154_001, Aqu2.1.01638_001, Aqu2.1.02921_001, Aqu2.1.04160_001, Aqu2.1.04641_001, Aqu2.1.04780_001, Aqu2.1.04843_001, Aqu2.1.05844_001, Aqu2.1.05915_001, Aqu2.1.06093_001, Aqu2.1.06180_001, Aqu2.1.07254_001, Aqu2.1.07840_001, Aqu2.1.09211_001, Aqu2.1.09347_001, Aqu2.1.10606_001, Aqu2.1.12160_001, Aqu2.1.12791_001, Aqu2.1.13115_001, Aqu2.1.13327_001, Aqu2.1.13328_001, Aqu…	WBGene00000274, WBGene00000482, WBGene00000803, WBGene00002169, WBGene00002637, WBGene00004106, WBGene00004204, WBGene00004298, WBGene00006961, WBGene00007027, WBGene00007053, WBGene00007761, WBGene00010011, WBGene00010061, WBGene00010369, WBGene00010845, WBGene00013792, WBGene00015806, WBGene00019819, WBGene00020235, WBGene00020742	Cowc_CAOG_00960, Cowc_CAOG_02185, Cowc_CAOG_02220, Cowc_CAOG_02910, Cowc_CAOG_02910T1, Cowc_CAOG_02910T2, Cowc_CAOG_03701, Cowc_CAOG_03905, Cowc_CAOG_03953, Cowc_CAOG_03953T0, Cowc_CAOG_03953T2, Cowc_CAOG_03953T3, Cowc_CAOG_03953T4, Cowc_CAOG_04682, Cowc_CAOG_04876, Cowc_CAOG_04904, Cowc_CAOG_04904T0, Cowc_CAOG_05320, Cowc_CAOG_06134, Cowc_CAOG_06134T0, Cowc_CAOG_06134T1, Cowc_CAOG_06134T2, Cowc_…	CHLRE_01g046237v5, CHLRE_02g087600v5, CHLRE_02g143800v5, CHLRE_03g146567v5, CHLRE_03g158550v5, CHLRE_03g162150v5, CHLRE_03g162701v5, CHLRE_03g179300v5, CHLRE_03g183350v5, CHLRE_03g189000v5, CHLRE_03g199350v5, CHLRE_03g201850v5, CHLRE_03g210625v5, CHLRE_05g236950v5, CHLRE_06g270850v5, CHLRE_06g287950v5, CHLRE_06g304000v5, CHLRE_07g325700v5, CHLRE_08g377200v5, CHLRE_09g390000v5, CHLRE_10g430950v5, …	ENSCING00000001367.3, ENSCING00000001688.3, ENSCING00000003076.3, ENSCING00000004110.3, ENSCING00000004687.3, ENSCING00000006076.4, ENSCING00000006431.3, ENSCING00000007700.3, ENSCING00000009208.3, ENSCING00000009221.3, ENSCING00000009308.3, ENSCING00000009529.3, ENSCING00000009632.3, ENSCING00000018569.1, ENSCING00000019306.1, ENSCING00000020503.1, ENSCING00000021325.1, ENSCING00000022393.1, ENS…	CFRG0987T1, CFRG1044T1, CFRG1047T1, CFRG1048T1, CFRG1075T1, CFRG1076T1, CFRG1346T1, CFRG2746T1, CFRG3326T1, CFRG3378T1, CFRG3465T1, CFRG3696T1, CFRG3731T1, CFRG4174T1, CFRG4388T1, CFRG4705T1, CFRG4777T1, CFRG5684T1, CFRG5867T1, CFRG6066T1, CFRG6535T1, CFRG6977T1, CFRG7426T1, CFRG8070T1, CFRG8166T1, CFRG8587T1	ENSDARG00000002479.8, ENSDARG00000005236.11, ENSDARG00000008904.13, ENSDARG00000012403.12, ENSDARG00000012776.11, ENSDARG00000014041.11, ENSDARG00000015471.9, ENSDARG00000017244.11, ENSDARG00000018623.8, ENSDARG00000021405.12, ENSDARG00000025789.12, ENSDARG00000026053.9, ENSDARG00000042236.9, ENSDARG00000051816.6, ENSDARG00000052348.7, ENSDARG00000057738.4, ENSDARG00000060089.7, ENSDARG0000006057…	DDB_G0267556, DDB_G0267638, DDB_G0271052, DDB_G0272082, DDB_G0273019, DDB_G0274965, DDB_G0280705, DDB_G0281441, DDB_G0281559, DDB_G0281949, DDB_G0282115, DDB_G0282997, DDB_G0284171, DDB_G0284835, DDB_G0285117, DDB_G0285205, DDB_G0285267, DDB_G0286219, DDB_G0287171, DDB_G0288873, DDB_G0289299, DDB_G0290351, DDB_G0292358, DDB_G0292948, DDB_G0293012, DDB_G0293120	FBgn0000212, FBgn0002542, FBgn0002989, FBgn0011604, FBgn0020306, FBgn0022787, FBgn0023395, FBgn0026573, FBgn0031655, FBgn0032157, FBgn0034976, FBgn0035689, FBgn0037531, FBgn0039338, FBgn0086613, FBgn0250786, FBgn0262519, FBgn0266557, FBgn0286198	b0059	HVO_RS02225	ENSG00000008311.10, ENSG00000071794.11, ENSG00000080503.15, ENSG00000080603.12, ENSG00000085224.16, ENSG00000085999.7, ENSG00000095564.9, ENSG00000100888.8, ENSG00000102038.11, ENSG00000111642.10, ENSG00000116254.13, ENSG00000116830.7, ENSG00000119969.10, ENSG00000121988.13, ENSG00000124177.10, ENSG00000127616.13, ENSG00000128908.11, ENSG00000131778.13, ENSG00000138375.8, ENSG00000146414.11, ENSG…	Mvib_g10111, Mvib_g10253, Mvib_g10667, Mvib_g11182, Mvib_g11551, Mvib_g11710, Mvib_g12059, Mvib_g12132, Mvib_g1814, Mvib_g1916, Mvib_g2576, Mvib_g2987, Mvib_g3770, Mvib_g5197, Mvib_g5285, Mvib_g5402, Mvib_g6361, Mvib_g8311, Mvib_g8379, Mvib_g8518, Mvib_g8556, Mvib_g8852, Mvib_g9333, Mvib_g971, Mvib_g9770	ENSMUSG00000002428.13, ENSMUSG00000005045.17, ENSMUSG00000018474.19, ENSMUSG00000021470.20, ENSMUSG00000023852.15, ENSMUSG00000024921.18, ENSMUSG00000025001.12, ENSMUSG00000028089.6, ENSMUSG00000028702.16, ENSMUSG00000029505.19, ENSMUSG00000029695.14, ENSMUSG00000029920.10, ENSMUSG00000031099.17, ENSMUSG00000031229.17, ENSMUSG00000031715.15, ENSMUSG00000032187.17, ENSMUSG00000033222.17, ENSMUSG00…	DSAG12_00293, DSAG12_00560, DSAG12_00561, DSAG12_00922, DSAG12_03115	YAL019W, YBR073W, YBR114W, YBR245C, YDR334W, YER164W, YFR038W, YGL150C, YGL163C, YIL126W, YJR035W, YLR032W, YLR247C, YNR050C, YOR191W, YOR290C, YOR304W, YPL082C	PTSG_00418, PTSG_00442, PTSG_00811, PTSG_01031, PTSG_01239, PTSG_01262, PTSG_01570, PTSG_01994, PTSG_03334, PTSG_04077, PTSG_04803, PTSG_04822, PTSG_05311, PTSG_06661, PTSG_06744, PTSG_07121, PTSG_07488, PTSG_08079, PTSG_08218, PTSG_10267, PTSG_10379, PTSG_10689, PTSG_11396, PTSG_11452, PTSG_11548, PTSG_12193, PTSG_12442	SAUSA300_1408	THAPSDRAFT_12403, THAPSDRAFT_12500, THAPSDRAFT_12846, THAPSDRAFT_19345, THAPSDRAFT_19360, THAPSDRAFT_24795, THAPSDRAFT_261124, THAPSDRAFT_262487, THAPSDRAFT_263816, THAPSDRAFT_263934, THAPSDRAFT_263947, THAPSDRAFT_263996, THAPSDRAFT_267997, THAPSDRAFT_268687, THAPSDRAFT_268889, THAPSDRAFT_34571, THAPSDRAFT_34710, THAPSDRAFT_34925, THAPSDRAFT_35129, THAPSDRAFT_36640, THAPSDRAFT_37486, THAPSDRAFT_5…
OG0000018	Aqu2.1.00105_001, Aqu2.1.00255_001, Aqu2.1.00334_001, Aqu2.1.00443_001, Aqu2.1.00646_001, Aqu2.1.00668_001, Aqu2.1.00740_001, Aqu2.1.00797_001, Aqu2.1.00957_001, Aqu2.1.00980_001, Aqu2.1.01015_001, Aqu2.1.01016_001, Aqu2.1.01132_001, Aqu2.1.01201_001, Aqu2.1.01321_001, Aqu2.1.01461_001, Aqu2.1.01468_001, Aqu2.1.01490_001, Aqu2.1.01588_001, Aqu2.1.01596_001, Aqu2.1.01605_001, Aqu2.1.01628_001, Aqu…	WBGene00007372	Cowc_CAOG_10035	CHLRE_01g042300v5, CHLRE_01g042352v5, CHLRE_01g042502v5, CHLRE_01g045601v5, CHLRE_02g099050v5, CHLRE_02g099350v5, CHLRE_03g179450v5, CHLRE_04g227500v5, CHLRE_04g229550v5, CHLRE_06g281450v5, CHLRE_06g306900v5, CHLRE_09g403071v5, CHLRE_10g421900v5, CHLRE_10g423850v5, CHLRE_10g431050v5, CHLRE_12g495701v5, CHLRE_12g552700v5, CHLRE_13g591550v5, CHLRE_16g654950v5, CHLRE_16g687854v5, CHLRE_17g706050v5, …	ENSCING00000003810.3, ENSCING00000005276.3, ENSCING00000006336.3, ENSCING00000008603.3	CFRG3083T1, CFRG3531T1, CFRG8111T1	ENSDARG00000003259.11, ENSDARG00000010425.6, ENSDARG00000025089.9, ENSDARG00000030967.9, ENSDARG00000037805.8, ENSDARG00000039563.9, ENSDARG00000040528.7, ENSDARG00000044010.8, ENSDARG00000044074.7, ENSDARG00000045752.8, ENSDARG00000045837.8, ENSDARG00000054451.8, ENSDARG00000059294.7, ENSDARG00000060008.6, ENSDARG00000060397.6, ENSDARG00000060680.7, ENSDARG00000060927.9, ENSDARG00000061830.6, EN…		FBgn0023479, FBgn0031571, FBgn0034660, FBgn0039848	b0837	HVO_RS09525, HVO_RS14655, HVO_RS14705	ENSG00000013725.10, ENSG00000019169.9, ENSG00000038945.10, ENSG00000073754.5, ENSG00000108679.8, ENSG00000113083.8, ENSG00000115318.7, ENSG00000129038.11, ENSG00000134013.11, ENSG00000138131.3, ENSG00000143512.8, ENSG00000146700.8, ENSG00000164099.3, ENSG00000164161.5, ENSG00000168079.12, ENSG00000177575.8, ENSG00000177675.4, ENSG00000179954.10, ENSG00000182218.5, ENSG00000187908.11	Mvib_g10820, Mvib_g10875, Mvib_g4777, Mvib_g4901, Mvib_g8596, Mvib_g9319, Mvib_g9773	ENSMUSG00000000693.11, ENSMUSG00000006204.8, ENSMUSG00000008845.10, ENSMUSG00000015854.8, ENSMUSG00000021260.9, ENSMUSG00000022032.15, ENSMUSG00000024529.15, ENSMUSG00000024670.18, ENSMUSG00000025044.17, ENSMUSG00000025185.15, ENSMUSG00000025461.12, ENSMUSG00000026390.8, ENSMUSG00000027978.10, ENSMUSG00000029699.14, ENSMUSG00000032334.11, ENSMUSG00000033880.12, ENSMUSG00000034205.17, ENSMUSG00000…			PTSG_05175, PTSG_07060
OG0000019	Aqu2.1.00028_001, Aqu2.1.00043_001, Aqu2.1.00290_001, Aqu2.1.00425_001, Aqu2.1.00852_001, Aqu2.1.00853_001, Aqu2.1.00956_001, Aqu2.1.01102_001, Aqu2.1.01464_001, Aqu2.1.01884_001, Aqu2.1.02598_001, Aqu2.1.02613_001, Aqu2.1.02696_001, Aqu2.1.02697_001, Aqu2.1.02698_001, Aqu2.1.02699_001, Aqu2.1.02803_001, Aqu2.1.03219_001, Aqu2.1.03320_001, Aqu2.1.03420_001, Aqu2.1.03549_001, Aqu2.1.03550_001, Aqu…	WBGene00011812, WBGene00044435			ENSCING00000020668.1
OG0000020				CHLRE_12g522300v5, CHLRE_17g718900v5	ENSCING00000010713.3		ENSDARG00000034095.7, ENSDARG00000038352.9, ENSDARG00000039900.8, ENSDARG00000043792.6, ENSDARG00000068127.7, ENSDARG00000068161.6, ENSDARG00000068453.5, ENSDARG00000068621.6, ENSDARG00000068749.7, ENSDARG00000069264.6, ENSDARG00000069627.7, ENSDARG00000071024.6, ENSDARG00000071036.6, ENSDARG00000071604.7, ENSDARG00000071618.7, ENSDARG00000074345.5, ENSDARG00000074546.7, ENSDARG00000074653.6, ENS…					ENSG00000023191.12
OG0000021	Aqu2.1.01340_001, Aqu2.1.01368_001, Aqu2.1.03266_001, Aqu2.1.03709_001, Aqu2.1.04120_001, Aqu2.1.07166_001, Aqu2.1.09291_001, Aqu2.1.09443_001, Aqu2.1.10040_001, Aqu2.1.10381_001, Aqu2.1.11168_001, Aqu2.1.13196_001, Aqu2.1.16933_001, Aqu2.1.18414_001, Aqu2.1.21564_001, Aqu2.1.21566_001, Aqu2.1.22263_001, Aqu2.1.22872_001, Aqu2.1.23797_001, Aqu2.1.28528_001, Aqu2.1.29866_001, Aqu2.1.31639_001, Aqu…	WBGene00000257, WBGene00002216, WBGene00002217, WBGene00002218, WBGene00002222, WBGene00002223, WBGene00002224, WBGene00002225, WBGene00002226, WBGene00002227, WBGene00002228, WBGene00002229, WBGene00002230, WBGene00003884, WBGene00006831, WBGene00006840, WBGene00006974, WBGene00043948	Cowc_CAOG_00902, Cowc_CAOG_01596, Cowc_CAOG_01596T1, Cowc_CAOG_01596T2, Cowc_CAOG_01975, Cowc_CAOG_03220, Cowc_CAOG_03301, Cowc_CAOG_04273, Cowc_CAOG_04273T1, Cowc_CAOG_05068, Cowc_CAOG_06729, Cowc_CAOG_06923, Cowc_CAOG_07056, Cowc_CAOG_07455, Cowc_CAOG_07455T0, Cowc_CAOG_07549, Cowc_CAOG_07835	CHLRE_01g005813v5, CHLRE_01g036800v5, CHLRE_01g049650v5, CHLRE_01g055600v5, CHLRE_02g073750v5, CHLRE_03g145107v5, CHLRE_03g164050v5, CHLRE_03g168800v5, CHLRE_03g173700v5, CHLRE_03g200600v5, CHLRE_03g202000v5, CHLRE_03g205249v5, CHLRE_05g233100v5, CHLRE_05g235500v5, CHLRE_06g278125v5, CHLRE_07g325350v5, CHLRE_09g415450v5, CHLRE_10g418950v5, CHLRE_10g424300v5, CHLRE_10g427750v5, CHLRE_10g447500v5, …	ENSCING00000000645.3, ENSCING00000001680.3, ENSCING00000003082.3, ENSCING00000003317.3, ENSCING00000003537.3, ENSCING00000003694.3, ENSCING00000005085.3, ENSCING00000005249.3, ENSCING00000005418.3, ENSCING00000007350.3, ENSCING00000007410.3, ENSCING00000007535.3, ENSCING00000007984.3, ENSCING00000008554.3, ENSCING00000008961.3, ENSCING00000009044.3, ENSCING00000009376.3, ENSCING00000012554.2, ENS…	CFRG0545T1, CFRG0943T1, CFRG1622T1, CFRG1853T1, CFRG2322T1, CFRG4610T1, CFRG4846T1, CFRG5184T1	ENSDARG00000001558.13, ENSDARG00000005462.9, ENSDARG00000008022.10, ENSDARG00000009733.11, ENSDARG00000010332.8, ENSDARG00000010948.11, ENSDARG00000012073.11, ENSDARG00000014943.13, ENSDARG00000017162.8, ENSDARG00000017532.8, ENSDARG00000031693.10, ENSDARG00000033099.9, ENSDARG00000037020.8, ENSDARG00000040110.10, ENSDARG00000044491.7, ENSDARG00000053026.8, ENSDARG00000053240.11, ENSDARG000000534…	DDB_G0267396, DDB_G0268258, DDB_G0274603, DDB_G0276369, DDB_G0280967, DDB_G0281555, DDB_G0284471, DDB_G0285101, DDB_G0288361, DDB_G0290963, DDB_G0291039, DDB_G0293198	FBgn0001308, FBgn0002924, FBgn0002948, FBgn0003545, FBgn0004374, FBgn0004378, FBgn0004379, FBgn0004380, FBgn0004381, FBgn0004387, FBgn0011606, FBgn0011692, FBgn0019968, FBgn0032243, FBgn0038205, FBgn0039925, FBgn0263076, FBgn0267002			ENSG00000054523.12, ENSG00000079616.8, ENSG00000084731.9, ENSG00000088727.8, ENSG00000089177.13, ENSG00000090889.10, ENSG00000101350.6, ENSG00000112984.7, ENSG00000116852.10, ENSG00000117245.8, ENSG00000118193.7, ENSG00000121621.6, ENSG00000125337.12, ENSG00000129250.7, ENSG00000130294.10, ENSG00000131437.11, ENSG00000136883.8, ENSG00000137177.14, ENSG00000137807.9, ENSG00000138160.4, ENSG0000013…	Mvib_g10283, Mvib_g1044, Mvib_g10712, Mvib_g1133, Mvib_g11337, Mvib_g12006, Mvib_g12117, Mvib_g2029, Mvib_g216, Mvib_g2438, Mvib_g2973, Mvib_g317, Mvib_g436, Mvib_g5184, Mvib_g586, Mvib_g5965, Mvib_g6076, Mvib_g6531, Mvib_g6594, Mvib_g6670, Mvib_g668, Mvib_g7160, Mvib_g8238, Mvib_g9404, Mvib_g9516, Mvib_g9614	ENSMUSG00000003779.17, ENSMUSG00000006740.15, ENSMUSG00000010021.14, ENSMUSG00000012443.5, ENSMUSG00000014602.16, ENSMUSG00000018395.20, ENSMUSG00000020668.11, ENSMUSG00000020821.18, ENSMUSG00000021375.12, ENSMUSG00000022629.19, ENSMUSG00000023999.15, ENSMUSG00000024301.11, ENSMUSG00000024795.12, ENSMUSG00000026764.16, ENSMUSG00000027115.15, ENSMUSG00000027475.10, ENSMUSG00000028357.14, ENSMUSG00…		YBL063W, YEL061C, YGL216W, YKL079W, YPL155C, YPR141C	PTSG_00215, PTSG_00393, PTSG_00855, PTSG_00966, PTSG_01148, PTSG_01393, PTSG_01551, PTSG_01597, PTSG_01659, PTSG_01858, PTSG_02130, PTSG_02345, PTSG_04253, PTSG_04256, PTSG_04715, PTSG_05044, PTSG_05270, PTSG_05273, PTSG_06135, PTSG_06157, PTSG_07664, PTSG_08082, PTSG_08083, PTSG_08714, PTSG_09262, PTSG_09455, PTSG_09709, PTSG_10563, PTSG_10635, PTSG_11273, PTSG_11371, PTSG_11484, PTSG_11611, PTS…	SAUSA300_1549	THAPSDRAFT_14616, THAPSDRAFT_14707, THAPSDRAFT_14942, THAPSDRAFT_15537, THAPSDRAFT_15610, THAPSDRAFT_260980, THAPSDRAFT_262102, THAPSDRAFT_263868, THAPSDRAFT_264282, THAPSDRAFT_31391, THAPSDRAFT_32329, THAPSDRAFT_32564, THAPSDRAFT_32840, THAPSDRAFT_34055, THAPSDRAFT_34237, THAPSDRAFT_36753, THAPSDRAFT_37398, THAPSDRAFT_38555, THAPSDRAFT_38685, THAPSDRAFT_bd1214, THAPSDRAFT_bd137, THAPS_35310
OG0000022	Aqu2.1.02569_001, Aqu2.1.04939_001, Aqu2.1.04940_001, Aqu2.1.05144_001, Aqu2.1.07151_001, Aqu2.1.07590_001, Aqu2.1.09080_001, Aqu2.1.10515_001, Aqu2.1.14295_001, Aqu2.1.15746_001, Aqu2.1.15747_001, Aqu2.1.15748_001, Aqu2.1.15749_001, Aqu2.1.15750_001, Aqu2.1.17493_001, Aqu2.1.19190_001, Aqu2.1.19191_001, Aqu2.1.21571_001, Aqu2.1.22402_001, Aqu2.1.23311_001, Aqu2.1.24452_001, Aqu2.1.24458_001, Aqu…	WBGene00000181, WBGene00000974, WBGene00000976, WBGene00000977, WBGene00000978, WBGene00000984, WBGene00000986, WBGene00000988, WBGene00000993, WBGene00007245, WBGene00007369, WBGene00008375, WBGene00008516, WBGene00009110, WBGene00009153, WBGene00009236, WBGene00009973, WBGene00010063, WBGene00011467, WBGene00012177, WBGene00014093, WBGene00015532, WBGene00015535, WBGene00016350, WBGene00019885,…	Cowc_CAOG_00071, Cowc_CAOG_00307, Cowc_CAOG_00881, Cowc_CAOG_03252, Cowc_CAOG_03359, Cowc_CAOG_03820, Cowc_CAOG_03820T0, Cowc_CAOG_04335, Cowc_CAOG_06274, Cowc_CAOG_06380, Cowc_CAOG_06400, Cowc_CAOG_06401, Cowc_CAOG_06770, Cowc_CAOG_06929, Cowc_CAOG_07884, Cowc_CAOG_08020, Cowc_CAOG_09096	CHLRE_01g005400v5, CHLRE_01g028600v5, CHLRE_01g036400v5, CHLRE_02g103100v5, CHLRE_03g172000v5, CHLRE_03g191850v5, CHLRE_03g213313v5, CHLRE_07g315750v5, CHLRE_07g325725v5, CHLRE_08g384850v5, CHLRE_09g399000v5, CHLRE_09g399200v5, CHLRE_12g495850v5, CHLRE_12g559350v5, CHLRE_16g682100v5, CHLRE_17g731850v5	ENSCING00000001307.2, ENSCING00000001585.3, ENSCING00000001978.3, ENSCING00000003440.3, ENSCING00000003442.2, ENSCING00000003996.3, ENSCING00000004633.3, ENSCING00000004663.3, ENSCING00000004664.3, ENSCING00000005022.3, ENSCING00000005501.3, ENSCING00000005577.3, ENSCING00000006578.3, ENSCING00000008309.3, ENSCING00000009289.3, ENSCING00000010051.3, ENSCING00000010524.3, ENSCING00000011357.2, ENS…	CFRG0439T1, CFRG0529T1, CFRG2588T1, CFRG2974T1, CFRG3675T1, CFRG4117T1, CFRG4408T1, CFRG4416T1, CFRG4514T1, CFRG4957T1, CFRG4958T1, CFRG5131T1, CFRG5970T1, CFRG6635T1, CFRG7857T1, CFRG8043T1, CFRG8051T1	ENSDARG00000001169.12, ENSDARG00000003444.7, ENSDARG00000003869.8, ENSDARG00000004141.11, ENSDARG00000009074.9, ENSDARG00000012016.8, ENSDARG00000016213.10, ENSDARG00000017781.6, ENSDARG00000021135.10, ENSDARG00000026236.9, ENSDARG00000027469.8, ENSDARG00000028048.10, ENSDARG00000031299.7, ENSDARG00000035129.4, ENSDARG00000039453.7, ENSDARG00000045257.6, ENSDARG00000046090.8, ENSDARG00000052696.5…	DDB_G0269356, DDB_G0271748, DDB_G0271802, DDB_G0272128, DDB_G0272154, DDB_G0272466, DDB_G0274201, DDB_G0275559, DDB_G0278655, DDB_G0279545, DDB_G0280629, DDB_G0282357, DDB_G0282765, DDB_G0283727, DDB_G0284351, DDB_G0284429, DDB_G0284485, DDB_G0285033, DDB_G0285753, DDB_G0286845, DDB_G0286849, DDB_G0286861, DDB_G0289127, DDB_G0289129, DDB_G0289167, DDB_G0289259, DDB_G0290329, DDB_G0290659, DDB_G02…	FBgn0000055, FBgn0000056, FBgn0000640, FBgn0011693, FBgn0021765, FBgn0026268, FBgn0027583, FBgn0029648, FBgn0030073, FBgn0030332, FBgn0030968, FBgn0031360, FBgn0031775, FBgn0035588, FBgn0036380, FBgn0036620, FBgn0037354, FBgn0038878, FBgn0038946, FBgn0040349, FBgn0042137, FBgn0051546, FBgn0051548, FBgn0051549, FBgn0069973, FBgn0263830	b0596, b1093, b1271, b1539, b1619, b2137, b2426, b2541, b2705, b2774, b2842, b2902, b3003, b4249, b4266	HVO_RS00120, HVO_RS00145, HVO_RS00560, HVO_RS00620, HVO_RS01215, HVO_RS03130, HVO_RS03175, HVO_RS03185, HVO_RS04285, HVO_RS06130, HVO_RS09635, HVO_RS16905, HVO_RS18805	ENSG00000072506.8, ENSG00000080511.2, ENSG00000087076.4, ENSG00000100612.9, ENSG00000100867.10, ENSG00000104325.2, ENSG00000108272.9, ENSG00000108786.6, ENSG00000109016.13, ENSG00000112474.4, ENSG00000115425.9, ENSG00000117594.5, ENSG00000145439.7, ENSG00000157326.14, ENSG00000164039.10, ENSG00000164120.9, ENSG00000167733.9, ENSG00000169738.3, ENSG00000184544.7, ENSG00000187630.10, ENSG0000020422…	Mvib_g10474, Mvib_g10639, Mvib_g11153, Mvib_g11259, Mvib_g11476, Mvib_g2235, Mvib_g2268, Mvib_g2371, Mvib_g3005, Mvib_g3240, Mvib_g3655, Mvib_g4293, Mvib_g4569, Mvib_g4570, Mvib_g4582, Mvib_g4674, Mvib_g6576, Mvib_g6795, Mvib_g7796, Mvib_g9539	ENSMUSG00000016194.15, ENSMUSG00000019301.6, ENSMUSG00000021094.11, ENSMUSG00000022209.13, ENSMUSG00000022210.8, ENSMUSG00000025150.11, ENSMUSG00000025260.11, ENSMUSG00000026189.14, ENSMUSG00000028167.16, ENSMUSG00000028223.9, ENSMUSG00000030825.20, ENSMUSG00000031613.10, ENSMUSG00000031641.15, ENSMUSG00000033044.13, ENSMUSG00000034449.8, ENSMUSG00000036775.14, ENSMUSG00000039450.12, ENSMUSG00000…	DSAG12_00279, DSAG12_00870, DSAG12_01377, DSAG12_01745, DSAG12_03323, DSAG12_03421, DSAG12_03424, DSAG12_03427	YIL124W, YIR035C, YKL055C, YMR226C, YNL202W	PTSG_00668, PTSG_00704, PTSG_01197, PTSG_01449, PTSG_02771, PTSG_03525, PTSG_04055, PTSG_04944, PTSG_05668, PTSG_07859, PTSG_07924, PTSG_08675, PTSG_09253, PTSG_09481	SAUSA300_0129, SAUSA300_1124, SAUSA300_1173, SAUSA300_2275, SAUSA300_2416, SAUSA300_2422	THAPSDRAFT_17695, THAPSDRAFT_17861, THAPSDRAFT_262229, THAPSDRAFT_264109, THAPSDRAFT_264341, THAPSDRAFT_268257, THAPSDRAFT_268493, THAPSDRAFT_270321, THAPSDRAFT_30981, THAPSDRAFT_3192, THAPSDRAFT_35810, THAPSDRAFT_36960, THAPSDRAFT_37739, THAPSDRAFT_3848, THAPSDRAFT_bd1689, THAPS_263178, THAPS_35390, THAPS_35740
OG0000023	Aqu2.1.00879_001, Aqu2.1.00920_001, Aqu2.1.01227_001, Aqu2.1.01503_001, Aqu2.1.01531_001, Aqu2.1.01653_001, Aqu2.1.01731_001, Aqu2.1.01779_001, Aqu2.1.02078_001, Aqu2.1.02086_001, Aqu2.1.02256_001, Aqu2.1.02263_001, Aqu2.1.02462_001, Aqu2.1.02685_001, Aqu2.1.03095_001, Aqu2.1.03096_001, Aqu2.1.03265_001, Aqu2.1.03426_001, Aqu2.1.03547_001, Aqu2.1.03548_001, Aqu2.1.03839_001, Aqu2.1.04192_001, Aqu…
OG0000024	Aqu2.1.00050_001, Aqu2.1.00493_001, Aqu2.1.00515_001, Aqu2.1.00531_001, Aqu2.1.00773_001, Aqu2.1.00990_001, Aqu2.1.01254_001, Aqu2.1.01401_001, Aqu2.1.02010_001, Aqu2.1.02011_001, Aqu2.1.02014_001, Aqu2.1.02070_001, Aqu2.1.02372_001, Aqu2.1.02448_001, Aqu2.1.02650_001, Aqu2.1.02903_001, Aqu2.1.03009_001, Aqu2.1.03036_001, Aqu2.1.03205_001, Aqu2.1.03258_001, Aqu2.1.03347_001, Aqu2.1.03521_001, Aqu…	WBGene00003597, WBGene00003599, WBGene00007976, WBGene00011366, WBGene00016671			ENSCING00000003043.3, ENSCING00000013322.2, ENSCING00000013372.2, ENSCING00000018337.1, ENSCING00000024746.1	CFRG0224T1	ENSDARG00000005397.11, ENSDARG00000010010.11, ENSDARG00000028027.6, ENSDARG00000031817.8, ENSDARG00000060729.8, ENSDARG00000063711.7, ENSDARG00000078056.3, ENSDARG00000079238.4, ENSDARG00000079884.6, ENSDARG00000089517.4, ENSDARG00000090512.4, ENSDARG00000110876.1, ENSDARG00000111657.1, ENSDARG00000113096.1, ENSDARG00000113104.1, ENSDARG00000114862.1, ENSDARG00000115043.1	DDB_G0286991	FBgn0265356			ENSG00000109654.10, ENSG00000110171.14, ENSG00000134253.5, ENSG00000171206.9, ENSG00000204977.5, ENSG00000212864.2, ENSG00000213186.3		ENSMUSG00000025034.10, ENSMUSG00000027993.17, ENSMUSG00000033233.18, ENSMUSG00000034317.15, ENSMUSG00000035235.14, ENSMUSG00000036989.17, ENSMUSG00000044628.6			PTSG_04411, PTSG_09553, PTSG_12430
OG0000025	Aqu2.1.03754_001, Aqu2.1.03986_001, Aqu2.1.05155_001, Aqu2.1.08313_001, Aqu2.1.11340_001, Aqu2.1.11656_001, Aqu2.1.12053_001, Aqu2.1.12062_001, Aqu2.1.13338_001, Aqu2.1.14524_001, Aqu2.1.15081_001, Aqu2.1.18255_001, Aqu2.1.18291_001, Aqu2.1.19391_001, Aqu2.1.19485_001, Aqu2.1.19663_001, Aqu2.1.19668_001, Aqu2.1.20492_001, Aqu2.1.20830_001, Aqu2.1.23226_001, Aqu2.1.24972_001, Aqu2.1.25326_001, Aqu…	WBGene00000020, WBGene00000022, WBGene00000023, WBGene00000421, WBGene00019503	Cowc_CAOG_00533, Cowc_CAOG_01683, Cowc_CAOG_02860, Cowc_CAOG_03466, Cowc_CAOG_04710, Cowc_CAOG_05845, Cowc_CAOG_07365	CHLRE_02g077951v5, CHLRE_02g095113v5, CHLRE_03g151400v5, CHLRE_03g164150v5, CHLRE_03g191350v5, CHLRE_06g273750v5, CHLRE_14g613950v5, CHLRE_14g618400v5, CHLRE_16g658526v5, CHLRE_16g674500v5, CHLRE_16g687550v5, CHLRE_17g721000v5	ENSCING00000005060.3, ENSCING00000005561.3, ENSCING00000006657.3, ENSCING00000020373.1, ENSCING00000020707.1, ENSCING00000020903.1, ENSCING00000021853.1, ENSCING00000023870.1	CFRG1244T1, CFRG1407T1, CFRG5049T1, CFRG6283T1	ENSDARG00000013500.11, ENSDARG00000057169.6, ENSDARG00000062661.10, ENSDARG00000071341.6, ENSDARG00000074041.7, ENSDARG00000074221.5, ENSDARG00000074635.7, ENSDARG00000074749.5, ENSDARG00000079009.6, ENSDARG00000099921.4, ENSDARG00000100524.3, ENSDARG00000105714.2, ENSDARG00000111253.1	DDB_G0267428, DDB_G0267430, DDB_G0267438, DDB_G0269026, DDB_G0269990, DDB_G0271138, DDB_G0271140, DDB_G0274119, DDB_G0274121, DDB_G0275453, DDB_G0283387, DDB_G0291245, DDB_G0291980, DDB_G0291994, DDB_G0292384, DDB_G0293436	FBgn0028539, FBgn0031169, FBgn0031170, FBgn0031171, FBgn0031734, FBgn0033055, FBgn0034493, FBgn0036747, FBgn0039594, FBgn0051213, FBgn0053970, FBgn0083956, FBgn0261998, FBgn0263747	b0066, b0127, b0151, b0199, b0262, b0366, b0490, b0495, b0588, b0652, b0760, b0765, b0794, b0809, b0829, b0855, b0864, b0879, b0933, b1117, b1126, b1246, b1247, b1290, b1291, b1441, b1483, b1484, b1513, b1709, b1756, b1858, b1900, b1917, b2129, b2149, b2180, b2201, b2211, b2306, b2422, b2547, b2677, b3195, b3201, b3271, b3450, b3454, b3455, b3463, b3479, b3480, b3486, b3540, b3541, b3567, b3725, …	HVO_RS00110, HVO_RS00170, HVO_RS00175, HVO_RS00375, HVO_RS00380, HVO_RS00430, HVO_RS00435, HVO_RS00530, HVO_RS00605, HVO_RS00650, HVO_RS00870, HVO_RS00935, HVO_RS01085, HVO_RS01090, HVO_RS01115, HVO_RS01430, HVO_RS01515, HVO_RS01590, HVO_RS01595, HVO_RS02505, HVO_RS02660, HVO_RS03095, HVO_RS03155, HVO_RS03160, HVO_RS03300, HVO_RS03360, HVO_RS03560, HVO_RS03565, HVO_RS03985, HVO_RS04035, HVO_RS041…	ENSG00000064687.8, ENSG00000107331.12, ENSG00000116957.8, ENSG00000141338.9, ENSG00000144452.10, ENSG00000154258.12, ENSG00000154262.8, ENSG00000154263.13, ENSG00000154265.11, ENSG00000165029.11, ENSG00000167972.9, ENSG00000179869.10, ENSG00000198691.7	Mvib_g10657, Mvib_g2548, Mvib_g2693, Mvib_g5429, Mvib_g5447, Mvib_g5448, Mvib_g7431, Mvib_g7890, Mvib_g9428	ENSMUSG00000004668.15, ENSMUSG00000015243.5, ENSMUSG00000018800.15, ENSMUSG00000020620.15, ENSMUSG00000024130.17, ENSMUSG00000026944.19, ENSMUSG00000028125.15, ENSMUSG00000035435.18, ENSMUSG00000035722.16, ENSMUSG00000039233.13, ENSMUSG00000041797.8, ENSMUSG00000041828.17, ENSMUSG00000044749.14, ENSMUSG00000050296.15, ENSMUSG00000051900.14, ENSMUSG00000054746.19, ENSMUSG00000062017.16	DSAG12_00020, DSAG12_00177, DSAG12_00187, DSAG12_00245, DSAG12_00273, DSAG12_00403, DSAG12_00738, DSAG12_00739, DSAG12_00873, DSAG12_01081, DSAG12_01085, DSAG12_01276, DSAG12_01354, DSAG12_01649, DSAG12_01733, DSAG12_01798, DSAG12_01904, DSAG12_02259, DSAG12_02260, DSAG12_02339, DSAG12_02459, DSAG12_02594, DSAG12_02596, DSAG12_02880, DSAG12_02921, DSAG12_03058, DSAG12_03095, DSAG12_03096, DSAG12_…	YDR061W, YER007W	PTSG_00806, PTSG_01877, PTSG_04722, PTSG_04973, PTSG_06731, PTSG_07823, PTSG_08882, PTSG_10664, PTSG_11760	SAUSA300_0076, SAUSA300_0077, SAUSA300_0144, SAUSA300_0174, SAUSA300_0200, SAUSA300_0208, SAUSA300_0271, SAUSA300_0309, SAUSA300_0352, SAUSA300_0435, SAUSA300_0620, SAUSA300_0624, SAUSA300_0633, SAUSA300_0647, SAUSA300_0706, SAUSA300_0720, SAUSA300_0796, SAUSA300_0889, SAUSA300_0890, SAUSA300_0893, SAUSA300_0894, SAUSA300_0936, SAUSA300_0978, SAUSA300_0999, SAUSA300_1217, SAUSA300_1273, SAUSA300_…	THAPSDRAFT_16722, THAPSDRAFT_22526, THAPSDRAFT_22679, THAPSDRAFT_23052, THAPSDRAFT_261431, THAPSDRAFT_264740, THAPS_263118, THAPS_38095
OG0000026	Aqu2.1.00143_001, Aqu2.1.00170_001, Aqu2.1.00191_001, Aqu2.1.00192_001, Aqu2.1.00534_001, Aqu2.1.00847_001, Aqu2.1.01068_001, Aqu2.1.01519_001, Aqu2.1.01824_001, Aqu2.1.01899_001, Aqu2.1.02021_001, Aqu2.1.02626_001, Aqu2.1.02635_001, Aqu2.1.02850_001, Aqu2.1.02915_001, Aqu2.1.02916_001, Aqu2.1.03438_001, Aqu2.1.04075_001, Aqu2.1.04195_001, Aqu2.1.04524_001, Aqu2.1.04525_001, Aqu2.1.04555_001, Aqu…	WBGene00011330, WBGene00017013, WBGene00020516			ENSCING00000000142.3, ENSCING00000000700.3, ENSCING00000000849.2, ENSCING00000001531.3, ENSCING00000002688.3, ENSCING00000002894.3, ENSCING00000003482.3, ENSCING00000004800.3, ENSCING00000005497.3, ENSCING00000005964.2, ENSCING00000007248.3, ENSCING00000012917.2, ENSCING00000012948.2, ENSCING00000017001.2, ENSCING00000018485.1, ENSCING00000018658.1, ENSCING00000019153.1, ENSCING00000019392.1, ENS…		ENSDARG00000001760.11, ENSDARG00000008969.12, ENSDARG00000012071.10, ENSDARG00000014946.10, ENSDARG00000019686.11, ENSDARG00000019861.8, ENSDARG00000020265.10, ENSDARG00000020741.12, ENSDARG00000020771.11, ENSDARG00000021948.11, ENSDARG00000024030.9, ENSDARG00000024829.11, ENSDARG00000027582.10, ENSDARG00000030364.8, ENSDARG00000035859.9, ENSDARG00000037281.7, ENSDARG00000038681.8, ENSDARG0000003…		FBgn0003326, FBgn0030163, FBgn0030164, FBgn0030880, FBgn0031804, FBgn0033312, FBgn0034160, FBgn0035452, FBgn0036929, FBgn0038365, FBgn0050280, FBgn0050281, FBgn0051832, FBgn0087011			ENSG00000041982.10, ENSG00000085265.6, ENSG00000091879.9, ENSG00000101280.6, ENSG00000104760.12, ENSG00000116147.12, ENSG00000116194.8, ENSG00000120332.11, ENSG00000127951.5, ENSG00000130720.8, ENSG00000130812.6, ENSG00000132855.4, ENSG00000136859.5, ENSG00000142748.8, ENSG00000154188.5, ENSG00000160339.11, ENSG00000166482.7, ENSG00000167772.7, ENSG00000171557.12, ENSG00000171560.10, ENSG00000171…	Mvib_g301	ENSMUSG00000002289.17, ENSMUSG00000004105.9, ENSMUSG00000015829.14, ENSMUSG00000022309.10, ENSMUSG00000026725.18, ENSMUSG00000026835.16, ENSMUSG00000026841.8, ENSMUSG00000026938.11, ENSMUSG00000027460.8, ENSMUSG00000028001.17, ENSMUSG00000028364.16, ENSMUSG00000028553.13, ENSMUSG00000028989.4, ENSMUSG00000031465.7, ENSMUSG00000031594.10, ENSMUSG00000033544.7, ENSMUSG00000033831.6, ENSMUSG00000033…			PTSG_02027, PTSG_08396, PTSG_09992
OG0000027		WBGene00003807, WBGene00003808, WBGene00006428, WBGene00006576, WBGene00007006, WBGene00007635, WBGene00008278, WBGene00009278, WBGene00009619, WBGene00011578, WBGene00012084, WBGene00012275, WBGene00013974, WBGene00016110, WBGene00016761, WBGene00016842, WBGene00016984, WBGene00018067, WBGene00020086, WBGene00020689, WBGene00020727, WBGene00022004			ENSCING00000000234.3, ENSCING00000000378.3, ENSCING00000000406.3, ENSCING00000001094.3, ENSCING00000001697.3, ENSCING00000001757.2, ENSCING00000002192.3, ENSCING00000003600.3, ENSCING00000006229.3, ENSCING00000006352.3, ENSCING00000007467.3, ENSCING00000011576.2, ENSCING00000012773.1, ENSCING00000013592.2, ENSCING00000014343.2, ENSCING00000014731.2, ENSCING00000014857.2, ENSCING00000014875.2, ENS…		ENSDARG00000002172.10, ENSDARG00000002728.12, ENSDARG00000003054.10, ENSDARG00000004447.9, ENSDARG00000005522.11, ENSDARG00000005780.7, ENSDARG00000006894.6, ENSDARG00000007358.10, ENSDARG00000010384.7, ENSDARG00000010514.7, ENSDARG00000010712.8, ENSDARG00000014477.8, ENSDARG00000017234.8, ENSDARG00000018616.9, ENSDARG00000020744.3, ENSDARG00000020853.8, ENSDARG00000022525.6, ENSDARG00000023722.8…		FBgn0004622, FBgn0004841, FBgn0004842, FBgn0033058, FBgn0035610, FBgn0036789, FBgn0036790, FBgn0036934, FBgn0037408, FBgn0038880, FBgn0039595, FBgn0050106, FBgn0050340, FBgn0085410, FBgn0266429			ENSG00000056291.13, ENSG00000075073.10, ENSG00000078589.8, ENSG00000082556.6, ENSG00000100739.6, ENSG00000102239.4, ENSG00000112038.13, ENSG00000112486.10, ENSG00000115353.6, ENSG00000116014.5, ENSG00000116329.6, ENSG00000119973.3, ENSG00000121764.7, ENSG00000121807.5, ENSG00000121966.6, ENSG00000123901.4, ENSG00000125510.11, ENSG00000125522.3, ENSG00000126010.5, ENSG00000128285.4, ENSG0000012831…		ENSMUSG00000000766.19, ENSMUSG00000019865.10, ENSMUSG00000020081.6, ENSMUSG00000020090.8, ENSMUSG00000020793.6, ENSMUSG00000021886.8, ENSMUSG00000024553.9, ENSMUSG00000025804.6, ENSMUSG00000025905.15, ENSMUSG00000026180.10, ENSMUSG00000027584.18, ENSMUSG00000027762.7, ENSMUSG00000027765.7, ENSMUSG00000028004.13, ENSMUSG00000028172.6, ENSMUSG00000028778.16, ENSMUSG00000029530.17, ENSMUSG0000002991…
OG0000028	Aqu2.1.00214_001, Aqu2.1.00959_001, Aqu2.1.01655_001, Aqu2.1.01656_001, Aqu2.1.03152_001, Aqu2.1.04272_001, Aqu2.1.10116_001, Aqu2.1.11233_001, Aqu2.1.11234_001, Aqu2.1.15622_001, Aqu2.1.15625_001, Aqu2.1.20334_001, Aqu2.1.23483_001, Aqu2.1.24793_001, Aqu2.1.24794_001, Aqu2.1.26532_001, Aqu2.1.26962_001, Aqu2.1.29901_001, Aqu2.1.30831_001, Aqu2.1.32241_001, Aqu2.1.33111_001, Aqu2.1.33796_001, Aqu…	WBGene00002035, WBGene00002036, WBGene00002038, WBGene00002039, WBGene00002040, WBGene00002041, WBGene00002348, WBGene00003514, WBGene00003515, WBGene00003776, WBGene00003777, WBGene00004969, WBGene00006789, WBGene00009453, WBGene00009730, WBGene00012149, WBGene00012437, WBGene00019064	Cowc_CAOG_00840, Cowc_CAOG_00840T1, Cowc_CAOG_01078, Cowc_CAOG_01574, Cowc_CAOG_01589, Cowc_CAOG_01589T1, Cowc_CAOG_02007, Cowc_CAOG_02063, Cowc_CAOG_02327, Cowc_CAOG_02719, Cowc_CAOG_03022, Cowc_CAOG_03022T0, Cowc_CAOG_03939, Cowc_CAOG_04021, Cowc_CAOG_04414, Cowc_CAOG_04501, Cowc_CAOG_04618, Cowc_CAOG_05212, Cowc_CAOG_05313, Cowc_CAOG_05313T2, Cowc_CAOG_06292, Cowc_CAOG_06481, Cowc_CAOG_07167, …	CHLRE_03g197800v5, CHLRE_09g416250v5, CHLRE_13g563800v5, CHLRE_16g658650v5	ENSCING00000000302.3, ENSCING00000002021.3, ENSCING00000002130.3, ENSCING00000002304.3, ENSCING00000003599.3, ENSCING00000003718.3, ENSCING00000004371.3, ENSCING00000008870.3, ENSCING00000009046.3, ENSCING00000009207.3, ENSCING00000009459.3, ENSCING00000018448.1, ENSCING00000019496.1, ENSCING00000020363.1, ENSCING00000020387.1, ENSCING00000021160.1, ENSCING00000021245.1, ENSCING00000023198.1, ENS…	CFRG1350T1, CFRG4645T1, CFRG5427T1, CFRG6244T1, CFRG6331T1, CFRG6349T1, CFRG7676T1	ENSDARG00000000103.12, ENSDARG00000001014.14, ENSDARG00000001993.9, ENSDARG00000006892.10, ENSDARG00000009133.8, ENSDARG00000009782.9, ENSDARG00000010186.10, ENSDARG00000012944.12, ENSDARG00000017004.10, ENSDARG00000020924.9, ENSDARG00000024694.13, ENSDARG00000025218.10, ENSDARG00000035322.7, ENSDARG00000035438.9, ENSDARG00000036104.8, ENSDARG00000036179.7, ENSDARG00000036863.7, ENSDARG0000004214…	DDB_G0272112, DDB_G0274455, DDB_G0274575, DDB_G0275447, DDB_G0276617, DDB_G0280039, DDB_G0286355, DDB_G0288679, DDB_G0289117, DDB_G0289177, DDB_G0289447, DDB_G0292262, DDB_G0292742	FBgn0000317, FBgn0002938, FBgn0010246, FBgn0011225, FBgn0021776, FBgn0026059, FBgn0037057, FBgn0038775, FBgn0039157, FBgn0040299, FBgn0042131, FBgn0086347, FBgn0261397, FBgn0263705, FBgn0264695, FBgn0267431, FBgn0287873	b0517, b0801, b3575		ENSG00000006788.8, ENSG00000041515.11, ENSG00000066933.11, ENSG00000068137.10, ENSG00000071909.14, ENSG00000078814.11, ENSG00000091536.12, ENSG00000092054.12, ENSG00000095777.10, ENSG00000099331.9, ENSG00000100345.16, ENSG00000105357.11, ENSG00000109061.9, ENSG00000109063.10, ENSG00000125414.14, ENSG00000128641.13, ENSG00000128833.8, ENSG00000133020.4, ENSG00000133026.8, ENSG00000133392.12, ENSG0…	Mvib_g10411, Mvib_g10428, Mvib_g10446, Mvib_g10969, Mvib_g11244, Mvib_g116, Mvib_g11812, Mvib_g2897, Mvib_g2925, Mvib_g3105, Mvib_g3249, Mvib_g404, Mvib_g476, Mvib_g490, Mvib_g5032, Mvib_g5241, Mvib_g5699, Mvib_g5935, Mvib_g6219, Mvib_g7893, Mvib_g8052, Mvib_g812, Mvib_g8136, Mvib_g8370, Mvib_g8402, Mvib_g8827, Mvib_g9464	ENSMUSG00000000631.21, ENSMUSG00000004677.19, ENSMUSG00000017774.20, ENSMUSG00000018417.15, ENSMUSG00000018830.11, ENSMUSG00000020437.13, ENSMUSG00000020527.15, ENSMUSG00000020900.16, ENSMUSG00000020908.16, ENSMUSG00000022272.18, ENSMUSG00000022443.18, ENSMUSG00000024300.18, ENSMUSG00000024388.12, ENSMUSG00000025401.10, ENSMUSG00000025716.15, ENSMUSG00000025885.19, ENSMUSG00000030739.20, ENSMUSG0…	DSAG12_01758	YAL029C, YHR023W, YKL129C, YMR109W, YOR326W	PTSG_00762, PTSG_01006, PTSG_01118, PTSG_01196, PTSG_01758, PTSG_01875, PTSG_02189, PTSG_02425, PTSG_02918, PTSG_03041, PTSG_03054, PTSG_03170, PTSG_04512, PTSG_04553, PTSG_04749, PTSG_05946, PTSG_06008, PTSG_06636, PTSG_07359, PTSG_07873, PTSG_07948, PTSG_08080, PTSG_08457, PTSG_08544, PTSG_08880, PTSG_09835, PTSG_09865, PTSG_10698, PTSG_11202, PTSG_11624		THAPSDRAFT_12602, THAPSDRAFT_12637, THAPSDRAFT_12645, THAPSDRAFT_25953, THAPSDRAFT_33225, THAPSDRAFT_35059, THAPSDRAFT_36563, THAPSDRAFT_37376, THAPSDRAFT_37960, THAPSDRAFT_38230
OG0000029	Aqu2.1.00518_001, Aqu2.1.00691_001, Aqu2.1.01001_001, Aqu2.1.01035_001, Aqu2.1.01210_001, Aqu2.1.01211_001, Aqu2.1.01337_001, Aqu2.1.01547_001, Aqu2.1.01794_001, Aqu2.1.02235_001, Aqu2.1.02359_001, Aqu2.1.02519_001, Aqu2.1.02746_001, Aqu2.1.03209_001, Aqu2.1.03464_001, Aqu2.1.03534_001, Aqu2.1.03772_001, Aqu2.1.03906_001, Aqu2.1.04126_001, Aqu2.1.04150_001, Aqu2.1.04215_001, Aqu2.1.04312_001, Aqu…	WBGene00006612, WBGene00022454, WBGene00044326	Cowc_CAOG_09890	CHLRE_01g011750v5	ENSCING00000000553.3, ENSCING00000001576.3, ENSCING00000001849.3, ENSCING00000002932.3, ENSCING00000004316.3, ENSCING00000015912.2, ENSCING00000020502.1, ENSCING00000021357.1, ENSCING00000022149.1	CFRG0348T1, CFRG3428T1, CFRG3831T1	ENSDARG00000003963.9, ENSDARG00000017240.12, ENSDARG00000022000.10, ENSDARG00000028058.6, ENSDARG00000030173.7, ENSDARG00000038964.4, ENSDARG00000057245.8, ENSDARG00000060068.5, ENSDARG00000069482.6, ENSDARG00000078378.4, ENSDARG00000078391.5, ENSDARG00000101036.3, ENSDARG00000109586.1, ENSDARG00000109752.1, ENSDARG00000109857.1, ENSDARG00000110498.1, ENSDARG00000111038.1, ENSDARG00000113494.1	DDB_G0267744, DDB_G0267754, DDB_G0268444, DDB_G0272098, DDB_G0272340, DDB_G0272348, DDB_G0272454, DDB_G0272829, DDB_G0273433, DDB_G0273435, DDB_G0273505, DDB_G0273509, DDB_G0277243, DDB_G0278131, DDB_G0278133, DDB_G0278135, DDB_G0278137, DDB_G0278139, DDB_G0279745, DDB_G0285149, DDB_G0288385, DDB_G0288619, DDB_G0290883, DDB_G0290931, DDB_G0290933, DDB_G0290935, DDB_G0290941, DDB_G0290961, DDB_G02…	FBgn0026319, FBgn0030748, FBgn0039385, FBgn0265464			ENSG00000056558.6, ENSG00000076604.10, ENSG00000082512.10, ENSG00000119812.14, ENSG00000127191.13, ENSG00000130244.8, ENSG00000131323.10, ENSG00000171262.7, ENSG00000175104.10	Mvib_g1912, Mvib_g9311	ENSMUSG00000002017.11, ENSMUSG00000017386.11, ENSMUSG00000021277.17, ENSMUSG00000026637.15, ENSMUSG00000026875.15, ENSMUSG00000026942.14, ENSMUSG00000027164.9, ENSMUSG00000027349.6, ENSMUSG00000030590.16			PTSG_02102, PTSG_05960		THAPSDRAFT_11592, THAPSDRAFT_263528
OG0000030	Aqu2.1.00054_001, Aqu2.1.00188_001, Aqu2.1.00197_001, Aqu2.1.00263_001, Aqu2.1.00315_001, Aqu2.1.00465_001, Aqu2.1.00494_001, Aqu2.1.00567_001, Aqu2.1.00606_001, Aqu2.1.00650_001, Aqu2.1.00666_001, Aqu2.1.00742_001, Aqu2.1.00855_001, Aqu2.1.00910_001, Aqu2.1.00960_001, Aqu2.1.00972_001, Aqu2.1.01156_001, Aqu2.1.01295_001, Aqu2.1.01371_001, Aqu2.1.01403_001, Aqu2.1.01543_001, Aqu2.1.01593_001, Aqu…
OG0000031	Aqu2.1.01331_001, Aqu2.1.01542_001, Aqu2.1.02401_001, Aqu2.1.02437_001, Aqu2.1.03230_001, Aqu2.1.04220_001, Aqu2.1.04407_001, Aqu2.1.04810_001, Aqu2.1.05930_001, Aqu2.1.05983_001, Aqu2.1.06283_001, Aqu2.1.06928_001, Aqu2.1.06933_001, Aqu2.1.12238_001, Aqu2.1.15016_001, Aqu2.1.16545_001, Aqu2.1.17096_001, Aqu2.1.17700_001, Aqu2.1.17701_001, Aqu2.1.17702_001, Aqu2.1.19204_001, Aqu2.1.19205_001, Aqu…	WBGene00000548, WBGene00002048, WBGene00004213, WBGene00004214, WBGene00004215, WBGene00007764, WBGene00008661, WBGene00009492, WBGene00009701, WBGene00009717, WBGene00010558, WBGene00010636, WBGene00011438, WBGene00011755, WBGene00011918, WBGene00012138, WBGene00015026, WBGene00015331, WBGene00015929, WBGene00016356, WBGene00016382, WBGene00016942, WBGene00017647, WBGene00018124, WBGene00018525,…	Cowc_CAOG_00270, Cowc_CAOG_01489, Cowc_CAOG_01876, Cowc_CAOG_01876T0, Cowc_CAOG_04652, Cowc_CAOG_07001, Cowc_CAOG_07026, Cowc_CAOG_07889, Cowc_CAOG_07889T0	CHLRE_09g389949v5, CHLRE_12g524450v5, CHLRE_12g538600v5	ENSCING00000000316.3, ENSCING00000000420.3, ENSCING00000001098.3, ENSCING00000001184.3, ENSCING00000002433.3, ENSCING00000002801.3, ENSCING00000003151.3, ENSCING00000003686.3, ENSCING00000004230.3, ENSCING00000006428.3, ENSCING00000006783.3, ENSCING00000007442.3, ENSCING00000007570.3, ENSCING00000007874.3, ENSCING00000007991.3, ENSCING00000008175.3, ENSCING00000010806.3, ENSCING00000013632.2, ENS…	CFRG0353T1, CFRG3803T1, CFRG4005T1, CFRG4633T1, CFRG4893T1, CFRG6191T1, CFRG7375T1	ENSDARG00000000183.15, ENSDARG00000000631.14, ENSDARG00000001769.11, ENSDARG00000005754.13, ENSDARG00000006308.9, ENSDARG00000007923.11, ENSDARG00000008849.12, ENSDARG00000012340.11, ENSDARG00000015891.11, ENSDARG00000016481.12, ENSDARG00000019945.13, ENSDARG00000020334.10, ENSDARG00000020871.11, ENSDARG00000021151.11, ENSDARG00000033042.11, ENSDARG00000035970.10, ENSDARG00000035986.9, ENSDARG000…	DDB_G0273097, DDB_G0273817, DDB_G0277865, DDB_G0282145	FBgn0000382, FBgn0000464, FBgn0004368, FBgn0004369, FBgn0004370, FBgn0014007, FBgn0016641, FBgn0028341, FBgn0031294, FBgn0031799, FBgn0034085, FBgn0259227, FBgn0261985, FBgn0266801, FBgn0267486, FBgn0267487			ENSG00000054356.9, ENSG00000060656.15, ENSG00000070159.9, ENSG00000070778.8, ENSG00000072135.8, ENSG00000080031.5, ENSG00000081237.14, ENSG00000088179.4, ENSG00000105426.10, ENSG00000106278.7, ENSG00000110786.13, ENSG00000111679.12, ENSG00000127329.10, ENSG00000127947.11, ENSG00000132334.12, ENSG00000132670.16, ENSG00000134242.11, ENSG00000139304.8, ENSG00000142949.12, ENSG00000143851.11, ENSG000…	Mvib_g10599, Mvib_g12146, Mvib_g3211, Mvib_g5611, Mvib_g5802, Mvib_g6066, Mvib_g8414, Mvib_g9235	ENSMUSG00000004266.16, ENSMUSG00000013236.18, ENSMUSG00000019889.11, ENSMUSG00000020151.17, ENSMUSG00000020154.11, ENSMUSG00000021009.16, ENSMUSG00000021940.11, ENSMUSG00000024539.18, ENSMUSG00000025314.18, ENSMUSG00000026126.16, ENSMUSG00000026204.16, ENSMUSG00000026384.14, ENSMUSG00000026395.17, ENSMUSG00000026604.18, ENSMUSG00000027303.19, ENSMUSG00000027540.14, ENSMUSG00000027843.14, ENSMUSG0…		YDL230W, YER075C, YOR208W	PTSG_00327, PTSG_00340, PTSG_00433, PTSG_00947, PTSG_01089, PTSG_01284, PTSG_01317, PTSG_02219, PTSG_03461, PTSG_03869, PTSG_04513, PTSG_05318, PTSG_05375, PTSG_05688, PTSG_06438, PTSG_06771, PTSG_06772, PTSG_06988, PTSG_07787, PTSG_08059, PTSG_09003, PTSG_09175, PTSG_10488, PTSG_10548, PTSG_10602, PTSG_11631, PTSG_11881, PTSG_12502, PTSG_12774, PTSG_12917, PTSG_13149
OG0000032	Aqu2.1.02668_001, Aqu2.1.02989_001, Aqu2.1.03807_001, Aqu2.1.13698_001, Aqu2.1.17984_001, Aqu2.1.20543_001, Aqu2.1.26122_001, Aqu2.1.27080_001, Aqu2.1.27082_001, Aqu2.1.27535_001, Aqu2.1.32582_001, Aqu2.1.32994_001, Aqu2.1.34492_001, Aqu2.1.34600_001, Aqu2.1.35091_001, Aqu2.1.35780_001, Aqu2.1.35987_001, Aqu2.1.37175_001, Aqu2.1.39599_001, Aqu2.1.39662_001, Aqu2.1.42074_001, Aqu2.1.43325_001, Aqu…	WBGene00000875, WBGene00006363, WBGene00008006, WBGene00009800, WBGene00011970, WBGene00014051, WBGene00015267, WBGene00015303, WBGene00015418, WBGene00020209, WBGene00021324	Cowc_CAOG_00002, Cowc_CAOG_00016, Cowc_CAOG_00039, Cowc_CAOG_00422, Cowc_CAOG_00686, Cowc_CAOG_00691, Cowc_CAOG_00691T0, Cowc_CAOG_00735, Cowc_CAOG_00735T0, Cowc_CAOG_02283, Cowc_CAOG_03469, Cowc_CAOG_03487, Cowc_CAOG_03487T0, Cowc_CAOG_04238, Cowc_CAOG_05230, Cowc_CAOG_05260, Cowc_CAOG_05260T1, Cowc_CAOG_05260T2, Cowc_CAOG_05585, Cowc_CAOG_06359, Cowc_CAOG_06882, Cowc_CAOG_07539, Cowc_CAOG_08573…		ENSCING00000002583.3, ENSCING00000003443.3, ENSCING00000003446.3, ENSCING00000003601.3, ENSCING00000003651.3, ENSCING00000005571.3, ENSCING00000006521.3, ENSCING00000006868.3, ENSCING00000011599.2, ENSCING00000012669.2, ENSCING00000013155.2, ENSCING00000015940.2, ENSCING00000015947.2, ENSCING00000018542.1, ENSCING00000019930.1, ENSCING00000023261.1, ENSCING00000023911.1, ENSCING00000023969.1, ENS…	CFRG0798T1, CFRG2027T1, CFRG2814T1, CFRG3018T1, CFRG3649T1, CFRG4140T1, CFRG4180T1, CFRG4550T1, CFRG4952T1, CFRG5376T1, CFRG5409T1, CFRG6008T1, CFRG6809T1, CFRG7102T1	ENSDARG00000008548.11, ENSDARG00000010654.9, ENSDARG00000011333.11, ENSDARG00000011845.10, ENSDARG00000013390.10, ENSDARG00000015460.10, ENSDARG00000017748.11, ENSDARG00000020488.10, ENSDARG00000021255.12, ENSDARG00000024324.6, ENSDARG00000026329.10, ENSDARG00000026482.7, ENSDARG00000026840.11, ENSDARG00000035420.10, ENSDARG00000036420.7, ENSDARG00000042329.6, ENSDARG00000052496.7, ENSDARG0000005…	DDB_G0268384, DDB_G0269496, DDB_G0272694, DDB_G0272925, DDB_G0274243, DDB_G0275085, DDB_G0275185, DDB_G0276833, DDB_G0278069, DDB_G0278417, DDB_G0278755, DDB_G0279009, DDB_G0279315, DDB_G0281739, DDB_G0282395, DDB_G0285163, DDB_G0285391, DDB_G0285641, DDB_G0286773, DDB_G0288205, DDB_G0290873, DDB_G0290891, DDB_G0291021, DDB_G0291840, DDB_G0291978	FBgn0025836, FBgn0026056, FBgn0029778, FBgn0030685, FBgn0030893, FBgn0031118, FBgn0032821, FBgn0036257, FBgn0038747, FBgn0039883, FBgn0039994, FBgn0045843, FBgn0086356, FBgn0259216, FBgn0261461			ENSG00000004777.14, ENSG00000006740.12, ENSG00000017797.7, ENSG00000031081.6, ENSG00000047648.17, ENSG00000071205.7, ENSG00000075884.8, ENSG00000079482.11, ENSG00000088756.8, ENSG00000089639.6, ENSG00000097096.8, ENSG00000100092.16, ENSG00000105137.8, ENSG00000106069.16, ENSG00000107863.12, ENSG00000123329.13, ENSG00000124143.6, ENSG00000128656.9, ENSG00000128805.10, ENSG00000134909.14, ENSG00000…	Mvib_g10432, Mvib_g10951, Mvib_g1917, Mvib_g2743, Mvib_g3160, Mvib_g3412, Mvib_g3547, Mvib_g3629, Mvib_g4164, Mvib_g4238, Mvib_g4310, Mvib_g4975, Mvib_g5354, Mvib_g6038, Mvib_g6042, Mvib_g6826, Mvib_g7903, Mvib_g8315, Mvib_g841, Mvib_g8620, Mvib_g8711, Mvib_g9612	ENSMUSG00000004633.18, ENSMUSG00000009681.11, ENSMUSG00000017631.20, ENSMUSG00000022436.17, ENSMUSG00000022799.5, ENSMUSG00000023015.15, ENSMUSG00000024043.14, ENSMUSG00000024096.18, ENSMUSG00000027247.17, ENSMUSG00000030047.15, ENSMUSG00000030766.16, ENSMUSG00000031214.14, ENSMUSG00000031355.17, ENSMUSG00000032714.7, ENSMUSG00000033389.17, ENSMUSG00000034255.19, ENSMUSG00000035697.15, ENSMUSG000…		YBR260C, YDR379W, YER155C, YOR127W, YOR188W, YPL115C	PTSG_00043, PTSG_01268, PTSG_01630, PTSG_01699, PTSG_02459, PTSG_02614, PTSG_03106, PTSG_03611, PTSG_06036, PTSG_08994, PTSG_09015, PTSG_09581, PTSG_10609, PTSG_11002, PTSG_12290, PTSG_12878		THAPSDRAFT_9491
OG0000033	Aqu2.1.09859_001, Aqu2.1.11660_001, Aqu2.1.20837_001, Aqu2.1.27800_001, Aqu2.1.28638_001, Aqu2.1.30886_001, Aqu2.1.32464_001, Aqu2.1.33177_001, Aqu2.1.34220_001, Aqu2.1.35779_001, Aqu2.1.37245_001, Aqu2.1.38526_001, Aqu2.1.39301_001, Aqu2.1.40377_001, Aqu2.1.41157_001, Aqu2.1.42202_001	WBGene00001324, WBGene00002184, WBGene00002185, WBGene00004972, WBGene00006493, WBGene00008266, WBGene00008267, WBGene00008269, WBGene00020030, WBGene00020952		CHLRE_01g012200v5, CHLRE_03g192350v5, CHLRE_03g205400v5, CHLRE_09g395450v5, CHLRE_10g446750v5, CHLRE_13g576950v5, CHLRE_14g618900v5	ENSCING00000000489.3, ENSCING00000000650.3, ENSCING00000001638.3, ENSCING00000002440.3, ENSCING00000002534.3, ENSCING00000002782.3, ENSCING00000002846.3, ENSCING00000002996.3, ENSCING00000003891.3, ENSCING00000004080.3, ENSCING00000005351.3, ENSCING00000005649.3, ENSCING00000006146.3, ENSCING00000006476.3, ENSCING00000006681.3, ENSCING00000006749.3, ENSCING00000006853.3, ENSCING00000006890.3, ENS…	CFRG4792T1, CFRG7525T1	ENSDARG00000001882.8, ENSDARG00000001930.10, ENSDARG00000003576.7, ENSDARG00000004306.10, ENSDARG00000005814.7, ENSDARG00000006757.7, ENSDARG00000008275.10, ENSDARG00000013946.9, ENSDARG00000016132.9, ENSDARG00000016531.12, ENSDARG00000019125.7, ENSDARG00000021739.9, ENSDARG00000026990.9, ENSDARG00000030251.10, ENSDARG00000031100.9, ENSDARG00000031383.8, ENSDARG00000035398.5, ENSDARG00000037324.8…	DDB_G0271372, DDB_G0271500, DDB_G0285959, DDB_G0286387, DDB_G0286515, DDB_G0292436	FBgn0001301, FBgn0030114, FBgn0031119, FBgn0032485, FBgn0034396, FBgn0037978, FBgn0038475, FBgn0040038, FBgn0040230	b4310		ENSG00000003096.9, ENSG00000076321.6, ENSG00000079999.9, ENSG00000099910.12, ENSG00000102271.9, ENSG00000109466.9, ENSG00000109790.12, ENSG00000114648.7, ENSG00000114796.11, ENSG00000116679.11, ENSG00000117153.11, ENSG00000119771.10, ENSG00000120696.8, ENSG00000122550.13, ENSG00000124743.5, ENSG00000135686.8, ENSG00000145332.9, ENSG00000146021.10, ENSG00000149243.11, ENSG00000150361.7, ENSG000001…	Mvib_g1060, Mvib_g1137, Mvib_g222, Mvib_g2303, Mvib_g3095, Mvib_g3353, Mvib_g4305, Mvib_g6144	ENSMUSG00000001558.6, ENSMUSG00000003308.16, ENSMUSG00000014164.16, ENSMUSG00000020627.11, ENSMUSG00000020948.10, ENSMUSG00000022076.11, ENSMUSG00000022357.3, ENSMUSG00000022750.19, ENSMUSG00000023150.15, ENSMUSG00000025597.14, ENSMUSG00000025893.9, ENSMUSG00000026308.9, ENSMUSG00000026455.15, ENSMUSG00000026705.17, ENSMUSG00000028696.13, ENSMUSG00000028986.13, ENSMUSG00000029312.13, ENSMUSG00000…			PTSG_01870, PTSG_01961, PTSG_03807, PTSG_04205, PTSG_04355, PTSG_06880, PTSG_10303, PTSG_10304		THAPSDRAFT_24961, THAPSDRAFT_5851
OG0000034		WBGene00001052, WBGene00001053, WBGene00001517, WBGene00001518, WBGene00001519, WBGene00004776, WBGene00004777, WBGene00004778, WBGene00004779, WBGene00004780, WBGene00006411, WBGene00006475, WBGene00008890, WBGene00011382, WBGene00011878, WBGene00016872, WBGene00017157, WBGene00020506, WBGene00021897			ENSCING00000002943.3, ENSCING00000003264.3, ENSCING00000004433.3, ENSCING00000004781.3, ENSCING00000005819.3, ENSCING00000007685.3, ENSCING00000008896.3, ENSCING00000013131.2, ENSCING00000013284.2, ENSCING00000013986.2, ENSCING00000014908.2, ENSCING00000018919.1, ENSCING00000019975.1, ENSCING00000020513.1, ENSCING00000024198.1		ENSDARG00000001906.11, ENSDARG00000001912.11, ENSDARG00000002533.10, ENSDARG00000002773.11, ENSDARG00000007490.9, ENSDARG00000011091.8, ENSDARG00000011317.9, ENSDARG00000013210.7, ENSDARG00000014858.9, ENSDARG00000016095.9, ENSDARG00000017722.9, ENSDARG00000018228.13, ENSDARG00000022938.9, ENSDARG00000024101.9, ENSDARG00000026246.7, ENSDARG00000027587.9, ENSDARG00000027638.10, ENSDARG00000028725.…		FBgn0000037, FBgn0004168, FBgn0004514, FBgn0004573, FBgn0011582, FBgn0024944, FBgn0029909, FBgn0037546, FBgn0038063, FBgn0038541, FBgn0038542, FBgn0038653, FBgn0038980, FBgn0039747, FBgn0053517, FBgn0087012, FBgn0250910, FBgn0261929, FBgn0263116, FBgn0266137			ENSG00000043591.4, ENSG00000069696.6, ENSG00000102468.6, ENSG00000113749.5, ENSG00000120907.13, ENSG00000128271.15, ENSG00000133019.7, ENSG00000135312.4, ENSG00000135569.3, ENSG00000135914.5, ENSG00000146378.5, ENSG00000146383.7, ENSG00000146385.1, ENSG00000146399.1, ENSG00000147246.5, ENSG00000148680.11, ENSG00000149295.9, ENSG00000150594.5, ENSG00000151577.8, ENSG00000157219.3, ENSG00000158748.…		ENSMUSG00000000562.6, ENSMUSG00000018500.3, ENSMUSG00000020178.7, ENSMUSG00000021478.7, ENSMUSG00000021721.6, ENSMUSG00000022705.6, ENSMUSG00000024798.16, ENSMUSG00000025496.6, ENSMUSG00000026228.7, ENSMUSG00000026322.10, ENSMUSG00000027335.10, ENSMUSG00000028747.11, ENSMUSG00000031489.16, ENSMUSG00000032259.9, ENSMUSG00000032773.10, ENSMUSG00000033717.7, ENSMUSG00000034987.5, ENSMUSG00000034997.…
OG0000035	Aqu2.1.00020_001, Aqu2.1.00059_001, Aqu2.1.00233_001, Aqu2.1.00312_001, Aqu2.1.00351_001, Aqu2.1.00569_001, Aqu2.1.00601_001, Aqu2.1.00657_001, Aqu2.1.00660_001, Aqu2.1.00760_001, Aqu2.1.00761_001, Aqu2.1.00806_001, Aqu2.1.00808_001, Aqu2.1.00902_001, Aqu2.1.00954_001, Aqu2.1.01180_001, Aqu2.1.01292_001, Aqu2.1.01373_001, Aqu2.1.01374_001, Aqu2.1.01541_001, Aqu2.1.01676_001, Aqu2.1.01688_001, Aqu…														DSAG12_00172
OG0000036	Aqu2.1.00010_001, Aqu2.1.00189_001, Aqu2.1.00430_001, Aqu2.1.01246_001, Aqu2.1.02099_001, Aqu2.1.02310_001, Aqu2.1.02567_001, Aqu2.1.06316_001, Aqu2.1.06724_001, Aqu2.1.18457_001, Aqu2.1.25754_001, Aqu2.1.25773_001, Aqu2.1.26326_001, Aqu2.1.31950_001, Aqu2.1.32658_001, Aqu2.1.33324_001, Aqu2.1.33439_001, Aqu2.1.34472_001, Aqu2.1.36694_001, Aqu2.1.37150_001, Aqu2.1.37791_001, Aqu2.1.38488_001, Aqu…	WBGene00000395, WBGene00000396, WBGene00000397, WBGene00000399, WBGene00000402, WBGene00001475, WBGene00001980, WBGene00014914, WBGene00017576, WBGene00019994, WBGene00022103	Cowc_CAOG_08574		ENSCING00000000549.3, ENSCING00000001556.3, ENSCING00000002930.3, ENSCING00000003678.3, ENSCING00000005566.3, ENSCING00000005946.3, ENSCING00000024312.1	CFRG6187T1	ENSDARG00000006467.12, ENSDARG00000007561.10, ENSDARG00000008127.12, ENSDARG00000014522.11, ENSDARG00000017591.11, ENSDARG00000017649.10, ENSDARG00000018923.11, ENSDARG00000019063.9, ENSDARG00000019726.11, ENSDARG00000021442.10, ENSDARG00000023542.11, ENSDARG00000033840.9, ENSDARG00000036175.7, ENSDARG00000037286.9, ENSDARG00000037691.5, ENSDARG00000037695.6, ENSDARG00000052494.7, ENSDARG00000055…		FBgn0001075, FBgn0003391, FBgn0015609, FBgn0024836, FBgn0036715, FBgn0037963, FBgn0038247, FBgn0038439, FBgn0039709, FBgn0261053, FBgn0261574, FBgn0262018, FBgn0284247			ENSG00000008300.10, ENSG00000040731.6, ENSG00000071991.4, ENSG00000074276.6, ENSG00000075275.12, ENSG00000081138.9, ENSG00000081853.13, ENSG00000083857.9, ENSG00000086570.8, ENSG00000099715.10, ENSG00000101542.5, ENSG00000102290.17, ENSG00000107736.15, ENSG00000113100.5, ENSG00000113361.8, ENSG00000139880.15, ENSG00000140937.9, ENSG00000143126.7, ENSG00000145526.7, ENSG00000149654.5, ENSG00000150…	Mvib_g10477, Mvib_g1326, Mvib_g4433, Mvib_g880, Mvib_g9039	ENSMUSG00000012819.17, ENSMUSG00000016028.12, ENSMUSG00000022321.16, ENSMUSG00000023036.15, ENSMUSG00000023473.14, ENSMUSG00000025370.8, ENSMUSG00000026312.18, ENSMUSG00000031673.7, ENSMUSG00000031871.10, ENSMUSG00000034755.20, ENSMUSG00000034918.9, ENSMUSG00000036510.18, ENSMUSG00000036862.16, ENSMUSG00000039385.6, ENSMUSG00000040420.16, ENSMUSG00000040452.10, ENSMUSG00000046743.7, ENSMUSG000000…			PTSG_01973, PTSG_01986, PTSG_02915, PTSG_03209, PTSG_04390, PTSG_05882, PTSG_06458, PTSG_07016, PTSG_07827, PTSG_08442, PTSG_08964, PTSG_11235, PTSG_12970
OG0000037	Aqu2.1.00019_001, Aqu2.1.00206_001, Aqu2.1.00248_001, Aqu2.1.00316_001, Aqu2.1.00480_001, Aqu2.1.00481_001, Aqu2.1.00482_001, Aqu2.1.00545_001, Aqu2.1.00546_001, Aqu2.1.00728_001, Aqu2.1.00833_001, Aqu2.1.00917_001, Aqu2.1.01053_001, Aqu2.1.01075_001, Aqu2.1.01088_001, Aqu2.1.01244_001, Aqu2.1.01315_001, Aqu2.1.01320_001, Aqu2.1.01507_001, Aqu2.1.01509_001, Aqu2.1.01637_001, Aqu2.1.01719_001, Aqu…
OG0000038	Aqu2.1.00715_001, Aqu2.1.16468_001, Aqu2.1.16568_001, Aqu2.1.18818_001, Aqu2.1.19919_001, Aqu2.1.19920_001, Aqu2.1.22423_001, Aqu2.1.24920_001, Aqu2.1.33504_001, Aqu2.1.35139_001, Aqu2.1.36289_001, Aqu2.1.37486_001, Aqu2.1.38181_001, Aqu2.1.39703_001, Aqu2.1.40835_001, Aqu2.1.42104_001, Aqu2.1.42151_001, Aqu2.1.42153_001, Aqu2.1.42203_001, Aqu2.1.42204_001, Aqu2.1.42655_001, Aqu2.1.44243_001	WBGene00000180, WBGene00000182, WBGene00000183, WBGene00000184, WBGene00000187, WBGene00000188, WBGene00000189, WBGene00000190, WBGene00000192, WBGene00000193, WBGene00001358, WBGene00021349, WBGene00021841, WBGene00022678	Cowc_CAOG_00011, Cowc_CAOG_00011T1, Cowc_CAOG_00212, Cowc_CAOG_00374, Cowc_CAOG_02497, Cowc_CAOG_03774, Cowc_CAOG_05271, Cowc_CAOG_06157, Cowc_CAOG_06307, Cowc_CAOG_06868, Cowc_CAOG_08473, Cowc_CAOG_08713	CHLRE_01g005550v5, CHLRE_02g102000v5, CHLRE_02g142687v5, CHLRE_03g204353v5, CHLRE_04g218250v5, CHLRE_10g448200v5, CHLRE_11g468300v5, CHLRE_12g486250v5, CHLRE_12g487850v5, CHLRE_12g503850v5, CHLRE_12g506851v5, CHLRE_12g535900v5, CHLRE_16g664500v5, CHLRE_17g708250v5	ENSCING00000000233.3, ENSCING00000003804.3, ENSCING00000003869.3, ENSCING00000004480.3, ENSCING00000004577.3, ENSCING00000004657.3, ENSCING00000004846.3, ENSCING00000005807.3, ENSCING00000006819.3, ENSCING00000013520.2, ENSCING00000014827.2, ENSCING00000015355.2, ENSCING00000016182.2, ENSCING00000016523.2, ENSCING00000018174.1, ENSCING00000018325.1, ENSCING00000018958.1, ENSCING00000019794.1, ENS…	CFRG1317T1, CFRG2644T1, CFRG2791T1, CFRG3491T1, CFRG4237T1, CFRG4585T1, CFRG4636T1, CFRG4793T1, CFRG6656T1, CFRG7637T1	ENSDARG00000006915.10, ENSDARG00000009484.9, ENSDARG00000014763.8, ENSDARG00000015404.9, ENSDARG00000016393.8, ENSDARG00000018627.9, ENSDARG00000032056.8, ENSDARG00000032708.4, ENSDARG00000033182.4, ENSDARG00000033320.6, ENSDARG00000035719.6, ENSDARG00000036637.4, ENSDARG00000036998.4, ENSDARG00000045074.5, ENSDARG00000045989.5, ENSDARG00000052575.7, ENSDARG00000052928.5, ENSDARG00000056794.7, EN…	DDB_G0271736, DDB_G0271792, DDB_G0271942, DDB_G0272296, DDB_G0274445, DDB_G0278477, DDB_G0280479, DDB_G0280621, DDB_G0280633, DDB_G0281307, DDB_G0282457, DDB_G0283525, DDB_G0283631, DDB_G0286169, DDB_G0288015, DDB_G0288163, DDB_G0289069, DDB_G0289173, DDB_G0289435, DDB_G0292332	FBgn0000115, FBgn0004908, FBgn0010348, FBgn0013749, FBgn0013750, FBgn0030088, FBgn0034446, FBgn0035866, FBgn0037551, FBgn0038915, FBgn0038916, FBgn0038947, FBgn0039889			ENSG00000004059.6, ENSG00000079332.10, ENSG00000101246.15, ENSG00000113595.10, ENSG00000113966.5, ENSG00000120805.9, ENSG00000122644.8, ENSG00000134108.8, ENSG00000134287.5, ENSG00000138175.8, ENSG00000141748.8, ENSG00000143761.9, ENSG00000143862.3, ENSG00000152213.3, ENSG00000152700.9, ENSG00000162980.12, ENSG00000165527.5, ENSG00000165997.4, ENSG00000168374.6, ENSG00000175906.4, ENSG00000179674…	Mvib_g10943, Mvib_g11789, Mvib_g11918, Mvib_g12027, Mvib_g1882, Mvib_g2799, Mvib_g6368, Mvib_g6880, Mvib_g7228, Mvib_g7456, Mvib_g7672, Mvib_g8648, Mvib_g9242, Mvib_g9243, Mvib_novel_model_8_592f3d71	ENSMUSG00000017418.15, ENSMUSG00000020088.11, ENSMUSG00000020386.6, ENSMUSG00000020440.15, ENSMUSG00000021712.16, ENSMUSG00000021877.13, ENSMUSG00000022722.19, ENSMUSG00000024944.7, ENSMUSG00000025035.10, ENSMUSG00000026426.11, ENSMUSG00000030105.9, ENSMUSG00000034936.3, ENSMUSG00000036093.8, ENSMUSG00000038352.16, ENSMUSG00000038671.16, ENSMUSG00000043157.9, ENSMUSG00000044147.9, ENSMUSG00000047…	DSAG12_00059, DSAG12_00601, DSAG12_01063, DSAG12_01658, DSAG12_02311, DSAG12_02438, DSAG12_02450, DSAG12_03092, DSAG12_03855	YBR164C, YDL137W, YDL192W, YMR138W, YOR094W, YPL051W, YPL218W	PTSG_00295, PTSG_00589, PTSG_01160, PTSG_02330, PTSG_02369, PTSG_03466, PTSG_05610, PTSG_06239, PTSG_06709, PTSG_08176, PTSG_08655, PTSG_09008, PTSG_11428		THAPSDRAFT_268619, THAPSDRAFT_31406, THAPSDRAFT_32795, THAPSDRAFT_37988, THAPSDRAFT_38322, THAPSDRAFT_39299, THAPSDRAFT_39497, THAPS_7249
OG0000039	Aqu2.1.00161_001, Aqu2.1.00162_001, Aqu2.1.00236_001, Aqu2.1.00372_001, Aqu2.1.00472_001, Aqu2.1.00651_001, Aqu2.1.00936_001, Aqu2.1.00938_001, Aqu2.1.01005_001, Aqu2.1.01097_001, Aqu2.1.01500_001, Aqu2.1.01625_001, Aqu2.1.01689_001, Aqu2.1.02664_001, Aqu2.1.02984_001, Aqu2.1.04044_001, Aqu2.1.04760_001, Aqu2.1.04950_001, Aqu2.1.05064_001, Aqu2.1.05065_001, Aqu2.1.05382_001, Aqu2.1.05451_001, Aqu…												Mvib_g11300
OG0000040								DDB_G0267694, DDB_G0267746, DDB_G0267762, DDB_G0267856, DDB_G0267858, DDB_G0267868, DDB_G0268254, DDB_G0268256, DDB_G0268342, DDB_G0268362, DDB_G0268550, DDB_G0268570, DDB_G0268612, DDB_G0268782, DDB_G0268788, DDB_G0269042, DDB_G0269090, DDB_G0269384, DDB_G0269802, DDB_G0270048, DDB_G0270244, DDB_G0270286, DDB_G0270506, DDB_G0270522, DDB_G0270524, DDB_G0270534, DDB_G0270540, DDB_G0270646, DDB_G02…
OG0000041	Aqu2.1.00046_001, Aqu2.1.00128_001, Aqu2.1.00133_001, Aqu2.1.00349_001, Aqu2.1.00356_001, Aqu2.1.00450_001, Aqu2.1.00470_001, Aqu2.1.00526_001, Aqu2.1.00535_001, Aqu2.1.00553_001, Aqu2.1.00600_001, Aqu2.1.00693_001, Aqu2.1.00704_001, Aqu2.1.00780_001, Aqu2.1.00781_001, Aqu2.1.00892_001, Aqu2.1.01064_001, Aqu2.1.01144_001, Aqu2.1.01145_001, Aqu2.1.01247_001, Aqu2.1.01269_001, Aqu2.1.01857_001, Aqu…
OG0000042	Aqu2.1.00603_001, Aqu2.1.01874_001, Aqu2.1.02125_001, Aqu2.1.04280_001, Aqu2.1.06453_001, Aqu2.1.13714_001, Aqu2.1.15101_001, Aqu2.1.20420_001, Aqu2.1.23574_001, Aqu2.1.26816_001, Aqu2.1.29334_001, Aqu2.1.31425_001, Aqu2.1.34300_001, Aqu2.1.34303_001, Aqu2.1.34305_001, Aqu2.1.34306_001, Aqu2.1.34307_001, Aqu2.1.34308_001, Aqu2.1.35656_001	WBGene00003232, WBGene00003233, WBGene00018073, WBGene00021152			ENSCING00000002073.3, ENSCING00000002510.3, ENSCING00000005365.3, ENSCING00000013958.2		ENSDARG00000004150.11, ENSDARG00000004445.10, ENSDARG00000005371.10, ENSDARG00000006341.9, ENSDARG00000007195.11, ENSDARG00000007582.9, ENSDARG00000008095.12, ENSDARG00000013649.11, ENSDARG00000017742.11, ENSDARG00000023168.10, ENSDARG00000025671.10, ENSDARG00000026796.10, ENSDARG00000029635.9, ENSDARG00000031712.10, ENSDARG00000035214.7, ENSDARG00000040156.7, ENSDARG00000040594.6, ENSDARG0000004…		FBgn0019985, FBgn0050361, FBgn0052447			ENSG00000036828.9, ENSG00000113262.10, ENSG00000124493.9, ENSG00000152822.9, ENSG00000164082.10, ENSG00000168959.10, ENSG00000169962.4, ENSG00000173612.5, ENSG00000173662.15, ENSG00000179002.5, ENSG00000179603.13, ENSG00000196277.11, ENSG00000198822.6		ENSMUSG00000000606.20, ENSMUSG00000000617.15, ENSMUSG00000003974.7, ENSMUSG00000019828.14, ENSMUSG00000019905.9, ENSMUSG00000023192.13, ENSMUSG00000024211.16, ENSMUSG00000028738.15, ENSMUSG00000028950.4, ENSMUSG00000029072.4, ENSMUSG00000049583.16, ENSMUSG00000051877.10, ENSMUSG00000051980.14, ENSMUSG00000053720.5, ENSMUSG00000055515.9, ENSMUSG00000056755.14, ENSMUSG00000056910.6, ENSMUSG00000057…
OG0000043	Aqu2.1.00437_001, Aqu2.1.00485_001, Aqu2.1.00905_001, Aqu2.1.01576_001, Aqu2.1.01577_001, Aqu2.1.01972_001, Aqu2.1.02107_001, Aqu2.1.02228_001, Aqu2.1.02423_001, Aqu2.1.03307_001, Aqu2.1.03502_001, Aqu2.1.03605_001, Aqu2.1.03828_001, Aqu2.1.03954_001, Aqu2.1.03974_001, Aqu2.1.04482_001, Aqu2.1.04682_001, Aqu2.1.04683_001, Aqu2.1.04690_001, Aqu2.1.04792_001, Aqu2.1.05217_001, Aqu2.1.06113_001, Aqu…
OG0000044		WBGene00003856, WBGene00005591, WBGene00005592, WBGene00005593, WBGene00005594, WBGene00005595, WBGene00005596, WBGene00005597, WBGene00005598, WBGene00005599, WBGene00005601, WBGene00005602, WBGene00005603, WBGene00005606, WBGene00005607, WBGene00005608, WBGene00005609, WBGene00005610, WBGene00005611, WBGene00005612, WBGene00005613, WBGene00005614, WBGene00005615, WBGene00005616, WBGene00005617,…
OG0000045	Aqu2.1.01967_001, Aqu2.1.07542_001, Aqu2.1.26365_001, Aqu2.1.32931_001, Aqu2.1.33711_001, Aqu2.1.34920_001, Aqu2.1.38621_001	WBGene00003837, WBGene00003842, WBGene00003843, WBGene00003987, WBGene00006220, WBGene00007394, WBGene00008084, WBGene00008110, WBGene00008271, WBGene00008923, WBGene00009350, WBGene00009729, WBGene00010724, WBGene00010772, WBGene00011456, WBGene00013083, WBGene00013318, WBGene00013439, WBGene00014021, WBGene00014127, WBGene00015088, WBGene00015165, WBGene00017751, WBGene00019408, WBGene00020340,…	Cowc_CAOG_07649, Cowc_CAOG_08072, Cowc_CAOG_08371	CHLRE_02g094200v5, CHLRE_02g100850v5, CHLRE_06g285300v5, CHLRE_07g337850v5, CHLRE_09g387060v5	ENSCING00000000453.3, ENSCING00000000994.3, ENSCING00000002388.3, ENSCING00000003333.3, ENSCING00000003813.3, ENSCING00000003823.3, ENSCING00000003824.3, ENSCING00000003831.3, ENSCING00000003865.3, ENSCING00000003880.3, ENSCING00000004055.3, ENSCING00000006073.3, ENSCING00000006126.3, ENSCING00000006374.3, ENSCING00000007339.3, ENSCING00000007635.3, ENSCING00000008608.3, ENSCING00000010004.3, ENS…	CFRG3006T1, CFRG6371T1, CFRG7885T1	ENSDARG00000005335.9, ENSDARG00000014951.9, ENSDARG00000015869.9, ENSDARG00000019713.10, ENSDARG00000030530.7, ENSDARG00000054690.7, ENSDARG00000055445.5, ENSDARG00000055523.6, ENSDARG00000056028.4, ENSDARG00000056551.8, ENSDARG00000056643.7, ENSDARG00000056652.7, ENSDARG00000056833.7, ENSDARG00000057427.7, ENSDARG00000057983.9, ENSDARG00000058775.6, ENSDARG00000059166.10, ENSDARG00000059945.6, E…		FBgn0019952, FBgn0029896, FBgn0030331, FBgn0032879, FBgn0033778, FBgn0033809, FBgn0034479, FBgn0034956, FBgn0035645, FBgn0035647, FBgn0037140, FBgn0037144, FBgn0037829, FBgn0038260, FBgn0038261, FBgn0038262, FBgn0038404, FBgn0038407, FBgn0038448, FBgn0038715, FBgn0038716, FBgn0038717, FBgn0038718, FBgn0038719, FBgn0038720, FBgn0038938, FBgn0039178, FBgn0040350, FBgn0051103, FBgn0051106, FBgn00512…	b0045, b0341, b0353, b1769, b1775, b1791, b2771		ENSG00000004809.9, ENSG00000112499.8, ENSG00000122012.9, ENSG00000137204.10, ENSG00000144671.6, ENSG00000146477.4, ENSG00000149452.11, ENSG00000149742.5, ENSG00000157703.11, ENSG00000159164.5, ENSG00000163393.8, ENSG00000166111.5, ENSG00000168065.11, ENSG00000172940.7, ENSG00000175003.8, ENSG00000184999.7, ENSG00000185518.7, ENSG00000196600.8, ENSG00000197208.5, ENSG00000197375.8, ENSG00000197658…	Mvib_g1420, Mvib_g2221, Mvib_g2716, Mvib_g4051, Mvib_g871	ENSMUSG00000018900.8, ENSMUSG00000019834.16, ENSMUSG00000020334.7, ENSMUSG00000022366.13, ENSMUSG00000023828.4, ENSMUSG00000023829.10, ENSMUSG00000024650.6, ENSMUSG00000024757.8, ENSMUSG00000029830.16, ENSMUSG00000033147.17, ENSMUSG00000037451.9, ENSMUSG00000038486.10, ENSMUSG00000040966.11, ENSMUSG00000042078.15, ENSMUSG00000051111.17, ENSMUSG00000052562.16, ENSMUSG00000053025.14, ENSMUSG0000005…		YKL217W	PTSG_00928, PTSG_00929, PTSG_01295, PTSG_08752, PTSG_10923		THAPSDRAFT_260914, THAPSDRAFT_31226, THAPS_269231
OG0000046	Aqu2.1.00256_001, Aqu2.1.00743_001, Aqu2.1.02593_001, Aqu2.1.02893_001, Aqu2.1.03385_001, Aqu2.1.05399_001, Aqu2.1.05497_001, Aqu2.1.06835_001, Aqu2.1.08641_001, Aqu2.1.09044_001, Aqu2.1.09307_001, Aqu2.1.09832_001, Aqu2.1.09867_001, Aqu2.1.09883_001, Aqu2.1.10114_001, Aqu2.1.11446_001, Aqu2.1.11502_001, Aqu2.1.11582_001, Aqu2.1.14275_001, Aqu2.1.15394_001, Aqu2.1.21024_001, Aqu2.1.24541_001, Aqu…	WBGene00000877, WBGene00000878, WBGene00000879, WBGene00000880, WBGene00000881, WBGene00000882, WBGene00000883, WBGene00000884, WBGene00000885, WBGene00000886, WBGene00000887, WBGene00000888, WBGene00000889, WBGene00000891, WBGene00000892, WBGene00044705	Cowc_CAOG_00695, Cowc_CAOG_01587, Cowc_CAOG_02076, Cowc_CAOG_03738, Cowc_CAOG_03893, Cowc_CAOG_03893T1, Cowc_CAOG_04271, Cowc_CAOG_06226, Cowc_CAOG_06485, Cowc_CAOG_06485T1, Cowc_CAOG_07179	CHLRE_01g002300v5, CHLRE_01g037400v5, CHLRE_01g047700v5, CHLRE_02g106150v5, CHLRE_02g114700v5, CHLRE_04g215950v5, CHLRE_06g284900v5, CHLRE_06g288750v5, CHLRE_10g417500v5, CHLRE_10g453900v5, CHLRE_10g457000v5, CHLRE_12g495951v5, CHLRE_12g499400v5, CHLRE_12g533800v5, CHLRE_12g544114v5, CHLRE_12g544150v5, CHLRE_13g588100v5, CHLRE_14g619300v5	ENSCING00000000182.3, ENSCING00000002059.2, ENSCING00000003116.3, ENSCING00000003378.3, ENSCING00000003998.3, ENSCING00000004439.3, ENSCING00000004845.3, ENSCING00000006906.3, ENSCING00000007606.3, ENSCING00000008006.3, ENSCING00000008164.3, ENSCING00000008882.3, ENSCING00000014299.2, ENSCING00000014306.2, ENSCING00000023887.1	CFRG0761T1, CFRG1230T1, CFRG2042T1, CFRG2059T1, CFRG2441T1, CFRG3052T1, CFRG3430T1, CFRG4624T1, CFRG5579T1, CFRG5652T1, CFRG6145T1, CFRG8088T1, CFRG8366T1	ENSDARG00000002016.10, ENSDARG00000007409.8, ENSDARG00000009212.8, ENSDARG00000015422.8, ENSDARG00000033370.6, ENSDARG00000038835.7, ENSDARG00000041530.8, ENSDARG00000042157.8, ENSDARG00000043727.4, ENSDARG00000044431.5, ENSDARG00000052842.8, ENSDARG00000059097.8, ENSDARG00000063161.6, ENSDARG00000092798.4, ENSDARG00000103234.2, ENSDARG00000103994.2, ENSDARG00000104343.2, ENSDARG00000111596.1, EN…	DDB_G0268358, DDB_G0269054, DDB_G0269120, DDB_G0269216, DDB_G0274281, DDB_G0279491, DDB_G0280401, DDB_G0282359, DDB_G0283663, DDB_G0284323, DDB_G0291734	FBgn0002936, FBgn0004432, FBgn0028382, FBgn0033089, FBgn0033527, FBgn0034109, FBgn0034753, FBgn0035027, FBgn0035141, FBgn0036020, FBgn0036207, FBgn0036415, FBgn0039581	b0525, b3363	HVO_RS15380	ENSG00000084072.12, ENSG00000100023.13, ENSG00000108179.9, ENSG00000113593.7, ENSG00000114857.13, ENSG00000137168.7, ENSG00000138398.11, ENSG00000153015.11, ENSG00000166794.4, ENSG00000168938.5, ENSG00000171497.4, ENSG00000171960.6, ENSG00000185250.11, ENSG00000196262.9, ENSG00000198161.5, ENSG00000236334.1, ENSG00000240344.4, ENSG00000255854.1, ENSG00000255963.1, ENSG00000256374.1, ENSG000002633…	Mvib_g10335, Mvib_g10605, Mvib_g10965, Mvib_g1648, Mvib_g2447, Mvib_g3229, Mvib_g4019, Mvib_g4985, Mvib_g5006, Mvib_g5086, Mvib_g6164, Mvib_g6796, Mvib_g9837, Mvib_g9865	ENSMUSG00000021713.10, ENSMUSG00000021715.13, ENSMUSG00000021868.8, ENSMUSG00000022771.18, ENSMUSG00000024007.16, ENSMUSG00000024538.9, ENSMUSG00000026035.16, ENSMUSG00000027804.14, ENSMUSG00000028651.13, ENSMUSG00000032383.8, ENSMUSG00000032525.16, ENSMUSG00000033036.10, ENSMUSG00000042133.17, ENSMUSG00000060288.14, ENSMUSG00000071866.13, ENSMUSG00000078451.6	DSAG12_00392	YDR155C, YDR304C, YHR057C, YLR216C, YML078W	PTSG_01085, PTSG_01472, PTSG_03391, PTSG_03726, PTSG_03948, PTSG_07115, PTSG_08050, PTSG_08748, PTSG_08871, PTSG_09270, PTSG_10832, PTSG_12016, PTSG_12788	SAUSA300_0857	THAPSDRAFT_14384, THAPSDRAFT_19106, THAPSDRAFT_20504, THAPSDRAFT_2732, THAPSDRAFT_27852, THAPSDRAFT_28199, THAPSDRAFT_29244, THAPSDRAFT_31034, THAPSDRAFT_31121, THAPSDRAFT_31598, THAPSDRAFT_31912, THAPSDRAFT_33153, THAPSDRAFT_34742, THAPSDRAFT_36775, THAPSDRAFT_37464, THAPSDRAFT_37920, THAPSDRAFT_37976, THAPSDRAFT_3878, THAPS_797
OG0000047	Aqu2.1.00036_001, Aqu2.1.01311_001, Aqu2.1.01420_001, Aqu2.1.01469_001, Aqu2.1.02290_001, Aqu2.1.02305_001, Aqu2.1.02484_001, Aqu2.1.02647_001, Aqu2.1.02974_001, Aqu2.1.03031_001, Aqu2.1.05391_001, Aqu2.1.05487_001, Aqu2.1.05945_001, Aqu2.1.06452_001, Aqu2.1.06464_001, Aqu2.1.06862_001, Aqu2.1.07195_001, Aqu2.1.07996_001, Aqu2.1.08221_001, Aqu2.1.08291_001, Aqu2.1.08453_001, Aqu2.1.08525_001, Aqu…	WBGene00001865, WBGene00004322, WBGene00006944, WBGene00019334	Cowc_CAOG_02769, Cowc_CAOG_06507, Cowc_CAOG_08682	CHLRE_03g178950v5, CHLRE_04g219750v5, CHLRE_12g490150v5, CHLRE_12g502350v5, CHLRE_15g634701v5, CHLRE_16g673393v5	ENSCING00000002232.3, ENSCING00000004012.3, ENSCING00000008935.3, ENSCING00000021036.1	CFRG0161T1, CFRG0162T1, CFRG0323T1, CFRG1035T1, CFRG3700T1, CFRG3701T1, CFRG3752T1	ENSDARG00000007175.12, ENSDARG00000059556.7, ENSDARG00000077089.5, ENSDARG00000077516.4, ENSDARG00000098211.2, ENSDARG00000112733.1	DDB_G0268512, DDB_G0272384, DDB_G0292130	FBgn0002906, FBgn0027375, FBgn0040290	b3822		ENSG00000004700.11, ENSG00000108469.10, ENSG00000160957.8, ENSG00000165392.5, ENSG00000197299.6	Mvib_g11512, Mvib_g6553, Mvib_g7583	ENSMUSG00000020752.12, ENSMUSG00000030243.17, ENSMUSG00000030528.13, ENSMUSG00000031583.14, ENSMUSG00000033762.9		YMR190C	PTSG_02809, PTSG_07479, PTSG_12303	SAUSA300_0705, SAUSA300_1371	THAPSDRAFT_261829, THAPSDRAFT_264792, THAPSDRAFT_268582, THAPSDRAFT_bd1221, THAPS_15593
OG0000048	Aqu2.1.00121_001, Aqu2.1.00129_001, Aqu2.1.00335_001, Aqu2.1.00634_001, Aqu2.1.01058_001, Aqu2.1.01304_001, Aqu2.1.01562_001, Aqu2.1.01621_001, Aqu2.1.01925_001, Aqu2.1.01926_001, Aqu2.1.02008_001, Aqu2.1.02111_001, Aqu2.1.02312_001, Aqu2.1.02331_001, Aqu2.1.02333_001, Aqu2.1.02334_001, Aqu2.1.02371_001, Aqu2.1.02531_001, Aqu2.1.02705_001, Aqu2.1.02931_001, Aqu2.1.03890_001, Aqu2.1.04594_001, Aqu…
OG0000049			Cowc_CAOG_09935	CHLRE_01g006576v5, CHLRE_01g006600v5, CHLRE_01g006614v5, CHLRE_01g006628v5, CHLRE_01g006656v5, CHLRE_01g006670v5, CHLRE_01g006700v5, CHLRE_02g092983v5, CHLRE_02g093017v5, CHLRE_02g093051v5, CHLRE_02g093084v5, CHLRE_02g093202v5, CHLRE_02g093252v5, CHLRE_02g095032v5, CHLRE_02g095033v5, CHLRE_02g095034v5, CHLRE_02g095035v5, CHLRE_02g095036v5, CHLRE_03g198288v5, CHLRE_03g198467v5, CHLRE_03g206087v5, …			ENSDARG00000086420.3, ENSDARG00000086849.3, ENSDARG00000088493.4, ENSDARG00000096715.2, ENSDARG00000097770.2, ENSDARG00000098557.2, ENSDARG00000099418.2, ENSDARG00000099710.2, ENSDARG00000100234.2, ENSDARG00000100538.2, ENSDARG00000102873.2, ENSDARG00000103562.2, ENSDARG00000103841.2, ENSDARG00000103976.2, ENSDARG00000105300.2	DDB_G0267736, DDB_G0269056, DDB_G0269662, DDB_G0270274, DDB_G0270464, DDB_G0270696, DDB_G0270860, DDB_G0270950, DDB_G0271018, DDB_G0271028, DDB_G0273271, DDB_G0273323, DDB_G0273345, DDB_G0273761, DDB_G0273883, DDB_G0273897, DDB_G0276197, DDB_G0276201, DDB_G0276495, DDB_G0276717, DDB_G0277297, DDB_G0277299, DDB_G0277365, DDB_G0277521, DDB_G0277523, DDB_G0277711, DDB_G0279389, DDB_G0280365, DDB_G02…					Mvib_g1274	ENSMUSG00000096808.2
OG0000050	Aqu2.1.01707_001, Aqu2.1.01721_001, Aqu2.1.01902_001, Aqu2.1.01903_001, Aqu2.1.02510_001, Aqu2.1.04507_001, Aqu2.1.04729_001, Aqu2.1.05980_001, Aqu2.1.06269_001, Aqu2.1.06519_001, Aqu2.1.07942_001, Aqu2.1.09943_001, Aqu2.1.11493_001, Aqu2.1.15251_001, Aqu2.1.15718_001, Aqu2.1.15719_001, Aqu2.1.15720_001, Aqu2.1.21281_001, Aqu2.1.21282_001, Aqu2.1.21283_001, Aqu2.1.21284_001, Aqu2.1.21285_001, Aqu…	WBGene00001016, WBGene00004880, WBGene00007329, WBGene00008099, WBGene00014208, WBGene00014965, WBGene00016566	Cowc_CAOG_00600, Cowc_CAOG_01709, Cowc_CAOG_01709T0, Cowc_CAOG_01908, Cowc_CAOG_02648, Cowc_CAOG_03304, Cowc_CAOG_03998, Cowc_CAOG_04560, Cowc_CAOG_04560T0, Cowc_CAOG_04560T1, Cowc_CAOG_06072, Cowc_CAOG_08730	CHLRE_01g040379v5, CHLRE_01g048200v5, CHLRE_02g092500v5, CHLRE_03g150350v5, CHLRE_03g166850v5, CHLRE_03g187950v5, CHLRE_04g218900v5, CHLRE_04g219000v5, CHLRE_06g263800v5, CHLRE_07g325723v5, CHLRE_07g342450v5, CHLRE_09g396139v5, CHLRE_09g401812v5, CHLRE_10g442650v5, CHLRE_12g528200v5, CHLRE_12g542450v5, CHLRE_15g641650v5, CHLRE_17g739900v5, CHLRE_17g739950v5	ENSCING00000005102.3, ENSCING00000005560.3, ENSCING00000007808.3, ENSCING00000009862.3, ENSCING00000010011.3, ENSCING00000011434.2, ENSCING00000015779.2, ENSCING00000015780.2, ENSCING00000018708.1, ENSCING00000019817.1, ENSCING00000021399.1, ENSCING00000022955.1, ENSCING00000023231.1, ENSCING00000023723.1	CFRG1837T1, CFRG2295T1, CFRG5432T1, CFRG5556T1, CFRG6159T1, CFRG6362T1, CFRG6907T1, CFRG7209T1, CFRG7729T1, CFRG7812T1	ENSDARG00000012446.11, ENSDARG00000012600.10, ENSDARG00000015829.10, ENSDARG00000016302.12, ENSDARG00000016527.10, ENSDARG00000022996.9, ENSDARG00000030560.8, ENSDARG00000056065.4, ENSDARG00000061177.6, ENSDARG00000069274.6, ENSDARG00000078759.8, ENSDARG00000100280.2, ENSDARG00000111814.1, ENSDARG00000113605.1, ENSDARG00000115147.1, ENSDARG00000116364.1	DDB_G0268658, DDB_G0268660, DDB_G0268662, DDB_G0268914, DDB_G0268924, DDB_G0269032, DDB_G0271732, DDB_G0274399, DDB_G0274483, DDB_G0274777, DDB_G0278761, DDB_G0284689, DDB_G0285243, DDB_G0287839, DDB_G0288923, DDB_G0289503, DDB_G0289529, DDB_G0289531, DDB_G0290969	FBgn0030354, FBgn0033889, FBgn0034187, FBgn0035842, FBgn0036451, FBgn0039165, FBgn0041164, FBgn0050094, FBgn0288690		HVO_RS18075	ENSG00000005007.8, ENSG00000073146.11, ENSG00000107290.9, ENSG00000124201.10, ENSG00000130589.12, ENSG00000132740.4, ENSG00000138346.10, ENSG00000138658.11, ENSG00000155363.14, ENSG00000198265.7	Mvib_g10364, Mvib_g10389, Mvib_g10981, Mvib_g2271, Mvib_g3145, Mvib_g3493, Mvib_g3606, Mvib_g3846, Mvib_g416, Mvib_g4957, Mvib_g5030, Mvib_g5104, Mvib_g5988	ENSMUSG00000002227.16, ENSMUSG00000015365.16, ENSMUSG00000020721.17, ENSMUSG00000024831.15, ENSMUSG00000027580.18, ENSMUSG00000036875.16, ENSMUSG00000039501.15, ENSMUSG00000043535.14, ENSMUSG00000051278.13, ENSMUSG00000058301.9	DSAG12_00311, DSAG12_02491, DSAG12_03187	YER176W, YHR164C, YKL017C, YLR430W, YMR080C	PTSG_00016, PTSG_02306, PTSG_02750, PTSG_02976, PTSG_05196, PTSG_05285, PTSG_05603, PTSG_06026, PTSG_06284, PTSG_06509	SAUSA300_0097	THAPSDRAFT_17002, THAPSDRAFT_20232, THAPSDRAFT_20248, THAPSDRAFT_264090, THAPSDRAFT_264317, THAPSDRAFT_269925, THAPSDRAFT_269997, THAPSDRAFT_270323, THAPSDRAFT_31287, THAPSDRAFT_31575, THAPSDRAFT_32480, THAPSDRAFT_32805, THAPSDRAFT_34533, THAPSDRAFT_34738, THAPSDRAFT_5854, THAPSDRAFT_5855, THAPSDRAFT_9506, THAPSDRAFT_bd1306
OG0000051	Aqu2.1.04798_001, Aqu2.1.09083_001, Aqu2.1.21210_001, Aqu2.1.21235_001, Aqu2.1.34348_001, Aqu2.1.34639_001, Aqu2.1.36573_001, Aqu2.1.38358_001, Aqu2.1.39741_001, Aqu2.1.41016_001, Aqu2.1.41018_001, Aqu2.1.43967_001, Aqu2.1.43980_001	WBGene00001747, WBGene00001748, WBGene00002363, WBGene00003969, WBGene00004083, WBGene00004085, WBGene00004086, WBGene00006527, WBGene00007354, WBGene00007699, WBGene00007700, WBGene00007763, WBGene00007922, WBGene00008124, WBGene00009054, WBGene00009079, WBGene00009101, WBGene00009893, WBGene00009948, WBGene00010265, WBGene00010992, WBGene00011133, WBGene00011808, WBGene00012008, WBGene00012665,…	Cowc_CAOG_00053, Cowc_CAOG_01442, Cowc_CAOG_02563, Cowc_CAOG_02591, Cowc_CAOG_06715, Cowc_CAOG_08096, Cowc_CAOG_09328	CHLRE_01g050850v5, CHLRE_03g199983v5, CHLRE_06g292550v5, CHLRE_06g308350v5, CHLRE_07g326800v5, CHLRE_09g391023v5, CHLRE_12g494900v5, CHLRE_12g500350v5, CHLRE_13g575200v5	ENSCING00000000707.3, ENSCING00000003986.3, ENSCING00000004542.3, ENSCING00000004907.3, ENSCING00000005224.3, ENSCING00000005405.3, ENSCING00000011285.2, ENSCING00000015948.2, ENSCING00000018688.1, ENSCING00000022613.1, ENSCING00000022694.1, ENSCING00000024661.1	CFRG0886T1, CFRG1796T1, CFRG2040T1, CFRG2323T1, CFRG4907T1, CFRG5404T1, CFRG5704T1, CFRG5817T1, CFRG6410T1, CFRG7939T1, CFRG8402T1	ENSDARG00000002949.7, ENSDARG00000003486.7, ENSDARG00000004988.11, ENSDARG00000014962.13, ENSDARG00000020191.9, ENSDARG00000025106.9, ENSDARG00000030224.9, ENSDARG00000034313.9, ENSDARG00000044153.7, ENSDARG00000053404.7, ENSDARG00000057456.7, ENSDARG00000070570.5, ENSDARG00000071566.5, ENSDARG00000076439.4, ENSDARG00000099226.3, ENSDARG00000099241.2, ENSDARG00000102012.3, ENSDARG00000104980.2, E…	DDB_G0272116, DDB_G0272118, DDB_G0275619, DDB_G0276883, DDB_G0281975, DDB_G0283157, DDB_G0283187, DDB_G0290263	FBgn0000711, FBgn0003132, FBgn0003134, FBgn0003139, FBgn0003140, FBgn0004103, FBgn0004177, FBgn0005777, FBgn0005778, FBgn0005779, FBgn0010015, FBgn0011826, FBgn0023177, FBgn0025573, FBgn0036212, FBgn0046698, FBgn0261399, FBgn0265959, FBgn0267912	b2734		ENSG00000011485.10, ENSG00000086717.14, ENSG00000104695.8, ENSG00000107758.11, ENSG00000113575.5, ENSG00000119414.7, ENSG00000120910.10, ENSG00000138814.12, ENSG00000149923.9, ENSG00000156194.13, ENSG00000172531.10, ENSG00000186298.7, ENSG00000213639.5	Mvib_g11411, Mvib_g1438, Mvib_g4343, Mvib_g5242, Mvib_g5617, Mvib_g7105, Mvib_g8952	ENSMUSG00000003099.12, ENSMUSG00000004455.17, ENSMUSG00000009630.11, ENSMUSG00000014956.16, ENSMUSG00000020349.5, ENSMUSG00000021816.12, ENSMUSG00000022092.12, ENSMUSG00000026753.6, ENSMUSG00000028161.18, ENSMUSG00000029410.12, ENSMUSG00000030697.8, ENSMUSG00000040385.8, ENSMUSG00000062168.13	DSAG12_00076, DSAG12_00758, DSAG12_00759, DSAG12_02031, DSAG12_03343, DSAG12_03350	YDL047W, YDL134C, YDL188C, YDR075W, YDR436W, YER133W, YGR123C, YLR433C, YML016C, YML057W, YNR032W, YPL179W	PTSG_00612, PTSG_01621, PTSG_01707, PTSG_03117, PTSG_04079, PTSG_04391, PTSG_04836, PTSG_04860, PTSG_06420, PTSG_06508, PTSG_08238, PTSG_11302, PTSG_11520, PTSG_11785		THAPSDRAFT_1585, THAPSDRAFT_22367, THAPSDRAFT_2538, THAPSDRAFT_26473, THAPSDRAFT_27365, THAPSDRAFT_32827, THAPSDRAFT_33871, THAPSDRAFT_36246, THAPSDRAFT_39936, THAPSDRAFT_40627
OG0000052	Aqu2.1.05384_001, Aqu2.1.09075_001, Aqu2.1.15852_001, Aqu2.1.19534_001, Aqu2.1.23870_001, Aqu2.1.27506_001, Aqu2.1.31389_001, Aqu2.1.35200_001, Aqu2.1.42032_001, Aqu2.1.42301_001, Aqu2.1.42302_001, Aqu2.1.44207_001	WBGene00007226, WBGene00007666, WBGene00012194, WBGene00013651, WBGene00014031, WBGene00015194, WBGene00019185, WBGene00021842, WBGene00022115, WBGene00023404	Cowc_CAOG_00320, Cowc_CAOG_02032, Cowc_CAOG_02032T0, Cowc_CAOG_02032T1, Cowc_CAOG_02613, Cowc_CAOG_02960, Cowc_CAOG_05621, Cowc_CAOG_06105, Cowc_CAOG_06843, Cowc_CAOG_06843T1, Cowc_CAOG_07611, Cowc_CAOG_07678	CHLRE_01g000700v5, CHLRE_01g009101v5, CHLRE_01g051700v5, CHLRE_06g288450v5, CHLRE_07g350867v5, CHLRE_08g383900v5, CHLRE_10g422050v5, CHLRE_10g442450v5, CHLRE_10g442750v5, CHLRE_11g476250v5, CHLRE_12g501450v5, CHLRE_13g580750v5, CHLRE_13g583750v5, CHLRE_16g649833v5, CHLRE_16g651400v5, CHLRE_16g680117v5	ENSCING00000006109.3, ENSCING00000007977.3, ENSCING00000011483.2, ENSCING00000011573.2, ENSCING00000012489.2, ENSCING00000014815.2, ENSCING00000015295.2, ENSCING00000019758.1, ENSCING00000022284.1, ENSCING00000023839.1	CFRG1467T1, CFRG2097T1, CFRG2897T1, CFRG3935T1, CFRG3968T1, CFRG5242T1, CFRG6255T1, CFRG6391T1, CFRG6497T1, CFRG6614T1, CFRG6875T1, CFRG6945T1, CFRG8551T1	ENSDARG00000009524.9, ENSDARG00000010442.6, ENSDARG00000016867.6, ENSDARG00000017636.11, ENSDARG00000019438.12, ENSDARG00000020475.9, ENSDARG00000022891.9, ENSDARG00000023303.6, ENSDARG00000023958.7, ENSDARG00000024827.9, ENSDARG00000029890.8, ENSDARG00000036965.6, ENSDARG00000039483.7, ENSDARG00000040635.7, ENSDARG00000059424.6, ENSDARG00000062055.7, ENSDARG00000062450.6, ENSDARG00000062900.6, E…	DDB_G0268162, DDB_G0271294, DDB_G0272202, DDB_G0274307, DDB_G0278765, DDB_G0280089, DDB_G0281679, DDB_G0282479, DDB_G0284599, DDB_G0293132	FBgn0004919, FBgn0029911, FBgn0037442, FBgn0037653, FBgn0037705, FBgn0037944, FBgn0038627, FBgn0052850			ENSG00000070423.13, ENSG00000082996.15, ENSG00000099999.10, ENSG00000101236.12, ENSG00000105428.4, ENSG00000108523.11, ENSG00000113269.9, ENSG00000121848.9, ENSG00000123091.4, ENSG00000127870.12, ENSG00000131263.8, ENSG00000133135.9, ENSG00000133874.1, ENSG00000137075.13, ENSG00000141622.9, ENSG00000146083.7, ENSG00000157450.11, ENSG00000163162.4, ENSG00000168894.5, ENSG00000170153.6, ENSG0000018…	Mvib_g35, Mvib_g439, Mvib_g5519, Mvib_g6097, Mvib_g7480, Mvib_g7585, Mvib_g7959, Mvib_g9765	ENSMUSG00000003581.15, ENSMUSG00000020376.18, ENSMUSG00000024083.17, ENSMUSG00000025427.16, ENSMUSG00000028098.14, ENSMUSG00000028557.11, ENSMUSG00000029634.16, ENSMUSG00000031438.12, ENSMUSG00000032217.14, ENSMUSG00000033545.15, ENSMUSG00000034403.17, ENSMUSG00000034928.17, ENSMUSG00000035696.16, ENSMUSG00000035890.10, ENSMUSG00000036503.14, ENSMUSG00000039328.12, ENSMUSG00000040746.16, ENSMUSG0…	DSAG12_01637, DSAG12_03879	YBR062C, YDR143C, YPR093C	PTSG_00026, PTSG_00796, PTSG_01380, PTSG_01935, PTSG_02265, PTSG_02811, PTSG_04258, PTSG_04331, PTSG_09759, PTSG_09976, PTSG_12154		THAPSDRAFT_11876, THAPSDRAFT_11988, THAPSDRAFT_1945, THAPSDRAFT_21140, THAPSDRAFT_21152, THAPSDRAFT_21308, THAPSDRAFT_21405, THAPSDRAFT_22149, THAPSDRAFT_22692, THAPSDRAFT_22731, THAPSDRAFT_25096, THAPSDRAFT_25122, THAPSDRAFT_25775, THAPSDRAFT_32557, THAPSDRAFT_9032, THAPS_23335, THAPS_23618, THAPS_6796
OG0000053	Aqu2.1.02126_001, Aqu2.1.13964_001, Aqu2.1.24490_001, Aqu2.1.24654_001, Aqu2.1.26306_001, Aqu2.1.29487_001, Aqu2.1.29542_001, Aqu2.1.31337_001, Aqu2.1.31832_001, Aqu2.1.37203_001, Aqu2.1.38158_001, Aqu2.1.38716_001, Aqu2.1.39745_001, Aqu2.1.39834_001, Aqu2.1.42208_001, Aqu2.1.43696_001	WBGene00003389, WBGene00003392, WBGene00003393, WBGene00004355, WBGene00009922, WBGene00015525, WBGene00018967, WBGene00020263, WBGene00021365, WBGene00022056, WBGene00022433	Cowc_CAOG_00903, Cowc_CAOG_01619, Cowc_CAOG_01729, Cowc_CAOG_02002, Cowc_CAOG_04275, Cowc_CAOG_04983, Cowc_CAOG_05226, Cowc_CAOG_05553, Cowc_CAOG_07283, Cowc_CAOG_07843, Cowc_CAOG_07877, Cowc_CAOG_07877T1, Cowc_CAOG_08518	CHLRE_01g024251v5, CHLRE_01g051550v5, CHLRE_03g171650v5, CHLRE_03g182950v5, CHLRE_06g266416v5, CHLRE_07g329150v5, CHLRE_07g349100v5, CHLRE_07g352251v5, CHLRE_08g358563v5, CHLRE_11g467654v5, CHLRE_12g492450v5, CHLRE_12g520150v5, CHLRE_24g755347v5	ENSCING00000001153.3, ENSCING00000001546.4, ENSCING00000002018.3, ENSCING00000002654.3, ENSCING00000003597.3, ENSCING00000004681.3, ENSCING00000005587.3, ENSCING00000006565.3, ENSCING00000006878.3, ENSCING00000007792.3, ENSCING00000009139.3, ENSCING00000016347.2, ENSCING00000018086.1, ENSCING00000019779.1, ENSCING00000024360.1	CFRG3107T1, CFRG3717T1, CFRG4513T1, CFRG5064T1, CFRG5291T1, CFRG6069T1, CFRG6222T1, CFRG6981T1, CFRG7272T1, CFRG7349T1, CFRG8122T1, CFRG8415T1, CFRG8550T1	ENSDARG00000013150.10, ENSDARG00000013453.9, ENSDARG00000015392.10, ENSDARG00000040326.9, ENSDARG00000041586.9, ENSDARG00000051785.7, ENSDARG00000054707.6, ENSDARG00000057660.8, ENSDARG00000059455.6, ENSDARG00000061168.7, ENSDARG00000062612.8, ENSDARG00000063419.7, ENSDARG00000077461.5, ENSDARG00000077839.5, ENSDARG00000079029.5, ENSDARG00000079725.5, ENSDARG00000100013.2, ENSDARG00000101059.2, E…	DDB_G0267516, DDB_G0268212, DDB_G0269306, DDB_G0270110, DDB_G0275313, DDB_G0285213, DDB_G0285843, DDB_G0285937, DDB_G0287351, DDB_G0291183	FBgn0001330, FBgn0002774, FBgn0003483, FBgn0026713, FBgn0030246, FBgn0030833, FBgn0031631, FBgn0032194, FBgn0032883, FBgn0033160, FBgn0052533, FBgn0086444, FBgn0086895	b0148, b1413		ENSG00000005100.8, ENSG00000047188.11, ENSG00000067248.5, ENSG00000067596.6, ENSG00000089876.7, ENSG00000101452.10, ENSG00000108406.5, ENSG00000109606.8, ENSG00000132153.10, ENSG00000134815.14, ENSG00000135829.12, ENSG00000140829.7, ENSG00000144045.9, ENSG00000150990.3, ENSG00000156414.14, ENSG00000163214.16, ENSG00000174953.9, ENSG00000204560.5, ENSG00000206486.4, ENSG00000226171.2, ENSG00000227…	Mvib_g10117, Mvib_g10584, Mvib_g11261, Mvib_g115, Mvib_g11954, Mvib_g1836, Mvib_g2017, Mvib_g2076, Mvib_g3408, Mvib_g6388, Mvib_g7070, Mvib_g8024, Mvib_g8165	ENSMUSG00000006019.16, ENSMUSG00000009145.7, ENSMUSG00000018425.19, ENSMUSG00000024422.15, ENSMUSG00000027655.15, ENSMUSG00000027770.6, ENSMUSG00000029169.12, ENSMUSG00000029480.14, ENSMUSG00000030986.14, ENSMUSG00000032480.18, ENSMUSG00000034653.12, ENSMUSG00000034931.16, ENSMUSG00000035051.16, ENSMUSG00000037993.9, ENSMUSG00000040620.16, ENSMUSG00000042426.7, ENSMUSG00000042699.12, ENSMUSG00000…		YER013W, YGL120C, YKL078W, YKR086W, YLR419W, YMR128W, YNR011C	PTSG_00412, PTSG_00791, PTSG_02848, PTSG_03916, PTSG_04398, PTSG_05966, PTSG_06173, PTSG_06886, PTSG_08854, PTSG_09027, PTSG_12843		THAPSDRAFT_10402, THAPSDRAFT_12570, THAPSDRAFT_18557, THAPSDRAFT_262422, THAPSDRAFT_262980, THAPSDRAFT_268049, THAPSDRAFT_268812, THAPSDRAFT_34782, THAPSDRAFT_35984, THAPSDRAFT_37638, THAPSDRAFT_38472, THAPSDRAFT_38475, THAPSDRAFT_42282, THAPSDRAFT_bd392, THAPSDRAFT_bd446
OG0000054	Aqu2.1.05290_001, Aqu2.1.16298_001, Aqu2.1.16570_001, Aqu2.1.18352_001, Aqu2.1.21919_001, Aqu2.1.24500_001, Aqu2.1.25867_001, Aqu2.1.26973_001, Aqu2.1.31941_001, Aqu2.1.32105_001, Aqu2.1.33377_001, Aqu2.1.33486_001, Aqu2.1.33635_001, Aqu2.1.35253_001, Aqu2.1.35752_001, Aqu2.1.38824_001, Aqu2.1.42743_001	WBGene00004266, WBGene00004267, WBGene00004272, WBGene00004273, WBGene00004276, WBGene00004277, WBGene00004278, WBGene00004279, WBGene00004282, WBGene00004284, WBGene00004285, WBGene00006833, WBGene00008671, WBGene00008672	Cowc_CAOG_02329, Cowc_CAOG_02661, Cowc_CAOG_03052, Cowc_CAOG_03126, Cowc_CAOG_04809, Cowc_CAOG_07609, Cowc_CAOG_07609T0, Cowc_CAOG_08182	CHLRE_06g278139v5, CHLRE_09g390763v5, CHLRE_11g482900v5, CHLRE_12g560150v5, CHLRE_15g641800v5	ENSCING00000002758.3, ENSCING00000002803.3, ENSCING00000003959.3, ENSCING00000004082.3, ENSCING00000006139.3, ENSCING00000006838.3, ENSCING00000006942.3, ENSCING00000009535.3, ENSCING00000016136.2, ENSCING00000019877.1, ENSCING00000021593.1, ENSCING00000022248.1, ENSCING00000022390.1, ENSCING00000023081.1, ENSCING00000023539.1	CFRG2918T1, CFRG3616T1, CFRG4062T1, CFRG5267T1, CFRG5272T1, CFRG8452T1	ENSDARG00000012177.9, ENSDARG00000014462.9, ENSDARG00000018107.9, ENSDARG00000019144.9, ENSDARG00000020261.9, ENSDARG00000026484.6, ENSDARG00000029663.7, ENSDARG00000033056.6, ENSDARG00000034771.6, ENSDARG00000035188.6, ENSDARG00000037884.5, ENSDARG00000037967.7, ENSDARG00000042803.6, ENSDARG00000043835.8, ENSDARG00000046106.4, ENSDARG00000052263.6, ENSDARG00000055291.4, ENSDARG00000056347.6, ENS…	DDB_G0269174, DDB_G0272138, DDB_G0275969, DDB_G0276399, DDB_G0277867, DDB_G0280043, DDB_G0281337, DDB_G0283757, DDB_G0284985, DDB_G0286553, DDB_G0289827, DDB_G0291233, DDB_G0292268, DDB_G0292406	FBgn0005586, FBgn0014009, FBgn0015789, FBgn0015791, FBgn0015793, FBgn0015794, FBgn0016701, FBgn0031090, FBgn0031882, FBgn0039966, FBgn0051118, FBgn0086913, FBgn0262518, FBgn0285937			ENSG00000080371.4, ENSG00000084733.6, ENSG00000099246.12, ENSG00000104388.10, ENSG00000105514.3, ENSG00000105649.5, ENSG00000119396.6, ENSG00000129472.8, ENSG00000137502.5, ENSG00000138069.12, ENSG00000139998.10, ENSG00000143545.4, ENSG00000152932.6, ENSG00000166128.8, ENSG00000167461.7, ENSG00000167578.12, ENSG00000167964.8, ENSG00000168118.7, ENSG00000169213.6, ENSG00000171570.6, ENSG0000017278…	Mvib_g2458, Mvib_g2691, Mvib_g4579, Mvib_g599, Mvib_g6514, Mvib_g7417, Mvib_g8066, Mvib_g9638, Mvib_g9788, Mvib_g9790, Mvib_g996	ENSMUSG00000003037.17, ENSMUSG00000003411.11, ENSMUSG00000019066.14, ENSMUSG00000019478.18, ENSMUSG00000020132.11, ENSMUSG00000020149.18, ENSMUSG00000020671.10, ENSMUSG00000020732.14, ENSMUSG00000021062.16, ENSMUSG00000021700.11, ENSMUSG00000022159.17, ENSMUSG00000023460.15, ENSMUSG00000024870.7, ENSMUSG00000026878.18, ENSMUSG00000027935.15, ENSMUSG00000029518.16, ENSMUSG00000030055.17, ENSMUSG00…	DSAG12_00976, DSAG12_01506, DSAG12_02513	YFL005W, YFL038C	PTSG_00766, PTSG_01804, PTSG_02365, PTSG_04677, PTSG_08656, PTSG_08892, PTSG_10676, PTSG_11005		THAPSDRAFT_18220, THAPSDRAFT_22792, THAPSDRAFT_32223, THAPSDRAFT_33126, THAPSDRAFT_33199, THAPSDRAFT_38672, THAPSDRAFT_843, THAPS_18303
OG0000055	Aqu2.1.02571_001, Aqu2.1.02704_001, Aqu2.1.02994_001, Aqu2.1.04623_001, Aqu2.1.04688_001, Aqu2.1.06178_001, Aqu2.1.06220_001, Aqu2.1.07186_001, Aqu2.1.07187_001, Aqu2.1.07236_001, Aqu2.1.07251_001, Aqu2.1.07730_001, Aqu2.1.07853_001, Aqu2.1.10164_001, Aqu2.1.10165_001, Aqu2.1.10867_001, Aqu2.1.11053_001, Aqu2.1.11077_001, Aqu2.1.13316_001, Aqu2.1.14052_001, Aqu2.1.14053_001, Aqu2.1.14054_001, Aqu…	WBGene00002251, WBGene00002252	Cowc_CAOG_00001, Cowc_CAOG_00386, Cowc_CAOG_03584, Cowc_CAOG_05333, Cowc_CAOG_05333T0, Cowc_CAOG_05333T1, Cowc_CAOG_05333T2, Cowc_CAOG_09659, Cowc_CAOG_09664		ENSCING00000000082.3, ENSCING00000000958.3, ENSCING00000001694.3, ENSCING00000002093.3, ENSCING00000003136.3, ENSCING00000004672.3, ENSCING00000007102.3, ENSCING00000008033.3, ENSCING00000008402.3, ENSCING00000008675.3, ENSCING00000009016.3, ENSCING00000009244.3, ENSCING00000010111.1, ENSCING00000011695.2, ENSCING00000012651.2, ENSCING00000013743.2, ENSCING00000013859.1, ENSCING00000014032.2, ENS…		ENSDARG00000013653.10, ENSDARG00000027222.9, ENSDARG00000041399.7, ENSDARG00000041413.8, ENSDARG00000053344.7, ENSDARG00000054137.9, ENSDARG00000056062.6, ENSDARG00000061121.7, ENSDARG00000069356.5, ENSDARG00000071085.6, ENSDARG00000071088.6, ENSDARG00000074782.4, ENSDARG00000075855.6, ENSDARG00000075899.5, ENSDARG00000079050.5, ENSDARG00000087870.4, ENSDARG00000088137.3, ENSDARG00000088937.4, EN…	DDB_G0286037	FBgn0033313, FBgn0039818, FBgn0039821, FBgn0264699			ENSG00000072071.12, ENSG00000111452.8, ENSG00000112414.10, ENSG00000117114.15, ENSG00000123146.15, ENSG00000127507.13, ENSG00000131355.10, ENSG00000144820.3, ENSG00000150471.11, ENSG00000153292.11, ENSG00000156920.6, ENSG00000159618.11, ENSG00000162618.8, ENSG00000173567.10, ENSG00000173698.13, ENSG00000174837.10, ENSG00000180264.6, ENSG00000182885.12, ENSG00000262515.1, ENSG00000268550.1	Mvib_g10322, Mvib_g10539, Mvib_g10889, Mvib_g11625, Mvib_g11656, Mvib_g1680, Mvib_g2038, Mvib_g2427, Mvib_g3124, Mvib_g3515, Mvib_g4154, Mvib_g4155, Mvib_g4441, Mvib_g4783, Mvib_g6387, Mvib_g662, Mvib_g7281, Mvib_g8654, Mvib_g8902, Mvib_g9153, Mvib_g9405	ENSMUSG00000002885.15, ENSMUSG00000004730.16, ENSMUSG00000013033.17, ENSMUSG00000022755.5, ENSMUSG00000028184.14, ENSMUSG00000031298.16, ENSMUSG00000032915.7, ENSMUSG00000037605.18, ENSMUSG00000039116.8, ENSMUSG00000039167.13, ENSMUSG00000041293.6, ENSMUSG00000044017.17, ENSMUSG00000053852.12, ENSMUSG00000060470.8, ENSMUSG00000067642.12			PTSG_06041, PTSG_06956, PTSG_09376, PTSG_09542, PTSG_09543, PTSG_09821
OG0000056	Aqu2.1.28784_001, Aqu2.1.36708_001, Aqu2.1.42230_001	WBGene00000907, WBGene00001528, WBGene00001530, WBGene00001531, WBGene00001532, WBGene00001533, WBGene00001534, WBGene00001535, WBGene00001536, WBGene00001537, WBGene00001538, WBGene00001539, WBGene00001540, WBGene00001541, WBGene00001542, WBGene00001543, WBGene00001544, WBGene00001545, WBGene00001546, WBGene00001547, WBGene00001548, WBGene00001549, WBGene00001550, WBGene00001551, WBGene00001552,…	Cowc_CAOG_02000, Cowc_CAOG_02457, Cowc_CAOG_09003	CHLRE_01g020850v5, CHLRE_01g021700v5, CHLRE_01g030500v5, CHLRE_02g074720v5, CHLRE_02g074758v5, CHLRE_02g074800v5, CHLRE_02g085100v5, CHLRE_02g091950v5, CHLRE_02g093550v5, CHLRE_02g100450v5, CHLRE_02g100500v5, CHLRE_02g115450v5, CHLRE_02g117000v5, CHLRE_02g146450v5, CHLRE_03g149600v5, CHLRE_03g199250v5, CHLRE_03g200800v5, CHLRE_05g236650v5, CHLRE_05g237800v5, CHLRE_05g246150v5, CHLRE_06g259500v5, …	ENSCING00000001143.3, ENSCING00000001627.3, ENSCING00000002158.3, ENSCING00000002214.3, ENSCING00000003637.2, ENSCING00000007273.3, ENSCING00000008538.3, ENSCING00000008690.3, ENSCING00000009565.3, ENSCING00000018205.1, ENSCING00000018782.1	CFRG1947T1	ENSDARG00000013787.11, ENSDARG00000014320.11, ENSDARG00000018329.11, ENSDARG00000018750.10, ENSDARG00000025504.11, ENSDARG00000026820.11, ENSDARG00000031751.10, ENSDARG00000056045.8, ENSDARG00000056591.5, ENSDARG00000060264.8, ENSDARG00000076776.3, ENSDARG00000086790.3, ENSDARG00000093185.3, ENSDARG00000095848.2, ENSDARG00000104072.2, ENSDARG00000104393.2, ENSDARG00000109439.1, ENSDARG00000110900…	DDB_G0274569, DDB_G0275009, DDB_G0281545	FBgn0010197, FBgn0013972, FBgn0013973, FBgn0034568, FBgn0036368, FBgn0038295, FBgn0038435, FBgn0038436, FBgn0051183, FBgn0053958, FBgn0085386, FBgn0261360, FBgn0266136			ENSG00000061918.8, ENSG00000070019.3, ENSG00000101890.4, ENSG00000132518.6, ENSG00000152402.6, ENSG00000159899.10, ENSG00000164116.12, ENSG00000169418.9	Mvib_g7735	ENSMUSG00000020890.12, ENSMUSG00000021933.12, ENSMUSG00000027931.13, ENSMUSG00000028005.14, ENSMUSG00000028469.16, ENSMUSG00000033910.14, ENSMUSG00000041624.11, ENSMUSG00000042282.5, ENSMUSG00000042638.15, ENSMUSG00000055523.8, ENSMUSG00000074003.5			PTSG_00142, PTSG_00667, PTSG_01545, PTSG_01894, PTSG_01898, PTSG_01941, PTSG_01944, PTSG_03862, PTSG_05043, PTSG_05045, PTSG_05341, PTSG_06107, PTSG_06234, PTSG_06235, PTSG_07038, PTSG_08165, PTSG_08175, PTSG_09225, PTSG_09272, PTSG_09824, PTSG_10277, PTSG_10293, PTSG_10344, PTSG_10393, PTSG_10417, PTSG_10440, PTSG_10870, PTSG_10871, PTSG_12646, PTSG_12647, PTSG_12648		THAPSDRAFT_24575, THAPSDRAFT_261678, THAPSDRAFT_262088, THAPSDRAFT_262719, THAPSDRAFT_263361, THAPSDRAFT_263505, THAPSDRAFT_263953, THAPSDRAFT_9284
OG0000057	Aqu2.1.00953_001, Aqu2.1.20496_001, Aqu2.1.20497_001, Aqu2.1.26508_001, Aqu2.1.34872_001, Aqu2.1.35239_001, Aqu2.1.38448_001, Aqu2.1.40853_001, Aqu2.1.41371_001	WBGene00007070, WBGene00007072, WBGene00007073, WBGene00007402, WBGene00007422, WBGene00007455, WBGene00007650, WBGene00007885, WBGene00007946, WBGene00008097, WBGene00008485, WBGene00008486, WBGene00008583, WBGene00009255, WBGene00009450, WBGene00010904, WBGene00011006, WBGene00011238, WBGene00011340, WBGene00011452, WBGene00011453, WBGene00011564, WBGene00012013, WBGene00012788, WBGene00013900,…		CHLRE_02g080500v5, CHLRE_07g322884v5, CHLRE_09g406750v5			ENSDARG00000002394.10, ENSDARG00000006220.12, ENSDARG00000006372.9, ENSDARG00000011537.13, ENSDARG00000016479.9, ENSDARG00000032862.7, ENSDARG00000037455.8, ENSDARG00000039501.10, ENSDARG00000043901.7, ENSDARG00000051940.8, ENSDARG00000054835.6, ENSDARG00000058048.7, ENSDARG00000061439.6, ENSDARG00000061444.7, ENSDARG00000061672.6, ENSDARG00000089507.5, ENSDARG00000091624.4, ENSDARG00000091916.5,…		FBgn0015663, FBgn0026314, FBgn0026315, FBgn0026754, FBgn0026755, FBgn0026756, FBgn0027070, FBgn0027073, FBgn0027074, FBgn0031887, FBgn0032684, FBgn0032713, FBgn0034605, FBgn0036842, FBgn0038082, FBgn0038083, FBgn0038886, FBgn0039085, FBgn0039086, FBgn0039087, FBgn0040091, FBgn0040250, FBgn0040251, FBgn0040252, FBgn0040253, FBgn0040255, FBgn0040256, FBgn0040257, FBgn0040259, FBgn0040260, FBgn00402…			ENSG00000109181.7, ENSG00000135220.6, ENSG00000135226.12, ENSG00000145626.7, ENSG00000156096.8, ENSG00000167165.14, ENSG00000168671.5, ENSG00000171234.9, ENSG00000173610.7, ENSG00000174607.6, ENSG00000196620.4, ENSG00000197888.2, ENSG00000213759.4, ENSG00000240224.1, ENSG00000241119.1, ENSG00000241635.3, ENSG00000242366.2, ENSG00000242515.1, ENSG00000243135.1, ENSG00000244122.2, ENSG00000244474.1…	Mvib_g10043, Mvib_g10044, Mvib_g4073, Mvib_g7853	ENSMUSG00000029260.16, ENSMUSG00000029268.15, ENSMUSG00000032854.13, ENSMUSG00000035780.3, ENSMUSG00000035811.11, ENSMUSG00000035836.3, ENSMUSG00000049152.12, ENSMUSG00000054545.18, ENSMUSG00000054630.8, ENSMUSG00000057425.4, ENSMUSG00000061906.6, ENSMUSG00000070704.11, ENSMUSG00000072664.12, ENSMUSG00000089675.2, ENSMUSG00000089943.2, ENSMUSG00000089960.2, ENSMUSG00000090124.8, ENSMUSG0000009014…			PTSG_05600
OG0000058	Aqu2.1.01051_001, Aqu2.1.13103_001, Aqu2.1.13587_001, Aqu2.1.13588_001, Aqu2.1.16942_001, Aqu2.1.20431_001, Aqu2.1.28283_001, Aqu2.1.29513_001, Aqu2.1.32690_001, Aqu2.1.33416_001, Aqu2.1.36275_001, Aqu2.1.36424_001, Aqu2.1.38491_001, Aqu2.1.38559_001, Aqu2.1.38744_001, Aqu2.1.39241_001, Aqu2.1.43474_001	WBGene00001434, WBGene00001438, WBGene00001440, WBGene00001441, WBGene00001442, WBGene00002601, WBGene00003017, WBGene00003976, WBGene00004013, WBGene00006853	Cowc_CAOG_00937, Cowc_CAOG_01766, Cowc_CAOG_05750, Cowc_CAOG_07434	CHLRE_16g648800v5	ENSCING00000001086.3, ENSCING00000001109.3, ENSCING00000003394.3, ENSCING00000004674.1, ENSCING00000006184.3, ENSCING00000007221.3, ENSCING00000007489.3, ENSCING00000009349.3, ENSCING00000009387.3, ENSCING00000013203.2, ENSCING00000013204.2, ENSCING00000013252.2, ENSCING00000014063.2, ENSCING00000019322.1, ENSCING00000020724.1, ENSCING00000022098.1, ENSCING00000023488.1, ENSCING00000023594.1	CFRG1692T1, CFRG7414T1, CFRG8591T1	ENSDARG00000003411.8, ENSDARG00000008010.6, ENSDARG00000008133.9, ENSDARG00000009550.6, ENSDARG00000011609.10, ENSDARG00000012788.9, ENSDARG00000012833.12, ENSDARG00000015399.11, ENSDARG00000017195.8, ENSDARG00000021032.6, ENSDARG00000029179.4, ENSDARG00000030583.11, ENSDARG00000030896.7, ENSDARG00000032705.5, ENSDARG00000037475.4, ENSDARG00000037872.5, ENSDARG00000042180.6, ENSDARG00000042485.5,…		FBgn0000659, FBgn0003430, FBgn0004567, FBgn0004895, FBgn0004896, FBgn0004897, FBgn0004898, FBgn0014143, FBgn0021738, FBgn0029504, FBgn0031086, FBgn0036134, FBgn0039937, FBgn0045759, FBgn0052006, FBgn0264954			ENSG00000053254.11, ENSG00000054598.5, ENSG00000065970.4, ENSG00000103241.5, ENSG00000125798.10, ENSG00000129514.4, ENSG00000129654.7, ENSG00000137273.3, ENSG00000141568.15, ENSG00000164379.4, ENSG00000164916.9, ENSG00000168269.7, ENSG00000170122.4, ENSG00000170608.2, ENSG00000170802.11, ENSG00000171956.5, ENSG00000176165.7, ENSG00000176678.4, ENSG00000176692.4, ENSG00000178919.7, ENSG00000179772…	Mvib_g11653, Mvib_g12136, Mvib_g1370, Mvib_g6744	ENSMUSG00000003154.17, ENSMUSG00000020950.11, ENSMUSG00000032998.17, ENSMUSG00000033713.13, ENSMUSG00000034227.8, ENSMUSG00000034998.19, ENSMUSG00000035451.8, ENSMUSG00000037025.12, ENSMUSG00000038402.3, ENSMUSG00000038415.11, ENSMUSG00000039275.10, ENSMUSG00000040891.7, ENSMUSG00000042812.6, ENSMUSG00000044518.4, ENSMUSG00000046714.8, ENSMUSG00000047861.3, ENSMUSG00000048377.8, ENSMUSG0000005029…		YCR065W, YIL131C, YNL068C, YPR104C	PTSG_00302, PTSG_00908, PTSG_00936, PTSG_02160, PTSG_02316, PTSG_02366, PTSG_06836, PTSG_10744
OG0000059	Aqu2.1.03699_001, Aqu2.1.16371_001, Aqu2.1.16372_001, Aqu2.1.17780_001, Aqu2.1.20504_001, Aqu2.1.34840_001, Aqu2.1.36282_001, Aqu2.1.38765_001, Aqu2.1.42015_001, Aqu2.1.42623_001, Aqu2.1.42775_001, Aqu2.1.43948_001, Aqu2.1.44004_001	WBGene00003043, WBGene00006923, WBGene00007302, WBGene00007697, WBGene00009142, WBGene00014074, WBGene00015807, WBGene00017428, WBGene00021867	Cowc_CAOG_00238, Cowc_CAOG_02362, Cowc_CAOG_03199, Cowc_CAOG_05820, Cowc_CAOG_05859, Cowc_CAOG_06046, Cowc_CAOG_06163, Cowc_CAOG_07438	CHLRE_03g193350v5, CHLRE_06g267250v5, CHLRE_07g314351v5, CHLRE_07g316600v5, CHLRE_08g358554v5, CHLRE_08g375000v5, CHLRE_09g395100v5, CHLRE_09g395150v5, CHLRE_09g416950v5, CHLRE_17g717300v5	ENSCING00000003538.3, ENSCING00000003809.3, ENSCING00000007532.3, ENSCING00000007986.3, ENSCING00000007989.3, ENSCING00000009331.3, ENSCING00000020330.1	CFRG0857T1, CFRG0888T1, CFRG1406T1, CFRG2435T1, CFRG6698T1, CFRG7496T1	ENSDARG00000009299.11, ENSDARG00000010031.9, ENSDARG00000019307.9, ENSDARG00000039682.8, ENSDARG00000039850.8, ENSDARG00000040490.5, ENSDARG00000044688.5, ENSDARG00000045200.6, ENSDARG00000052465.5, ENSDARG00000056396.5, ENSDARG00000056780.7, ENSDARG00000057625.5, ENSDARG00000057699.4, ENSDARG00000059695.6, ENSDARG00000060130.6, ENSDARG00000061255.6, ENSDARG00000061498.6, ENSDARG00000067564.4, EN…	DDB_G0269404, DDB_G0269918, DDB_G0270688, DDB_G0271350, DDB_G0271860, DDB_G0273199, DDB_G0273729, DDB_G0275273, DDB_G0278445, DDB_G0281963, DDB_G0283417, DDB_G0285449, DDB_G0288249, DDB_G0292880	FBgn0029157, FBgn0030976, FBgn0031044, FBgn0036369, FBgn0036844, FBgn0039742, FBgn0083992, FBgn0243512			ENSG00000079393.16, ENSG00000081721.7, ENSG00000084112.10, ENSG00000108861.4, ENSG00000111266.4, ENSG00000112679.10, ENSG00000120129.5, ENSG00000120875.4, ENSG00000130829.13, ENSG00000133878.4, ENSG00000138166.5, ENSG00000139318.7, ENSG00000141298.13, ENSG00000143507.13, ENSG00000149599.11, ENSG00000158050.4, ENSG00000161326.8, ENSG00000162999.8, ENSG00000164086.8, ENSG00000167065.9, ENSG00000172…	Mvib_g10784, Mvib_g11285, Mvib_g11766, Mvib_g1527, Mvib_g5094, Mvib_g5817, Mvib_g6183, Mvib_g6326, Mvib_g6730, Mvib_g6932	ENSMUSG00000003518.14, ENSMUSG00000018648.16, ENSMUSG00000019960.9, ENSMUSG00000021768.17, ENSMUSG00000024190.8, ENSMUSG00000025043.4, ENSMUSG00000026659.14, ENSMUSG00000027001.11, ENSMUSG00000027368.7, ENSMUSG00000030203.18, ENSMUSG00000031383.9, ENSMUSG00000031530.7, ENSMUSG00000034616.18, ENSMUSG00000034765.7, ENSMUSG00000037887.12, ENSMUSG00000037926.16, ENSMUSG00000039384.9, ENSMUSG000000396…		YBR276C, YIL113W, YIR026C, YNL053W	PTSG_00191, PTSG_03187, PTSG_03442, PTSG_04885, PTSG_05231, PTSG_06578, PTSG_06806, PTSG_07297, PTSG_09628, PTSG_09953, PTSG_10981		THAPSDRAFT_1011, THAPSDRAFT_1134, THAPSDRAFT_260939, THAPSDRAFT_264061, THAPSDRAFT_31200, THAPSDRAFT_31499, THAPSDRAFT_5799
OG0000060	Aqu2.1.00120_001, Aqu2.1.00244_001, Aqu2.1.00717_001, Aqu2.1.03165_001, Aqu2.1.03975_001, Aqu2.1.05306_001, Aqu2.1.06699_001, Aqu2.1.08960_001, Aqu2.1.09510_001, Aqu2.1.10394_001, Aqu2.1.13915_001, Aqu2.1.16777_001, Aqu2.1.17390_001, Aqu2.1.23711_001, Aqu2.1.25915_001, Aqu2.1.41184_001	WBGene00006522, WBGene00007060, WBGene00007513, WBGene00007631, WBGene00008950, WBGene00012925, WBGene00015479, WBGene00016973, WBGene00017179, WBGene00021535	Cowc_CAOG_01144, Cowc_CAOG_01411, Cowc_CAOG_01411T0, Cowc_CAOG_01916, Cowc_CAOG_02377, Cowc_CAOG_02377T1, Cowc_CAOG_02483, Cowc_CAOG_03465, Cowc_CAOG_04594, Cowc_CAOG_04810, Cowc_CAOG_04930, Cowc_CAOG_05007, Cowc_CAOG_05403, Cowc_CAOG_05404, Cowc_CAOG_05822, Cowc_CAOG_06121, Cowc_CAOG_06421, Cowc_CAOG_06644, Cowc_CAOG_07703, Cowc_CAOG_07971, Cowc_CAOG_07972, Cowc_CAOG_09727	CHLRE_01g007000v5, CHLRE_01g029900v5, CHLRE_02g095151v5, CHLRE_02g096000v5, CHLRE_02g098700v5, CHLRE_02g112550v5, CHLRE_03g162333v5, CHLRE_03g169300v5, CHLRE_04g217850v5, CHLRE_04g220850v5, CHLRE_04g224400v5, CHLRE_04g224500v5, CHLRE_05g234400v5, CHLRE_05g241350v5, CHLRE_07g313250v5, CHLRE_07g327800v5, CHLRE_07g339104v5, CHLRE_09g395750v5, CHLRE_11g467597v5, CHLRE_12g527100v5, CHLRE_12g530900v5, …	ENSCING00000003892.3, ENSCING00000004600.3, ENSCING00000007504.3, ENSCING00000008159.3, ENSCING00000010518.3, ENSCING00000019103.1, ENSCING00000019715.1, ENSCING00000020015.1, ENSCING00000020684.1, ENSCING00000021350.1	CFRG0448T1, CFRG2046T1, CFRG2324T1, CFRG2562T1, CFRG3180T1, CFRG3659T1, CFRG3689T1, CFRG4114T1, CFRG4115T1, CFRG4255T1, CFRG4609T1, CFRG6164T1, CFRG6166T1, CFRG7093T1, CFRG7704T1, CFRG8399T1, CFRG8559T1, CFRG8613T1	ENSDARG00000016818.10, ENSDARG00000058574.8, ENSDARG00000061047.6, ENSDARG00000063059.9, ENSDARG00000063078.5, ENSDARG00000063475.7, ENSDARG00000078068.3, ENSDARG00000079361.5, ENSDARG00000100075.2, ENSDARG00000110043.1, ENSDARG00000115809.1, ENSDARG00000116468.1	DDB_G0267432, DDB_G0269206, DDB_G0269208, DDB_G0269210, DDB_G0269212, DDB_G0269214, DDB_G0270826, DDB_G0273073, DDB_G0273781, DDB_G0274115, DDB_G0274117, DDB_G0275687, DDB_G0275689, DDB_G0281389, DDB_G0281391, DDB_G0282103, DDB_G0287461, DDB_G0287785, DDB_G0289331, DDB_G0289655, DDB_G0289657, DDB_G0292986, DDB_G0293450, DDB_G0293466	FBgn0000241, FBgn0003515, FBgn0003996, FBgn0020445, FBgn0020762, FBgn0031220, FBgn0031449, FBgn0031515, FBgn0031516, FBgn0032167, FBgn0039244, FBgn0051121, FBgn0052091, FBgn0264494, FBgn0288229			ENSG00000118777.6, ENSG00000138075.7, ENSG00000143921.6, ENSG00000160179.14, ENSG00000172350.5	Mvib_g10341, Mvib_g10947, Mvib_g2068, Mvib_g2069, Mvib_g3127, Mvib_g4414, Mvib_g4415, Mvib_g5281, Mvib_g6705, Mvib_g8283, Mvib_g8293	ENSMUSG00000024030.8, ENSMUSG00000024254.16, ENSMUSG00000029299.15, ENSMUSG00000029802.14, ENSMUSG00000032131.17, ENSMUSG00000040505.14		YCR011C, YDR011W, YDR406W, YIL013C, YNR070W, YOL075C, YOR011W, YOR153W, YOR328W, YPL058C	PTSG_00773, PTSG_02654, PTSG_03096, PTSG_05723, PTSG_05724, PTSG_07391, PTSG_10425, PTSG_11288, PTSG_12701, PTSG_13071		THAPSDRAFT_11307, THAPSDRAFT_24925, THAPSDRAFT_261690, THAPSDRAFT_262120, THAPSDRAFT_264421, THAPSDRAFT_264773, THAPSDRAFT_27557, THAPSDRAFT_36477, THAPSDRAFT_37637, THAPSDRAFT_bd1237
OG0000061	Aqu2.1.00007_001, Aqu2.1.00262_001, Aqu2.1.00285_001, Aqu2.1.00414_001, Aqu2.1.00527_001, Aqu2.1.00622_001, Aqu2.1.00648_001, Aqu2.1.00672_001, Aqu2.1.01131_001, Aqu2.1.01186_001, Aqu2.1.01313_001, Aqu2.1.01624_001, Aqu2.1.01821_001, Aqu2.1.01948_001, Aqu2.1.02085_001, Aqu2.1.02264_001, Aqu2.1.02365_001, Aqu2.1.02596_001, Aqu2.1.02630_001, Aqu2.1.02633_001, Aqu2.1.03271_001, Aqu2.1.03595_001, Aqu…	WBGene00013762					ENSDARG00000114675.1, ENSDARG00000116065.1
OG0000062	Aqu2.1.00525_001, Aqu2.1.01830_001, Aqu2.1.02507_001, Aqu2.1.06594_001, Aqu2.1.08511_001, Aqu2.1.12412_001, Aqu2.1.14900_001, Aqu2.1.20319_001, Aqu2.1.25600_001, Aqu2.1.25601_001, Aqu2.1.26264_001, Aqu2.1.26265_001, Aqu2.1.28303_001, Aqu2.1.28828_001, Aqu2.1.33067_001, Aqu2.1.34489_001, Aqu2.1.34866_001, Aqu2.1.43823_001	WBGene00001811, WBGene00001812, WBGene00001813, WBGene00001814, WBGene00001815, WBGene00001816, WBGene00001817, WBGene00001818, WBGene00001819, WBGene00003995, WBGene00003996, WBGene00003997, WBGene00003998, WBGene00003999, WBGene00004000, WBGene00004001, WBGene00004002, WBGene00004003, WBGene00004004, WBGene00004005, WBGene00004006, WBGene00004007, WBGene00004008, WBGene00022281	Cowc_CAOG_00182, Cowc_CAOG_00237, Cowc_CAOG_00547, Cowc_CAOG_02955, Cowc_CAOG_03032, Cowc_CAOG_03219, Cowc_CAOG_03871, Cowc_CAOG_07437	CHLRE_02g083354v5, CHLRE_10g443000v5, CHLRE_12g561550v5, CHLRE_13g604150v5, CHLRE_16g669525v5, CHLRE_16g692300v5, CHLRE_17g725150v5, CHLRE_17g725200v5, CHLRE_17g727650v5	ENSCING00000000220.3, ENSCING00000001631.3, ENSCING00000004461.3, ENSCING00000007058.3, ENSCING00000007389.3, ENSCING00000009134.3, ENSCING00000009135.3, ENSCING00000010768.3, ENSCING00000018106.1, ENSCING00000018443.1, ENSCING00000021439.1, ENSCING00000022099.1	CFRG3938T1, CFRG4039T1, CFRG4527T1, CFRG5743T1, CFRG6447T1, CFRG6752T1, CFRG7501T1, CFRG7566T1, CFRG7834T1, CFRG7872T1	ENSDARG00000010936.12, ENSDARG00000011573.12, ENSDARG00000021787.10, ENSDARG00000033446.8, ENSDARG00000036787.6, ENSDARG00000056200.6, ENSDARG00000056672.6, ENSDARG00000061591.7, ENSDARG00000062795.7, ENSDARG00000063297.5, ENSDARG00000070078.6, ENSDARG00000074254.5, ENSDARG00000079766.5, ENSDARG00000109326.1	DDB_G0279915, DDB_G0282931, DDB_G0291714, DDB_G0292554, DDB_G0293002, DDB_G0293416, DDB_G0293438	FBgn0004512, FBgn0004513, FBgn0010241, FBgn0023536, FBgn0030403, FBgn0035244, FBgn0035695, FBgn0038376	b0448, b0449, b0886, b0887, b0914	HVO_RS07150	ENSG00000004846.12, ENSG00000005471.11, ENSG00000073734.8, ENSG00000085563.10, ENSG00000115657.8, ENSG00000131269.11, ENSG00000135776.4, ENSG00000150967.13, ENSG00000168394.9, ENSG00000197150.8, ENSG00000204267.9, ENSG00000206235.4, ENSG00000206297.7, ENSG00000206299.4, ENSG00000223481.5, ENSG00000224212.4, ENSG00000224748.4, ENSG00000225967.5, ENSG00000226173.4, ENSG00000227816.4, ENSG0000022858…	Mvib_g11919, Mvib_g11972, Mvib_g12130, Mvib_g1470, Mvib_g2231, Mvib_g2370, Mvib_g3012, Mvib_g6644, Mvib_g7830, Mvib_g8731, Mvib_g9231	ENSMUSG00000024339.13, ENSMUSG00000026198.16, ENSMUSG00000027048.17, ENSMUSG00000028970.10, ENSMUSG00000028973.19, ENSMUSG00000029408.14, ENSMUSG00000031333.8, ENSMUSG00000031974.9, ENSMUSG00000037321.18, ENSMUSG00000040584.9, ENSMUSG00000042476.13, ENSMUSG00000072791.12	DSAG12_00362, DSAG12_00363, DSAG12_01495, DSAG12_01563, DSAG12_01564, DSAG12_02111, DSAG12_02112, DSAG12_02850, DSAG12_02851	YKL209C, YLR188W, YMR301C, YPL270W	PTSG_00709, PTSG_02846, PTSG_04267, PTSG_04431, PTSG_04442, PTSG_06129, PTSG_06257, PTSG_12967	SAUSA300_0630, SAUSA300_0670, SAUSA300_0671, SAUSA300_1847, SAUSA300_2374, SAUSA300_2375	THAPSDRAFT_22016, THAPSDRAFT_26553, THAPSDRAFT_268766, THAPSDRAFT_31928, THAPSDRAFT_32325, THAPSDRAFT_36204, THAPSDRAFT_36837, THAPSDRAFT_38258, THAPSDRAFT_38987, THAPSDRAFT_bd1133, THAPS_38046, THAPS_799
OG0000063	Aqu2.1.08431_001, Aqu2.1.21492_001, Aqu2.1.39901_001, Aqu2.1.42548_001, Aqu2.1.43963_001	WBGene00001877, WBGene00001881, WBGene00001886, WBGene00001890, WBGene00001893, WBGene00001895, WBGene00001904, WBGene00001907, WBGene00001909, WBGene00001917, WBGene00001921, WBGene00001925, WBGene00001927, WBGene00001931, WBGene00001935, WBGene00001939, WBGene00001942, WBGene00014240, WBGene00019947	Cowc_CAOG_00768, Cowc_CAOG_01815, Cowc_CAOG_02251, Cowc_CAOG_02297, Cowc_CAOG_04778, Cowc_CAOG_07959	CHLRE_05g241634v5, CHLRE_06g264750v5, CHLRE_06g264950v5, CHLRE_06g265350v5, CHLRE_06g266700v5, CHLRE_06g268050v5, CHLRE_06g268300v5, CHLRE_06g271350v5, CHLRE_06g273900v5, CHLRE_06g274200v5, CHLRE_06g274800v5, CHLRE_06g275850v5, CHLRE_06g276500v5, CHLRE_06g276950v5, CHLRE_06g278088v5, CHLRE_12g504500v5, CHLRE_12g504750v5, CHLRE_12g505550v5, CHLRE_12g506250v5, CHLRE_13g567700v5, CHLRE_13g570100v5, …	ENSCING00000005798.3, ENSCING00000010029.3	CFRG3583T1, CFRG3673T1	ENSDARG00000029406.4, ENSDARG00000051736.3, ENSDARG00000068820.6, ENSDARG00000068995.5, ENSDARG00000070280.3, ENSDARG00000086552.4, ENSDARG00000087897.3, ENSDARG00000088686.3, ENSDARG00000098595.3, ENSDARG00000098739.2, ENSDARG00000099123.3, ENSDARG00000099329.2, ENSDARG00000100024.3, ENSDARG00000100279.3, ENSDARG00000100906.3, ENSDARG00000103015.3, ENSDARG00000105314.2, ENSDARG00000105366.2, ENS…	DDB_G0279667, DDB_G0286747, DDB_G0289197	FBgn0001197, FBgn0051618, FBgn0053808, FBgn0053814, FBgn0053817, FBgn0053820, FBgn0053823, FBgn0053826, FBgn0053829, FBgn0053832, FBgn0053835, FBgn0053838, FBgn0053841, FBgn0053844, FBgn0053847, FBgn0053850, FBgn0053853, FBgn0053856, FBgn0053859, FBgn0053862, FBgn0053865			ENSG00000099284.9, ENSG00000105968.14, ENSG00000113648.12, ENSG00000137259.2, ENSG00000164032.7, ENSG00000164508.3, ENSG00000168274.3, ENSG00000180573.8, ENSG00000181218.4, ENSG00000182611.3, ENSG00000183558.5, ENSG00000184260.4, ENSG00000184270.3, ENSG00000184348.2, ENSG00000184825.4, ENSG00000185978.4, ENSG00000188486.3, ENSG00000196747.3, ENSG00000196787.2, ENSG00000196866.2, ENSG00000198082.3…	Mvib_g10723, Mvib_g2595, Mvib_g4599, Mvib_g5048, Mvib_g5374, Mvib_g5375, Mvib_g8098, Mvib_g8925, Mvib_g9417	ENSMUSG00000015937.16, ENSMUSG00000020086.7, ENSMUSG00000037894.14, ENSMUSG00000041126.17, ENSMUSG00000049932.4, ENSMUSG00000060032.7, ENSMUSG00000060081.2, ENSMUSG00000061615.3, ENSMUSG00000061991.3, ENSMUSG00000063021.4, ENSMUSG00000063689.5, ENSMUSG00000063954.8, ENSMUSG00000064220.7, ENSMUSG00000068855.4, ENSMUSG00000069270.7, ENSMUSG00000069272.7, ENSMUSG00000069301.6, ENSMUSG00000069302.6, …		YBL003C, YDR225W, YOL012C	PTSG_00675, PTSG_03859, PTSG_11229		THAPSDRAFT_19793, THAPSDRAFT_268117, THAPSDRAFT_33270, THAPSDRAFT_37431, THAPS_35407, THAPS_6948
OG0000064	Aqu2.1.19420_001		Cowc_CAOG_00372, Cowc_CAOG_00372T1, Cowc_CAOG_00528, Cowc_CAOG_01348, Cowc_CAOG_01348T0, Cowc_CAOG_01348T1, Cowc_CAOG_01846, Cowc_CAOG_02461, Cowc_CAOG_02461T0, Cowc_CAOG_02461T2, Cowc_CAOG_02681, Cowc_CAOG_02682, Cowc_CAOG_02706, Cowc_CAOG_03378, Cowc_CAOG_04910, Cowc_CAOG_05502, Cowc_CAOG_05713, Cowc_CAOG_05807, Cowc_CAOG_05966	CHLRE_01g038050v5, CHLRE_02g074150v5, CHLRE_02g079750v5, CHLRE_02g094150v5, CHLRE_05g243000v5, CHLRE_06g251250v5, CHLRE_07g329900v5, CHLRE_09g409728v5, CHLRE_11g469400v5, CHLRE_11g477400v5, CHLRE_13g571200v5, CHLRE_16g678900v5, CHLRE_17g733150v5		CFRG0174T1, CFRG5104T1, CFRG5792T1		DDB_G0268012, DDB_G0269020, DDB_G0269204, DDB_G0270056, DDB_G0273475, DDB_G0274101, DDB_G0274191, DDB_G0276143, DDB_G0277845, DDB_G0277883, DDB_G0277887, DDB_G0279913, DDB_G0280961, DDB_G0282289, DDB_G0282377, DDB_G0282927, DDB_G0284045, DDB_G0291424, DDB_G0295835		b0399, b0400, b0535, b0570, b0571, b0620, b0694, b0695, b0993, b0995, b1129, b1130, b1221, b1608, b1609, b1882, b1914, b1916, b1968, b1969, b2078, b2079, b2125, b2193, b2218, b2219, b2369, b2370, b2381, b2556, b2786, b3025, b3026, b3210, b3404, b3405, b3418, b3520, b3669, b3869, b3911, b3912, b4003, b4112, b4113, b4365, b4398, b4399, b4401	HVO_RS00695, HVO_RS00755, HVO_RS00760, HVO_RS00995, HVO_RS02580, HVO_RS04260, HVO_RS04305, HVO_RS04475, HVO_RS05225, HVO_RS05695, HVO_RS06155, HVO_RS10500, HVO_RS10810, HVO_RS11245, HVO_RS11430, HVO_RS11730, HVO_RS12940, HVO_RS13395, HVO_RS15960, HVO_RS16805, HVO_RS18425, HVO_RS21345		Mvib_g1208, Mvib_g1585, Mvib_g1845, Mvib_g421, Mvib_g4345, Mvib_g4354, Mvib_g5205, Mvib_g8932, Mvib_g8933, Mvib_g8934, Mvib_g9585		DSAG12_00089, DSAG12_00184, DSAG12_00216, DSAG12_01334, DSAG12_01335, DSAG12_01359, DSAG12_01415, DSAG12_01938, DSAG12_01968, DSAG12_02045, DSAG12_02219, DSAG12_02443, DSAG12_02444, DSAG12_02445, DSAG12_02448, DSAG12_02451, DSAG12_02454, DSAG12_02458, DSAG12_02570, DSAG12_02586, DSAG12_02622, DSAG12_02773, DSAG12_02906, DSAG12_02999, DSAG12_03235, DSAG12_03238, DSAG12_03467, DSAG12_03676, DSAG12_…	YIL147C, YLR006C	PTSG_08798, PTSG_12537	SAUSA300_0020, SAUSA300_0021, SAUSA300_0217, SAUSA300_0255, SAUSA300_0645, SAUSA300_0690, SAUSA300_0691, SAUSA300_1220, SAUSA300_1307, SAUSA300_1308, SAUSA300_1441, SAUSA300_1442, SAUSA300_1638, SAUSA300_1639, SAUSA300_1798, SAUSA300_1865, SAUSA300_2035, SAUSA300_2036, SAUSA300_2308, SAUSA300_2309, SAUSA300_2310, SAUSA300_2337, SAUSA300_2559	THAPSDRAFT_22622, THAPSDRAFT_22848, THAPSDRAFT_261064, THAPSDRAFT_261932, THAPSDRAFT_262298, THAPSDRAFT_264268, THAPSDRAFT_264726, THAPSDRAFT_33288, THAPSDRAFT_38647
OG0000065	Aqu2.1.16470_001, Aqu2.1.17876_001, Aqu2.1.19922_001, Aqu2.1.22535_001, Aqu2.1.23387_001, Aqu2.1.23388_001, Aqu2.1.23389_001, Aqu2.1.23412_001, Aqu2.1.23413_001, Aqu2.1.23414_001, Aqu2.1.27307_001, Aqu2.1.29399_001, Aqu2.1.32610_001, Aqu2.1.33917_001, Aqu2.1.39162_001, Aqu2.1.41046_001, Aqu2.1.41047_001, Aqu2.1.41048_001, Aqu2.1.41049_001, Aqu2.1.41050_001, Aqu2.1.42494_001, Aqu2.1.42495_001, Aqu…	WBGene00000776, WBGene00000781, WBGene00000782, WBGene00000783, WBGene00000784, WBGene00000785, WBGene00000786, WBGene00007055, WBGene00008861, WBGene00009158, WBGene00009347, WBGene00010204, WBGene00011102, WBGene00012747, WBGene00019986, WBGene00021070, WBGene00021072, WBGene00022026	Cowc_CAOG_00091, Cowc_CAOG_01946, Cowc_CAOG_04509, Cowc_CAOG_04515, Cowc_CAOG_05925, Cowc_CAOG_06811, Cowc_CAOG_08160	CHLRE_01g010832v5, CHLRE_05g247851v5, CHLRE_07g333000v5, CHLRE_08g358522v5, CHLRE_08g381050v5, CHLRE_09g407700v5	ENSCING00000002027.3, ENSCING00000007400.3, ENSCING00000007675.3, ENSCING00000007681.3, ENSCING00000009375.3, ENSCING00000012592.2, ENSCING00000014249.2, ENSCING00000018451.1	CFRG1833T1, CFRG2070T1, CFRG2262T1, CFRG3763T1, CFRG3918T1, CFRG6075T1, CFRG7736T1	ENSDARG00000003902.9, ENSDARG00000007836.10, ENSDARG00000011701.9, ENSDARG00000013771.9, ENSDARG00000036940.7, ENSDARG00000039173.7, ENSDARG00000040251.6, ENSDARG00000041108.4, ENSDARG00000042753.7, ENSDARG00000052855.7, ENSDARG00000055120.7, ENSDARG00000061231.8, ENSDARG00000063095.7, ENSDARG00000074306.5, ENSDARG00000074656.4, ENSDARG00000075527.7, ENSDARG00000077664.3, ENSDARG00000079376.5, EN…	DDB_G0272298, DDB_G0272742, DDB_G0272815, DDB_G0274385, DDB_G0276111, DDB_G0278401, DDB_G0278721, DDB_G0279185, DDB_G0279187, DDB_G0279799, DDB_G0281605, DDB_G0282991, DDB_G0283867, DDB_G0283921, DDB_G0286015, DDB_G0286055, DDB_G0288221, DDB_G0288563, DDB_G0290957, DDB_G0291191, DDB_G0292462	FBgn0013770, FBgn0030521, FBgn0032228, FBgn0033873, FBgn0033874, FBgn0034229, FBgn0034709, FBgn0037396, FBgn0250848, FBgn0260462			ENSG00000103811.11, ENSG00000109861.11, ENSG00000135047.10, ENSG00000136943.6, ENSG00000137251.11, ENSG00000142910.11, ENSG00000143387.8, ENSG00000163131.6, ENSG00000164733.16, ENSG00000172543.3, ENSG00000174080.6, ENSG00000256043.2, ENSG00000263238.1	Mvib_g10407, Mvib_g10890, Mvib_g11372, Mvib_g2508, Mvib_g3588, Mvib_g37, Mvib_g4883, Mvib_g5081, Mvib_g6697, Mvib_g6808, Mvib_g7810, Mvib_g7962, Mvib_g8493	ENSMUSG00000021439.9, ENSMUSG00000021440.8, ENSMUSG00000021441.5, ENSMUSG00000021477.10, ENSMUSG00000021939.9, ENSMUSG00000024910.6, ENSMUSG00000028015.4, ENSMUSG00000028111.5, ENSMUSG00000028776.15, ENSMUSG00000030560.18, ENSMUSG00000032357.13, ENSMUSG00000032359.15, ENSMUSG00000033834.8, ENSMUSG00000038642.11, ENSMUSG00000042243.11, ENSMUSG00000050345.10, ENSMUSG00000055298.7, ENSMUSG0000005567…			PTSG_00769, PTSG_00770, PTSG_01119, PTSG_05183, PTSG_05727, PTSG_07816, PTSG_07950, PTSG_08302, PTSG_08324, PTSG_11722		THAPSDRAFT_16390, THAPSDRAFT_22637, THAPSDRAFT_264846, THAPSDRAFT_269573, THAPSDRAFT_37824, THAPSDRAFT_38767, THAPS_264492
OG0000066	Aqu2.1.01627_001, Aqu2.1.03935_001, Aqu2.1.10588_001, Aqu2.1.10685_001, Aqu2.1.17296_001, Aqu2.1.17297_001, Aqu2.1.17974_001, Aqu2.1.20059_001, Aqu2.1.23424_001, Aqu2.1.24534_001, Aqu2.1.24535_001, Aqu2.1.24536_001, Aqu2.1.27015_001, Aqu2.1.27261_001, Aqu2.1.33895_001, Aqu2.1.34180_001, Aqu2.1.34185_001, Aqu2.1.34269_001, Aqu2.1.35489_001, Aqu2.1.37444_001, Aqu2.1.39606_001, Aqu2.1.40327_001, Aqu…	WBGene00001828, WBGene00003520, WBGene00003521, WBGene00003522, WBGene00003523, WBGene00003524, WBGene00003525, WBGene00003526, WBGene00003527, WBGene00003528, WBGene00003529, WBGene00003530, WBGene00003531, WBGene00003532, WBGene00003533, WBGene00003534, WBGene00003535, WBGene00003536, WBGene00003537, WBGene00003538, WBGene00003539, WBGene00003540, WBGene00003541, WBGene00003542, WBGene00003543,…			ENSCING00000001891.3, ENSCING00000002438.3, ENSCING00000003471.3, ENSCING00000003765.3, ENSCING00000003799.3, ENSCING00000003984.3, ENSCING00000004419.3, ENSCING00000004421.3, ENSCING00000005764.3, ENSCING00000006585.3, ENSCING00000006594.3, ENSCING00000008374.3, ENSCING00000008375.3, ENSCING00000008749.3, ENSCING00000010527.3, ENSCING00000011257.1, ENSCING00000011258.1, ENSCING00000011480.2, ENS…		ENSDARG00000008029.10, ENSDARG00000008450.13, ENSDARG00000010423.9, ENSDARG00000019122.11, ENSDARG00000022670.9, ENSDARG00000023656.10, ENSDARG00000024503.8, ENSDARG00000027290.10, ENSDARG00000028053.10, ENSDARG00000028071.10, ENSDARG00000029747.9, ENSDARG00000037429.5, ENSDARG00000037533.6, ENSDARG00000038446.8, ENSDARG00000040683.8, ENSDARG00000052057.7, ENSDARG00000052578.8, ENSDARG00000055575…		FBgn0003719, FBgn0004885, FBgn0028944, FBgn0028945, FBgn0028947, FBgn0028948, FBgn0028949, FBgn0028950, FBgn0030947, FBgn0037395, FBgn0038285, FBgn0039069, FBgn0039180			ENSG00000038295.3, ENSG00000095587.8, ENSG00000099250.13, ENSG00000106333.8, ENSG00000112818.5, ENSG00000118257.12, ENSG00000123610.3, ENSG00000141434.7, ENSG00000157211.10, ENSG00000163710.3, ENSG00000168487.13, ENSG00000188886.3	Mvib_g2222, Mvib_g4162	ENSMUSG00000015354.9, ENSMUSG00000022098.11, ENSMUSG00000023914.17, ENSMUSG00000024313.9, ENSMUSG00000025013.16, ENSMUSG00000025810.10, ENSMUSG00000025969.16, ENSMUSG00000029718.15, ENSMUSG00000047636.4, ENSMUSG00000050468.13, ENSMUSG00000053475.6, ENSMUSG00000053626.6			PTSG_00500, PTSG_07802		THAPSDRAFT_19626
OG0000067		WBGene00005249, WBGene00005262, WBGene00005263, WBGene00005264, WBGene00005265, WBGene00005267, WBGene00005268, WBGene00005269, WBGene00005270, WBGene00005271, WBGene00005272, WBGene00005273, WBGene00005274, WBGene00005275, WBGene00005278, WBGene00005279, WBGene00005280, WBGene00005281, WBGene00005282, WBGene00005283, WBGene00005284, WBGene00005285, WBGene00005288, WBGene00005289, WBGene00005290,…
OG0000068	Aqu2.1.01520_001, Aqu2.1.05848_001, Aqu2.1.23427_001, Aqu2.1.32118_001, Aqu2.1.34609_001, Aqu2.1.34623_001, Aqu2.1.39764_001, Aqu2.1.44296_001	WBGene00004316, WBGene00004921, WBGene00004922, WBGene00004923, WBGene00004924, WBGene00004925, WBGene00004926, WBGene00008438, WBGene00011682, WBGene00017063	Cowc_CAOG_01108, Cowc_CAOG_02773, Cowc_CAOG_02816, Cowc_CAOG_03028, Cowc_CAOG_06532, Cowc_CAOG_06896, Cowc_CAOG_09334_CAOG_09335	CHLRE_01g002451v5, CHLRE_02g074900v5, CHLRE_02g076050v5, CHLRE_03g202449v5	ENSCING00000000389.3, ENSCING00000000903.3, ENSCING00000001853.3, ENSCING00000003454.3, ENSCING00000005345.3, ENSCING00000006816.3, ENSCING00000011577.2, ENSCING00000012954.1, ENSCING00000018690.1, ENSCING00000020140.1, ENSCING00000021571.1, ENSCING00000023140.1, ENSCING00000023408.1	CFRG0907T1, CFRG1769T1, CFRG2160T1, CFRG3929T1, CFRG4048T1, CFRG5487T1, CFRG6744T1	ENSDARG00000001414.8, ENSDARG00000001572.11, ENSDARG00000001891.12, ENSDARG00000003381.9, ENSDARG00000003994.9, ENSDARG00000011640.8, ENSDARG00000012306.9, ENSDARG00000014169.9, ENSDARG00000025206.10, ENSDARG00000029239.5, ENSDARG00000030614.8, ENSDARG00000031463.6, ENSDARG00000036505.6, ENSDARG00000037941.9, ENSDARG00000042350.8, ENSDARG00000044290.6, ENSDARG00000045750.6, ENSDARG00000056105.5, …	DDB_G0269164, DDB_G0269836, DDB_G0271022, DDB_G0272002, DDB_G0272356, DDB_G0272734, DDB_G0272752, DDB_G0274273, DDB_G0274395, DDB_G0278101, DDB_G0283549, DDB_G0284461, DDB_G0290753, DDB_G0290755, DDB_G0294603	FBgn0004242, FBgn0028400, FBgn0030230, FBgn0034389, FBgn0039900, FBgn0261085, FBgn0261089, FBgn0261090, FBgn0266756			ENSG00000011347.5, ENSG00000019505.3, ENSG00000067715.9, ENSG00000089169.10, ENSG00000102362.11, ENSG00000103528.12, ENSG00000110975.4, ENSG00000129990.10, ENSG00000132718.7, ENSG00000132872.7, ENSG00000134207.10, ENSG00000137501.12, ENSG00000140563.10, ENSG00000142765.13, ENSG00000143858.7, ENSG00000147041.7, ENSG00000149043.12, ENSG00000149927.13, ENSG00000170743.12, ENSG00000173227.9, ENSG0000…	Mvib_g10062, Mvib_g11982, Mvib_g2522, Mvib_g3192, Mvib_g4568, Mvib_g4712, Mvib_g8807	ENSMUSG00000004961.8, ENSMUSG00000020847.16, ENSMUSG00000020848.8, ENSMUSG00000021596.18, ENSMUSG00000024261.7, ENSMUSG00000024743.17, ENSMUSG00000024871.12, ENSMUSG00000026452.16, ENSMUSG00000027220.3, ENSMUSG00000027849.20, ENSMUSG00000028860.14, ENSMUSG00000029608.11, ENSMUSG00000030616.17, ENSMUSG00000030731.14, ENSMUSG00000031098.19, ENSMUSG00000031255.15, ENSMUSG00000032776.10, ENSMUSG00000…		YML072C, YOR086C	PTSG_03431, PTSG_05016, PTSG_07483, PTSG_11158, PTSG_11451		THAPSDRAFT_11300, THAPSDRAFT_24376
OG0000069	Aqu2.1.05503_001, Aqu2.1.23384_001, Aqu2.1.25676_001, Aqu2.1.26800_001, Aqu2.1.27325_001, Aqu2.1.27335_001, Aqu2.1.36574_001, Aqu2.1.41483_001	WBGene00001132, WBGene00004030, WBGene00004112, WBGene00006407, WBGene00006824, WBGene00006826, WBGene00006839, WBGene00006999, WBGene00007740, WBGene00012379, WBGene00014262, WBGene00015217, WBGene00016197, WBGene00016389, WBGene00018000, WBGene00022030, WBGene00022727	Cowc_CAOG_00929, Cowc_CAOG_04083, Cowc_CAOG_04110, Cowc_CAOG_04622, Cowc_CAOG_05072, Cowc_CAOG_06505, Cowc_CAOG_06928, Cowc_CAOG_06928T0, Cowc_CAOG_07046, Cowc_CAOG_07046T0, Cowc_CAOG_07516, Cowc_CAOG_07939, Cowc_CAOG_08582, Cowc_CAOG_09560	CHLRE_10g424350v5	ENSCING00000001795.2, ENSCING00000003946.3, ENSCING00000005343.3, ENSCING00000006648.3, ENSCING00000006721.3, ENSCING00000008884.3, ENSCING00000009484.3, ENSCING00000022233.1, ENSCING00000024085.1	CFRG2239T1, CFRG3228T1, CFRG8123T1	ENSDARG00000003991.8, ENSDARG00000014805.8, ENSDARG00000014976.11, ENSDARG00000020982.9, ENSDARG00000023578.11, ENSDARG00000026985.7, ENSDARG00000027600.7, ENSDARG00000034643.7, ENSDARG00000037593.8, ENSDARG00000040649.8, ENSDARG00000042018.7, ENSDARG00000045064.10, ENSDARG00000045694.7, ENSDARG00000051857.8, ENSDARG00000055223.7, ENSDARG00000056322.9, ENSDARG00000056653.7, ENSDARG00000060149.7, …	DDB_G0269548, DDB_G0271356, DDB_G0274109, DDB_G0275157, DDB_G0276563, DDB_G0283599, DDB_G0284863, DDB_G0285911, DDB_G0291251	FBgn0003090, FBgn0011642, FBgn0020249, FBgn0030530, FBgn0034223, FBgn0041789, FBgn0050178, FBgn0051352, FBgn0051624, FBgn0051988, FBgn0085354, FBgn0260463, FBgn0263934, FBgn0265991			ENSG00000012211.8, ENSG00000022267.12, ENSG00000072163.14, ENSG00000087077.7, ENSG00000089159.11, ENSG00000099204.14, ENSG00000110031.8, ENSG00000112214.6, ENSG00000115641.14, ENSG00000122367.15, ENSG00000129474.11, ENSG00000135269.13, ENSG00000139174.6, ENSG00000140682.14, ENSG00000142279.8, ENSG00000144791.5, ENSG00000145012.8, ENSG00000159840.11, ENSG00000162458.8, ENSG00000163110.10, ENSG0000…	Mvib_g10052, Mvib_g10163, Mvib_g1483, Mvib_g6685, Mvib_g6935, Mvib_g7236, Mvib_g9457	ENSMUSG00000006219.13, ENSMUSG00000008136.15, ENSMUSG00000019920.19, ENSMUSG00000021493.16, ENSMUSG00000021798.15, ENSMUSG00000022178.12, ENSMUSG00000023092.17, ENSMUSG00000023348.12, ENSMUSG00000024395.10, ENSMUSG00000024696.10, ENSMUSG00000025085.17, ENSMUSG00000025239.4, ENSMUSG00000028259.14, ENSMUSG00000028273.17, ENSMUSG00000029095.18, ENSMUSG00000029528.20, ENSMUSG00000029552.20, ENSMUSG00…		YDL240W	PTSG_03013, PTSG_04560, PTSG_05818, PTSG_07306, PTSG_08126, PTSG_10035		THAPSDRAFT_4182
OG0000070				CHLRE_01g001671v5, CHLRE_01g003250v5, CHLRE_01g005126v5, CHLRE_01g005250v5, CHLRE_01g005350v5, CHLRE_01g006202v5, CHLRE_01g015100v5, CHLRE_01g023900v5, CHLRE_01g031550v5, CHLRE_01g034875v5, CHLRE_01g038376v5, CHLRE_01g039101v5, CHLRE_01g045400v5, CHLRE_01g045426v5, CHLRE_01g050200v5, CHLRE_01g051482v5, CHLRE_01g058156v5, CHLRE_01g071297v5, CHLRE_02g073176v5, CHLRE_02g073826v5, CHLRE_02g074474v5, …
OG0000071								DDB_G0267692, DDB_G0268180, DDB_G0268314, DDB_G0268352, DDB_G0268412, DDB_G0268420, DDB_G0268626, DDB_G0268878, DDB_G0269004, DDB_G0269354, DDB_G0270058, DDB_G0270060, DDB_G0270700, DDB_G0270702, DDB_G0270704, DDB_G0270708, DDB_G0270718, DDB_G0270802, DDB_G0270998, DDB_G0271032, DDB_G0271034, DDB_G0271624, DDB_G0271634, DDB_G0271636, DDB_G0271638, DDB_G0271692, DDB_G0271808, DDB_G0272330, DDB_G02…
OG0000072	Aqu2.1.00100_001, Aqu2.1.00711_001, Aqu2.1.00826_001, Aqu2.1.01235_001, Aqu2.1.01241_001, Aqu2.1.01517_001, Aqu2.1.01591_001, Aqu2.1.01678_001, Aqu2.1.02279_001, Aqu2.1.02388_001, Aqu2.1.03018_001, Aqu2.1.03170_001, Aqu2.1.03222_001, Aqu2.1.03831_001, Aqu2.1.03917_001, Aqu2.1.05392_001, Aqu2.1.06128_001, Aqu2.1.06129_001, Aqu2.1.06430_001, Aqu2.1.06625_001, Aqu2.1.07016_001, Aqu2.1.07906_001, Aqu…				ENSCING00000009851.3
OG0000073		WBGene00001482, WBGene00007162, WBGene00007163, WBGene00007164, WBGene00007166, WBGene00007323, WBGene00007392, WBGene00007393, WBGene00007453, WBGene00007716, WBGene00007837, WBGene00008009, WBGene00008014, WBGene00008015, WBGene00008017, WBGene00008130, WBGene00008352, WBGene00008569, WBGene00008612, WBGene00008616, WBGene00008618, WBGene00008632, WBGene00008633, WBGene00008826, WBGene00009222,…
OG0000074	Aqu2.1.00690_001, Aqu2.1.01742_001, Aqu2.1.18436_001, Aqu2.1.19218_001, Aqu2.1.20808_001, Aqu2.1.20810_001, Aqu2.1.20811_001, Aqu2.1.20812_001, Aqu2.1.32928_001, Aqu2.1.36131_001, Aqu2.1.36154_001, Aqu2.1.37781_001, Aqu2.1.39896_001, Aqu2.1.41105_001, Aqu2.1.41106_001, Aqu2.1.42194_001	WBGene00006865, WBGene00008730, WBGene00010684, WBGene00010698, WBGene00010811, WBGene00012536, WBGene00013073, WBGene00013074, WBGene00015381, WBGene00016431, WBGene00018779, WBGene00019207, WBGene00019979, WBGene00022014	Cowc_CAOG_08156	CHLRE_03g206800v5, CHLRE_17g740430v5, CHLRE_17g740470v5	ENSCING00000001238.3, ENSCING00000001532.3, ENSCING00000001716.3, ENSCING00000003313.3, ENSCING00000003814.3, ENSCING00000003956.3, ENSCING00000004609.3, ENSCING00000007191.3, ENSCING00000009610.3, ENSCING00000013296.2, ENSCING00000013297.1, ENSCING00000016712.2, ENSCING00000021373.1, ENSCING00000024478.1	CFRG0175T1, CFRG0883T1, CFRG3997T1, CFRG4509T1, CFRG6395T1	ENSDARG00000001437.11, ENSDARG00000001937.9, ENSDARG00000007412.11, ENSDARG00000013295.11, ENSDARG00000029894.7, ENSDARG00000036865.6, ENSDARG00000037861.10, ENSDARG00000053269.6, ENSDARG00000053961.6, ENSDARG00000056196.7, ENSDARG00000058731.7, ENSDARG00000062873.7, ENSDARG00000063288.8, ENSDARG00000070672.5, ENSDARG00000076899.6, ENSDARG00000077875.6, ENSDARG00000087867.3, ENSDARG00000090820.4,…	DDB_G0277773, DDB_G0278261, DDB_G0281155, DDB_G0286151, DDB_G0292814	FBgn0015230, FBgn0028560, FBgn0028561, FBgn0028562, FBgn0028563, FBgn0031517, FBgn0031520, FBgn0031522, FBgn0031523, FBgn0033047, FBgn0033644, FBgn0034247, FBgn0034909, FBgn0036316, FBgn0037386, FBgn0037387, FBgn0037485, FBgn0037486, FBgn0050035, FBgn0051100, FBgn0053281, FBgn0053282, FBgn0264574	b0427, b2841, b2943, b4031	HVO_RS04375, HVO_RS07320	ENSG00000059804.11, ENSG00000109667.7, ENSG00000117394.15, ENSG00000133460.15, ENSG00000136856.13, ENSG00000142583.13, ENSG00000146411.5, ENSG00000151229.8, ENSG00000160326.9, ENSG00000163581.9, ENSG00000173262.7, ENSG00000181856.10, ENSG00000197241.3, ENSG00000197496.4, ENSG00000251357.4, ENSG00000261768.1	Mvib_g2488, Mvib_g343, Mvib_g3779, Mvib_g4144, Mvib_g5552, Mvib_g8069, Mvib_g8745, Mvib_g9108	ENSMUSG00000003153.11, ENSMUSG00000005107.14, ENSMUSG00000018566.15, ENSMUSG00000026791.15, ENSMUSG00000027661.5, ENSMUSG00000027690.14, ENSMUSG00000028645.12, ENSMUSG00000028976.11, ENSMUSG00000036067.13, ENSMUSG00000036298.11, ENSMUSG00000037490.6, ENSMUSG00000062064.7		YBR241C, YDL138W, YDL194W, YDL245C, YDR342C, YDR343C, YDR345C, YDR387C, YDR497C, YDR536W, YEL069C, YFL011W, YGL104C, YHR092C, YHR094C, YHR096C, YJL214W, YJL219W, YJR158W, YLR081W, YMR011W, YNL318C, YNR072W, YOL103W, YOL156W	PTSG_01971, PTSG_03938, PTSG_06549, PTSG_06943, PTSG_07571, PTSG_09661		THAPSDRAFT_14028, THAPSDRAFT_14527, THAPSDRAFT_20766, THAPSDRAFT_268472, THAPSDRAFT_269158, THAPSDRAFT_37974
OG0000075	Aqu2.1.08427_001, Aqu2.1.14534_001, Aqu2.1.30847_001, Aqu2.1.39740_001, Aqu2.1.39820_001	WBGene00001876, WBGene00001880, WBGene00001883, WBGene00001887, WBGene00001891, WBGene00001899, WBGene00001901, WBGene00001906, WBGene00001914, WBGene00001916, WBGene00001919, WBGene00001923, WBGene00001929, WBGene00001933, WBGene00001937, WBGene00001943, WBGene00001944, WBGene00001945, WBGene00012276	Cowc_CAOG_01816, Cowc_CAOG_02342, Cowc_CAOG_03668, Cowc_CAOG_07177	CHLRE_02g104800v5, CHLRE_06g264650v5, CHLRE_06g265000v5, CHLRE_06g265250v5, CHLRE_06g265500v5, CHLRE_06g266650v5, CHLRE_06g267950v5, CHLRE_06g268350v5, CHLRE_06g271250v5, CHLRE_06g274000v5, CHLRE_06g274101v5, CHLRE_06g274350v5, CHLRE_06g274850v5, CHLRE_06g275750v5, CHLRE_06g276600v5, CHLRE_06g276850v5, CHLRE_12g504650v5, CHLRE_12g504800v5, CHLRE_12g505500v5, CHLRE_12g506300v5, CHLRE_12g506500v5, …	ENSCING00000002753.3, ENSCING00000022359.1	CFRG3582T1, CFRG3674T1, CFRG4727T1	ENSDARG00000020504.9, ENSDARG00000033009.7, ENSDARG00000045248.7, ENSDARG00000051737.2, ENSDARG00000068434.6, ENSDARG00000068436.5, ENSDARG00000068941.4, ENSDARG00000093022.4, ENSDARG00000094154.2, ENSDARG00000098970.3, ENSDARG00000101720.3, ENSDARG00000103819.3, ENSDARG00000105345.2, ENSDARG00000105359.2, ENSDARG00000105374.2, ENSDARG00000105418.2, ENSDARG00000105459.2, ENSDARG00000105484.2, ENS…	DDB_G0267402, DDB_G0270838, DDB_G0271092	FBgn0004828, FBgn0014857, FBgn0051613, FBgn0053803, FBgn0053806, FBgn0053809, FBgn0053812, FBgn0053815, FBgn0053818, FBgn0053821, FBgn0053824, FBgn0053827, FBgn0053830, FBgn0053833, FBgn0053836, FBgn0053839, FBgn0053842, FBgn0053845, FBgn0053848, FBgn0053851, FBgn0053854, FBgn0053857, FBgn0053860, FBgn0053863, FBgn0053866			ENSG00000124693.2, ENSG00000132475.4, ENSG00000163041.5, ENSG00000168148.3, ENSG00000182572.2, ENSG00000183598.3, ENSG00000188375.3, ENSG00000196532.4, ENSG00000196966.3, ENSG00000197153.3, ENSG00000197409.6, ENSG00000198366.5, ENSG00000203811.1, ENSG00000203813.4, ENSG00000203818.6, ENSG00000203852.3, ENSG00000256018.1, ENSG00000256316.1, ENSG00000265133.1, ENSG00000265232.2, ENSG00000270263.1, …	Mvib_g1504, Mvib_g3753, Mvib_g8099	ENSMUSG00000016559.15, ENSMUSG00000060743.13, ENSMUSG00000069265.3, ENSMUSG00000069267.3, ENSMUSG00000069273.3, ENSMUSG00000069310.5, ENSMUSG00000074403.3, ENSMUSG00000080152.6, ENSMUSG00000081058.6, ENSMUSG00000093769.5, ENSMUSG00000099517.3, ENSMUSG00000099583.3, ENSMUSG00000100210.3, ENSMUSG00000101355.2, ENSMUSG00000101972.2		YBR010W, YKL049C, YNL031C	PTSG_01675, PTSG_08119, PTSG_09298, PTSG_10057		THAPSDRAFT_2084, THAPSDRAFT_29950, THAPSDRAFT_3183, THAPSDRAFT_36811, THAPSDRAFT_37432, THAPS_35245, THAPS_35404, THAPS_586
OG0000076	Aqu2.1.28458_001, Aqu2.1.28748_001, Aqu2.1.29098_001, Aqu2.1.31586_001, Aqu2.1.34599_001, Aqu2.1.35272_001, Aqu2.1.41045_001, Aqu2.1.41085_001	WBGene00000554, WBGene00003563, WBGene00003564, WBGene00003565, WBGene00003941, WBGene00008998, WBGene00009260, WBGene00014109, WBGene00015867, WBGene00019108	Cowc_CAOG_00315, Cowc_CAOG_02386, Cowc_CAOG_02621, Cowc_CAOG_05011	CHLRE_08g363750v5, CHLRE_15g641250v5	ENSCING00000002113.3, ENSCING00000003215.3, ENSCING00000005626.3, ENSCING00000007806.3, ENSCING00000008737.3, ENSCING00000009184.3, ENSCING00000011261.2, ENSCING00000013817.2, ENSCING00000013867.2, ENSCING00000014134.1, ENSCING00000015783.2, ENSCING00000017913.1, ENSCING00000018160.1, ENSCING00000018511.1, ENSCING00000019614.1, ENSCING00000024568.1, ENSCING00000025061.1, ENSCING00000025125.1	CFRG1436T1, CFRG2807T1, CFRG6104T1, CFRG8477T1	ENSDARG00000009637.10, ENSDARG00000010454.8, ENSDARG00000011334.9, ENSDARG00000013393.9, ENSDARG00000017880.11, ENSDARG00000018397.9, ENSDARG00000019902.9, ENSDARG00000022763.6, ENSDARG00000023228.6, ENSDARG00000025788.7, ENSDARG00000030758.7, ENSDARG00000034808.8, ENSDARG00000037256.8, ENSDARG00000041379.5, ENSDARG00000044053.8, ENSDARG00000044629.6, ENSDARG00000045737.5, ENSDARG00000052223.5, E…	DDB_G0267446, DDB_G0270210, DDB_G0272130, DDB_G0274357, DDB_G0274781, DDB_G0275931, DDB_G0285999, DDB_G0286371, DDB_G0288785	FBgn0010014, FBgn0013303, FBgn0015614, FBgn0025642, FBgn0029995, FBgn0030897, FBgn0034558, FBgn0036926, FBgn0037358, FBgn0039380, FBgn0083228, FBgn0265595			ENSG00000034239.6, ENSG00000048545.9, ENSG00000104490.13, ENSG00000107130.6, ENSG00000109047.7, ENSG00000112599.8, ENSG00000115041.8, ENSG00000115756.8, ENSG00000116983.8, ENSG00000120049.14, ENSG00000121905.5, ENSG00000136425.8, ENSG00000138472.6, ENSG00000141977.5, ENSG00000157884.6, ENSG00000163032.7, ENSG00000166869.2, ENSG00000182132.8, ENSG00000185043.6, ENSG00000185774.10, ENSG00000187446.…	Mvib_g11483, Mvib_g4200, Mvib_g4939, Mvib_g6501, Mvib_g7984	ENSMUSG00000008307.12, ENSMUSG00000014077.14, ENSMUSG00000020907.2, ENSMUSG00000023979.15, ENSMUSG00000023982.9, ENSMUSG00000025221.17, ENSMUSG00000028310.3, ENSMUSG00000028785.14, ENSMUSG00000029088.17, ENSMUSG00000030538.16, ENSMUSG00000030865.5, ENSMUSG00000033953.11, ENSMUSG00000037493.7, ENSMUSG00000046093.10, ENSMUSG00000051359.16, ENSMUSG00000053194.3, ENSMUSG00000053519.18, ENSMUSG0000005…		YDR373W, YKL190W	PTSG_00488, PTSG_05703, PTSG_06164, PTSG_06675, PTSG_10223, PTSG_10880		THAPSDRAFT_19081, THAPSDRAFT_264306
OG0000077				CHLRE_06g246958v5, CHLRE_11g467523v5, CHLRE_40g760247v5		CFRG8635T1	ENSDARG00000098779.2, ENSDARG00000100065.2, ENSDARG00000100303.2, ENSDARG00000100925.2, ENSDARG00000101795.2, ENSDARG00000105157.2, ENSDARG00000112132.1, ENSDARG00000114030.1	DDB_G0267780, DDB_G0267782, DDB_G0268128, DDB_G0268340, DDB_G0268440, DDB_G0268464, DDB_G0268508, DDB_G0268524, DDB_G0268528, DDB_G0268580, DDB_G0268596, DDB_G0268598, DDB_G0268608, DDB_G0268610, DDB_G0268722, DDB_G0268724, DDB_G0268942, DDB_G0268944, DDB_G0268978, DDB_G0268986, DDB_G0269030, DDB_G0269036, DDB_G0269064, DDB_G0269098, DDB_G0269258, DDB_G0269264, DDB_G0269266, DDB_G0269542, DDB_G02…
OG0000078	Aqu2.1.27088_001	WBGene00007399, WBGene00007565, WBGene00012251, WBGene00012253, WBGene00012621, WBGene00015050, WBGene00015052, WBGene00016912, WBGene00018246, WBGene00018692, WBGene00019328, WBGene00020191, WBGene00020585, WBGene00044790		CHLRE_35g759247v5	ENSCING00000000060.2, ENSCING00000000742.3, ENSCING00000001074.3, ENSCING00000001873.2, ENSCING00000002334.3, ENSCING00000002689.3, ENSCING00000006274.3, ENSCING00000006487.2, ENSCING00000007171.3, ENSCING00000007683.3, ENSCING00000009346.3, ENSCING00000009910.3, ENSCING00000011560.2, ENSCING00000012167.2, ENSCING00000012520.2, ENSCING00000014252.2, ENSCING00000014282.2, ENSCING00000014596.2, ENS…		ENSDARG00000008075.8, ENSDARG00000008182.9, ENSDARG00000018327.9, ENSDARG00000025150.8, ENSDARG00000025547.9, ENSDARG00000025783.10, ENSDARG00000029461.7, ENSDARG00000038321.8, ENSDARG00000041248.10, ENSDARG00000043894.6, ENSDARG00000046092.8, ENSDARG00000046142.6, ENSDARG00000051993.8, ENSDARG00000055833.5, ENSDARG00000056379.6, ENSDARG00000057090.6, ENSDARG00000059049.6, ENSDARG00000059254.7, E…		FBgn0015583, FBgn0029814, FBgn0031273, FBgn0031373, FBgn0031910, FBgn0035199, FBgn0040092, FBgn0040093, FBgn0040096, FBgn0040097, FBgn0040098, FBgn0040099, FBgn0040102, FBgn0040104, FBgn0040106, FBgn0040107, FBgn0040503, FBgn0053533, FBgn0054033, FBgn0259230, FBgn0261258, FBgn0264341			ENSG00000090659.13, ENSG00000104921.10, ENSG00000104938.12, ENSG00000111729.8, ENSG00000115386.5, ENSG00000116031.7, ENSG00000132514.9, ENSG00000134193.10, ENSG00000141505.7, ENSG00000143954.8, ENSG00000152672.3, ENSG00000161944.12, ENSG00000166523.3, ENSG00000166527.3, ENSG00000172016.11, ENSG00000172023.3, ENSG00000182566.8, ENSG00000187912.7, ENSG00000198178.6, ENSG00000205846.3, ENSG000002612…	Mvib_g5704	ENSMUSG00000000318.17, ENSMUSG00000005540.11, ENSMUSG00000014542.4, ENSMUSG00000020884.16, ENSMUSG00000023140.5, ENSMUSG00000023349.15, ENSMUSG00000027876.5, ENSMUSG00000030017.3, ENSMUSG00000030142.11, ENSMUSG00000030144.5, ENSMUSG00000030147.13, ENSMUSG00000030148.16, ENSMUSG00000031494.8, ENSMUSG00000031495.9, ENSMUSG00000034783.8, ENSMUSG00000040165.15, ENSMUSG00000040197.5, ENSMUSG0000004095…			PTSG_01998, PTSG_06930, PTSG_12689
OG0000079	Aqu2.1.29320_001	WBGene00000035, WBGene00000036, WBGene00000037, WBGene00000038, WBGene00001578, WBGene00006412, WBGene00007691, WBGene00007692, WBGene00007693, WBGene00007695, WBGene00008451, WBGene00010116, WBGene00011362, WBGene00011364, WBGene00013540, WBGene00013873, WBGene00013874, WBGene00013875, WBGene00015067, WBGene00015071, WBGene00015279, WBGene00015284, WBGene00015930, WBGene00016595, WBGene00016862,…	Cowc_CAOG_00569, Cowc_CAOG_04951, Cowc_CAOG_05396	CHLRE_02g105900v5	ENSCING00000004635.3, ENSCING00000005460.3, ENSCING00000007447.3, ENSCING00000008629.3, ENSCING00000011402.2, ENSCING00000011511.2, ENSCING00000011513.2, ENSCING00000013172.2, ENSCING00000016014.2, ENSCING00000016954.2, ENSCING00000019409.1, ENSCING00000019431.1, ENSCING00000019504.1, ENSCING00000020037.1, ENSCING00000021156.1, ENSCING00000021278.1, ENSCING00000022913.1, ENSCING00000023496.1, ENS…		ENSDARG00000017490.8, ENSDARG00000020084.9, ENSDARG00000029822.9, ENSDARG00000031796.8, ENSDARG00000041569.10, ENSDARG00000041595.8, ENSDARG00000053709.6, ENSDARG00000058492.8, ENSDARG00000062376.7, ENSDARG00000077329.5, ENSDARG00000077710.3, ENSDARG00000077761.4, ENSDARG00000079251.4, ENSDARG00000079455.5, ENSDARG00000101726.3, ENSDARG00000102234.2, ENSDARG00000104786.3, ENSDARG00000104818.2, EN…	DDB_G0276969, DDB_G0279717, DDB_G0283085, DDB_G0283087, DDB_G0285419, DDB_G0285555, DDB_G0291344	FBgn0000024, FBgn0000326, FBgn0000592, FBgn0000594, FBgn0001114, FBgn0001987, FBgn0004108, FBgn0010052, FBgn0015568, FBgn0015569, FBgn0015570, FBgn0015571, FBgn0015572, FBgn0015574, FBgn0015575, FBgn0015576, FBgn0015577, FBgn0027584, FBgn0029690, FBgn0031327, FBgn0031866, FBgn0032057, FBgn0032058, FBgn0032131, FBgn0032132, FBgn0033943, FBgn0034076, FBgn0034736, FBgn0034972, FBgn0037090, FBgn00390…			ENSG00000042832.7, ENSG00000087085.9, ENSG00000114200.5, ENSG00000146938.10, ENSG00000159398.11, ENSG00000165246.8, ENSG00000169760.13, ENSG00000169992.5, ENSG00000170835.10, ENSG00000172824.10, ENSG00000172828.8, ENSG00000172831.7, ENSG00000196338.8, ENSG00000198848.8, ENSG00000261972.1, ENSG00000262243.1, ENSG00000262617.1	Mvib_g10437, Mvib_g8589	ENSMUSG00000023328.15, ENSMUSG00000026818.6, ENSMUSG00000027792.12, ENSMUSG00000031302.17, ENSMUSG00000031725.9, ENSMUSG00000031877.10, ENSMUSG00000031886.15, ENSMUSG00000050097.7, ENSMUSG00000051790.16, ENSMUSG00000053469.15, ENSMUSG00000055730.17, ENSMUSG00000056973.7, ENSMUSG00000057074.7, ENSMUSG00000057400.15, ENSMUSG00000058019.15, ENSMUSG00000060560.9, ENSMUSG00000061825.11, ENSMUSG0000006…			PTSG_00684, PTSG_02916, PTSG_02917, PTSG_04546, PTSG_11995, PTSG_12925	SAUSA300_2396
OG0000080	Aqu2.1.00680_001, Aqu2.1.01228_001, Aqu2.1.02518_001, Aqu2.1.04078_001, Aqu2.1.05423_001, Aqu2.1.05829_001, Aqu2.1.05874_001, Aqu2.1.09924_001, Aqu2.1.12179_001, Aqu2.1.13092_001, Aqu2.1.13816_001, Aqu2.1.13817_001, Aqu2.1.14313_001, Aqu2.1.17555_001, Aqu2.1.18355_001, Aqu2.1.19691_001, Aqu2.1.20187_001, Aqu2.1.22331_001, Aqu2.1.26364_001, Aqu2.1.26967_001, Aqu2.1.28286_001, Aqu2.1.28755_001, Aqu…	WBGene00000485, WBGene00000962, WBGene00007154	Cowc_CAOG_02097	CHLRE_02g107050v5, CHLRE_02g107350v5, CHLRE_02g141606v5, CHLRE_03g145127v5, CHLRE_05g244250v5, CHLRE_06g250300v5, CHLRE_06g265950v5, CHLRE_06g297850v5, CHLRE_09g392282v5, CHLRE_09g403800v5, CHLRE_11g476050v5, CHLRE_12g484250v5, CHLRE_12g555950v5, CHLRE_14g624950v5, CHLRE_14g627576v5, CHLRE_16g685450v5	ENSCING00000000427.3, ENSCING00000000798.3, ENSCING00000001203.3, ENSCING00000001762.3, ENSCING00000004123.3, ENSCING00000004223.3, ENSCING00000004314.3, ENSCING00000005504.3, ENSCING00000005721.3, ENSCING00000006909.4, ENSCING00000008632.4, ENSCING00000008991.3, ENSCING00000013681.2, ENSCING00000019653.1, ENSCING00000019933.1, ENSCING00000022756.1, ENSCING00000023139.1, ENSCING00000023418.1, ENS…	CFRG0215T1, CFRG0216T1	ENSDARG00000000606.12, ENSDARG00000014717.10, ENSDARG00000056888.8, ENSDARG00000058416.6, ENSDARG00000059987.8, ENSDARG00000060165.7, ENSDARG00000061486.7, ENSDARG00000062630.8, ENSDARG00000068468.7, ENSDARG00000077384.6, ENSDARG00000087352.4, ENSDARG00000087373.5, ENSDARG00000094282.5, ENSDARG00000100115.2, ENSDARG00000113761.1, ENSDARG00000115008.1, ENSDARG00000115334.1, ENSDARG00000115469.1	DDB_G0276355	FBgn0001313, FBgn0013810, FBgn0013811, FBgn0013812, FBgn0013813, FBgn0023096, FBgn0034106, FBgn0035581, FBgn0039510, FBgn0261797, FBgn0267432, FBgn0267433, FBgn0283476, FBgn0287844			ENSG00000007174.13, ENSG00000039139.9, ENSG00000105877.13, ENSG00000114841.13, ENSG00000115423.14, ENSG00000118997.9, ENSG00000124721.13, ENSG00000158486.9, ENSG00000174844.10, ENSG00000179532.8, ENSG00000183914.10, ENSG00000185842.10, ENSG00000187240.9, ENSG00000187775.12, ENSG00000197102.6, ENSG00000197653.10, ENSG00000262840.2	Mvib_g1025, Mvib_g10669, Mvib_g4770, Mvib_g5916, Mvib_g708, Mvib_g7173, Mvib_g8253, Mvib_g85, Mvib_g86, Mvib_g8780, Mvib_g8887, Mvib_g9649	ENSMUSG00000005237.15, ENSMUSG00000018581.16, ENSMUSG00000018707.14, ENSMUSG00000019027.9, ENSMUSG00000021879.14, ENSMUSG00000022262.9, ENSMUSG00000030882.20, ENSMUSG00000033826.11, ENSMUSG00000033987.18, ENSMUSG00000038011.16, ENSMUSG00000041144.13, ENSMUSG00000047193.17, ENSMUSG00000047369.18, ENSMUSG00000052273.5, ENSMUSG00000052861.14, ENSMUSG00000056752.17, ENSMUSG00000096141.3, ENSMUSG00000…		YKR054C	PTSG_01256, PTSG_02320, PTSG_03676, PTSG_05192, PTSG_06350, PTSG_07567, PTSG_07966, PTSG_08094, PTSG_09910, PTSG_09935, PTSG_10214, PTSG_11867		THAPSDRAFT_2984, THAPSDRAFT_40445, THAPS_18538, THAPS_269263, THAPS_35342, THAPS_35748
OG0000081	Aqu2.1.00922_001, Aqu2.1.01178_001, Aqu2.1.01231_001, Aqu2.1.02603_001, Aqu2.1.02724_001, Aqu2.1.03883_001, Aqu2.1.06482_001, Aqu2.1.07314_001, Aqu2.1.07561_001, Aqu2.1.11444_001, Aqu2.1.17063_001, Aqu2.1.17064_001, Aqu2.1.19098_001, Aqu2.1.20620_001, Aqu2.1.22094_001, Aqu2.1.22095_001, Aqu2.1.22097_001, Aqu2.1.22169_001, Aqu2.1.22170_001, Aqu2.1.23531_001, Aqu2.1.23532_001, Aqu2.1.24660_001, Aqu…	WBGene00003407, WBGene00003408, WBGene00003409, WBGene00003410, WBGene00003411, WBGene00003412, WBGene00003413, WBGene00003414	Cowc_CAOG_00049, Cowc_CAOG_05195, Cowc_CAOG_05724, Cowc_CAOG_07439, Cowc_CAOG_08101, Cowc_CAOG_08101T1, Cowc_CAOG_09365	CHLRE_02g097800v5, CHLRE_02g103250v5, CHLRE_03g174050v5, CHLRE_04g228650v5, CHLRE_07g325761v5, CHLRE_08g369683v5, CHLRE_08g369720v5, CHLRE_08g369740v5, CHLRE_08g369850v5, CHLRE_13g564900v5, CHLRE_14g618600v5, CHLRE_17g734612v5	ENSCING00000001934.3, ENSCING00000006107.3, ENSCING00000006451.3, ENSCING00000007551.3, ENSCING00000008955.3, ENSCING00000018111.1	CFRG2648T1, CFRG3514T1, CFRG5323T1, CFRG8215T1	ENSDARG00000013050.12, ENSDARG00000014031.10, ENSDARG00000015985.11, ENSDARG00000016750.9, ENSDARG00000041107.9, ENSDARG00000051879.7, ENSDARG00000058953.5, ENSDARG00000061233.8, ENSDARG00000062519.7, ENSDARG00000076547.5, ENSDARG00000077007.5, ENSDARG00000077988.4, ENSDARG00000094901.4, ENSDARG00000096662.5, ENSDARG00000104719.2, ENSDARG00000105403.2, ENSDARG00000110041.1, ENSDARG00000110312.1, …	DDB_G0280055, DDB_G0280459, DDB_G0280539, DDB_G0280541, DDB_G0280973, DDB_G0280977, DDB_G0284867, DDB_G0285165, DDB_G0286559, DDB_G0287589, DDB_G0287593, DDB_G0287691, DDB_G0291243	FBgn0010549, FBgn0028675, FBgn0032018, FBgn0032026, FBgn0032456, FBgn0032908, FBgn0034612, FBgn0038740, FBgn0039207, FBgn0039644, FBgn0039645, FBgn0051792, FBgn0051793, FBgn0263316			ENSG00000001626.10, ENSG00000006071.7, ENSG00000023839.6, ENSG00000069431.6, ENSG00000091262.10, ENSG00000103222.14, ENSG00000108846.11, ENSG00000114770.12, ENSG00000121270.11, ENSG00000124574.10, ENSG00000125257.9, ENSG00000140798.11	Mvib_g11341, Mvib_g11857, Mvib_g346, Mvib_g4331, Mvib_g7425	ENSMUSG00000020865.17, ENSMUSG00000022822.18, ENSMUSG00000023088.18, ENSMUSG00000025194.6, ENSMUSG00000030249.16, ENSMUSG00000030834.8, ENSMUSG00000032842.14, ENSMUSG00000032849.15, ENSMUSG00000036872.17, ENSMUSG00000040136.11, ENSMUSG00000041301.16		YDR135C, YGR281W, YHL035C, YKR104W, YLL015W, YLL048C	PTSG_00884, PTSG_02522, PTSG_04115, PTSG_04130, PTSG_08353, PTSG_09698, PTSG_09728, PTSG_09731, PTSG_12159		THAPSDRAFT_12292, THAPSDRAFT_264896, THAPSDRAFT_33580, THAPSDRAFT_38845, THAPSDRAFT_40385, THAPSDRAFT_bd790, THAPS_41403
OG0000082	Aqu2.1.27190_001, Aqu2.1.36129_001, Aqu2.1.37092_001, Aqu2.1.39181_001, Aqu2.1.41947_001	WBGene00008425, WBGene00008932, WBGene00009315, WBGene00009796, WBGene00010335, WBGene00011486, WBGene00011621, WBGene00011963, WBGene00014848, WBGene00015111, WBGene00015112, WBGene00015113, WBGene00015914, WBGene00016545, WBGene00016546, WBGene00016547, WBGene00016549, WBGene00016550, WBGene00016871, WBGene00017705, WBGene00017707, WBGene00017709, WBGene00017710, WBGene00017711, WBGene00018560,…	Cowc_CAOG_01798, Cowc_CAOG_07652, Cowc_CAOG_09318	CHLRE_13g579017v5, CHLRE_13g585250v5, CHLRE_16g679876v5	ENSCING00000000734.3, ENSCING00000003832.3, ENSCING00000006304.3, ENSCING00000008674.3, ENSCING00000010799.3, ENSCING00000020122.1	CFRG0298T1, CFRG3734T1, CFRG4272T1, CFRG7286T1	ENSDARG00000004648.9, ENSDARG00000010603.9, ENSDARG00000015722.10, ENSDARG00000017115.10, ENSDARG00000020102.10, ENSDARG00000021209.12, ENSDARG00000023703.6, ENSDARG00000025875.9, ENSDARG00000037507.7, ENSDARG00000041565.8, ENSDARG00000043095.6, ENSDARG00000044769.6, ENSDARG00000045893.6, ENSDARG00000053542.5, ENSDARG00000056050.7, ENSDARG00000060854.7, ENSDARG00000061580.6, ENSDARG00000067507.5,…	DDB_G0269022, DDB_G0269060, DDB_G0269760, DDB_G0279093, DDB_G0285861, DDB_G0285873, DDB_G0286045, DDB_G0286215, DDB_G0287349, DDB_G0291330	FBgn0025394, FBgn0033017, FBgn0034636, FBgn0037244, FBgn0037758, FBgn0038839			ENSG00000100379.13, ENSG00000104756.11, ENSG00000109079.5, ENSG00000110906.8, ENSG00000134504.8, ENSG00000136636.8, ENSG00000151364.11, ENSG00000153885.10, ENSG00000160410.10, ENSG00000167977.4, ENSG00000168301.8, ENSG00000174943.5, ENSG00000178695.4, ENSG00000180332.5, ENSG00000180901.6, ENSG00000183775.6, ENSG00000183783.6, ENSG00000188997.3, ENSG00000198553.4, ENSG00000213859.3, ENSG0000026244…	Mvib_g4104, Mvib_g4547, Mvib_g6933, Mvib_g7098	ENSMUSG00000001098.16, ENSMUSG00000016940.19, ENSMUSG00000016946.7, ENSMUSG00000017615.13, ENSMUSG00000021752.15, ENSMUSG00000026608.14, ENSMUSG00000030499.10, ENSMUSG00000030685.6, ENSMUSG00000033287.18, ENSMUSG00000034110.9, ENSMUSG00000034327.19, ENSMUSG00000036225.16, ENSMUSG00000037653.8, ENSMUSG00000041633.15, ENSMUSG00000044952.6, ENSMUSG00000046168.10, ENSMUSG00000046523.6, ENSMUSG0000004…			PTSG_04008, PTSG_06457, PTSG_06488, PTSG_06683, PTSG_06888, PTSG_09264		THAPSDRAFT_11484, THAPSDRAFT_32691, THAPSDRAFT_4237
OG0000083	Aqu2.1.01092_001, Aqu2.1.01256_001, Aqu2.1.06432_001, Aqu2.1.07809_001, Aqu2.1.13532_001, Aqu2.1.23293_001, Aqu2.1.23296_001, Aqu2.1.25554_001, Aqu2.1.27268_001, Aqu2.1.29516_001, Aqu2.1.29519_001, Aqu2.1.30323_001, Aqu2.1.32823_001, Aqu2.1.32997_001, Aqu2.1.33410_001, Aqu2.1.36194_001, Aqu2.1.36422_001, Aqu2.1.37831_001, Aqu2.1.38731_001, Aqu2.1.38801_001, Aqu2.1.41132_001, Aqu2.1.41445_001, Aqu…	WBGene00004304, WBGene00010768, WBGene00012370, WBGene00017195	Cowc_CAOG_00256, Cowc_CAOG_00256T0, Cowc_CAOG_00256T1, Cowc_CAOG_00256T10, Cowc_CAOG_00256T11, Cowc_CAOG_00256T12, Cowc_CAOG_00256T13, Cowc_CAOG_00256T14, Cowc_CAOG_00256T15, Cowc_CAOG_00256T16, Cowc_CAOG_00256T17, Cowc_CAOG_00256T2, Cowc_CAOG_00256T3, Cowc_CAOG_00256T4, Cowc_CAOG_00256T5, Cowc_CAOG_00256T6, Cowc_CAOG_00256T8, Cowc_CAOG_00256T9, Cowc_CAOG_00561, Cowc_CAOG_03633, Cowc_CAOG_03928, …	CHLRE_01g006900v5, CHLRE_01g025900v5, CHLRE_05g230600v5, CHLRE_08g359200v5, CHLRE_08g370900v5, CHLRE_10g440550v5, CHLRE_12g498450v5, CHLRE_12g528350v5, CHLRE_14g617350v5, CHLRE_16g663876v5, CHLRE_16g691050v5, CHLRE_17g742200v5	ENSCING00000000272.3, ENSCING00000000787.3, ENSCING00000003107.3, ENSCING00000005206.3, ENSCING00000006287.3, ENSCING00000012962.2, ENSCING00000018215.1, ENSCING00000024383.1	CFRG0182T1, CFRG2797T1, CFRG4472T1, CFRG4751T1, CFRG5162T1, CFRG5172T1, CFRG6978T1	ENSDARG00000011510.9, ENSDARG00000036645.8, ENSDARG00000037158.5, ENSDARG00000038905.8, ENSDARG00000056617.8, ENSDARG00000057074.6, ENSDARG00000059583.4, ENSDARG00000070986.6, ENSDARG00000071074.4, ENSDARG00000073841.5, ENSDARG00000075785.6, ENSDARG00000077901.5, ENSDARG00000090687.4, ENSDARG00000104505.2, ENSDARG00000111782.1, ENSDARG00000114013.1, ENSDARG00000115404.1, ENSDARG00000115981.1	DDB_G0267586, DDB_G0267926, DDB_G0269700, DDB_G0276133, DDB_G0276695, DDB_G0277429, DDB_G0278125, DDB_G0278255, DDB_G0279435, DDB_G0280093, DDB_G0283369, DDB_G0284145, DDB_G0286931, DDB_G0292586	FBgn0000247, FBgn0002638, FBgn0031107, FBgn0031286, FBgn0031344, FBgn0031769, FBgn0038917			ENSG00000103657.9, ENSG00000126107.10, ENSG00000128731.11, ENSG00000129158.6, ENSG00000136144.7, ENSG00000136161.8, ENSG00000156313.8, ENSG00000166965.8, ENSG00000174374.9, ENSG00000179051.9, ENSG00000180198.11, ENSG00000263008.1, ENSG00000263162.1	Mvib_g1100, Mvib_g1734, Mvib_g2662, Mvib_g4056, Mvib_g4578, Mvib_g5113, Mvib_g5231, Mvib_g7177, Mvib_g7447, Mvib_g7724, Mvib_g8691, Mvib_g9718	ENSMUSG00000022106.15, ENSMUSG00000028896.14, ENSMUSG00000030451.17, ENSMUSG00000030839.13, ENSMUSG00000031174.18, ENSMUSG00000035469.18, ENSMUSG00000038664.17, ENSMUSG00000038930.12, ENSMUSG00000040945.14, ENSMUSG00000046861.10, ENSMUSG00000061979.9		YAL020C, YGL097W, YLR077W	PTSG_01577, PTSG_02656, PTSG_02757, PTSG_04842, PTSG_05264, PTSG_08134		THAPSDRAFT_11302, THAPSDRAFT_23315, THAPSDRAFT_264002, THAPSDRAFT_264260, THAPSDRAFT_264332, THAPSDRAFT_264699, THAPSDRAFT_3784, THAPSDRAFT_4612, THAPSDRAFT_6537, THAPSDRAFT_8868, THAPS_38047
OG0000084	Aqu2.1.00393_001, Aqu2.1.00683_001, Aqu2.1.00707_001, Aqu2.1.01378_001, Aqu2.1.02241_001, Aqu2.1.02584_001, Aqu2.1.02677_001, Aqu2.1.02801_001, Aqu2.1.03072_001, Aqu2.1.03107_001, Aqu2.1.03418_001, Aqu2.1.03628_001, Aqu2.1.04433_001, Aqu2.1.04651_001, Aqu2.1.04652_001, Aqu2.1.05142_001, Aqu2.1.07655_001, Aqu2.1.08006_001, Aqu2.1.08358_001, Aqu2.1.08359_001, Aqu2.1.08982_001, Aqu2.1.08983_001, Aqu…	WBGene00008283, WBGene00010704, WBGene00012674, WBGene00015247, WBGene00015662		CHLRE_01g005543v5, CHLRE_39g760047v5	ENSCING00000001223.3, ENSCING00000007403.3		ENSDARG00000024306.7, ENSDARG00000090910.3, ENSDARG00000092816.3, ENSDARG00000094214.3, ENSDARG00000095007.3, ENSDARG00000110788.1		FBgn0028931, FBgn0031874			ENSG00000100426.6, ENSG00000214717.5, ENSG00000257315.1	Mvib_g1956	ENSMUSG00000034333.16, ENSMUSG00000094410.9
OG0000085	Aqu2.1.00159_001, Aqu2.1.00366_001, Aqu2.1.01872_001, Aqu2.1.02025_001, Aqu2.1.02091_001, Aqu2.1.03806_001, Aqu2.1.04092_001, Aqu2.1.04383_001, Aqu2.1.04538_001, Aqu2.1.05493_001, Aqu2.1.07966_001, Aqu2.1.08281_001, Aqu2.1.08575_001, Aqu2.1.08940_001, Aqu2.1.09769_001, Aqu2.1.09940_001, Aqu2.1.10015_001, Aqu2.1.10943_001, Aqu2.1.11064_001, Aqu2.1.11617_001, Aqu2.1.12590_001, Aqu2.1.13520_001, Aqu…
OG0000086	Aqu2.1.00552_001, Aqu2.1.01000_001, Aqu2.1.01041_001, Aqu2.1.01802_001, Aqu2.1.01803_001, Aqu2.1.01950_001, Aqu2.1.02045_001, Aqu2.1.02046_001, Aqu2.1.02624_001, Aqu2.1.02625_001, Aqu2.1.03341_001, Aqu2.1.03909_001, Aqu2.1.04795_001, Aqu2.1.05167_001, Aqu2.1.05863_001, Aqu2.1.05926_001, Aqu2.1.06871_001, Aqu2.1.07041_001, Aqu2.1.07122_001, Aqu2.1.07537_001, Aqu2.1.07538_001, Aqu2.1.07564_001, Aqu…	WBGene00015477
OG0000087	Aqu2.1.03030_001, Aqu2.1.03252_001, Aqu2.1.04034_001, Aqu2.1.04585_001, Aqu2.1.05095_001, Aqu2.1.06263_001, Aqu2.1.07266_001, Aqu2.1.07637_001, Aqu2.1.14792_001, Aqu2.1.19747_001, Aqu2.1.20858_001, Aqu2.1.22141_001, Aqu2.1.22142_001, Aqu2.1.22932_001, Aqu2.1.22933_001, Aqu2.1.35963_001, Aqu2.1.35964_001, Aqu2.1.36085_001, Aqu2.1.36091_001, Aqu2.1.36127_001, Aqu2.1.36128_001, Aqu2.1.39269_001, Aqu…	WBGene00000226, WBGene00000227, WBGene00000958, WBGene00000959, WBGene00000960, WBGene00002583, WBGene00004879, WBGene00006483, WBGene00013680, WBGene00019428	Cowc_CAOG_00054, Cowc_CAOG_00750, Cowc_CAOG_01047, Cowc_CAOG_04064, Cowc_CAOG_07051, Cowc_CAOG_08500, Cowc_CAOG_09113, Cowc_CAOG_09819	CHLRE_02g075600v5, CHLRE_07g312400v5, CHLRE_07g325550v5, CHLRE_09g400553v5, CHLRE_10g467200v5, CHLRE_13g564350v5, CHLRE_13g572050v5	ENSCING00000000816.3, ENSCING00000001460.3, ENSCING00000003441.3, ENSCING00000006791.3, ENSCING00000007746.3, ENSCING00000008888.3, ENSCING00000017938.1, ENSCING00000018149.1, ENSCING00000018244.1, ENSCING00000019078.1, ENSCING00000020418.1, ENSCING00000021300.1, ENSCING00000022237.1, ENSCING00000023805.1, ENSCING00000024313.1, ENSCING00000024450.1	CFRG1595T1, CFRG2117T1, CFRG2279T1, CFRG3020T1, CFRG3260T1, CFRG4820T1, CFRG6470T1, CFRG8425T1	ENSDARG00000002385.10, ENSDARG00000014439.12, ENSDARG00000018716.11, ENSDARG00000027724.10, ENSDARG00000053196.8, ENSDARG00000054570.8, ENSDARG00000060626.8, ENSDARG00000062696.7, ENSDARG00000063578.6, ENSDARG00000074183.6, ENSDARG00000076025.5, ENSDARG00000079625.6, ENSDARG00000098175.3, ENSDARG00000101220.2, ENSDARG00000104793.2, ENSDARG00000110977.1, ENSDARG00000112020.1, ENSDARG00000113111.1,…	DDB_G0267416, DDB_G0275845, DDB_G0277223, DDB_G0281569, DDB_G0291380	FBgn0004367, FBgn0020930, FBgn0021796, FBgn0045035, FBgn0051140, FBgn0085390, FBgn0085413, FBgn0261549, FBgn0261938, FBgn0263968			ENSG00000058866.10, ENSG00000065357.15, ENSG00000077044.5, ENSG00000099821.9, ENSG00000102780.12, ENSG00000136267.9, ENSG00000145214.9, ENSG00000149091.11, ENSG00000149311.13, ENSG00000153933.5, ENSG00000157106.12, ENSG00000157680.11, ENSG00000175054.10, ENSG00000198793.8, ENSG00000267972.1	Mvib_g10901, Mvib_g1806, Mvib_g2942, Mvib_g3354, Mvib_g336, Mvib_g4221, Mvib_g4399, Mvib_g4790, Mvib_g8514	ENSMUSG00000000276.12, ENSMUSG00000004815.13, ENSMUSG00000020329.13, ENSMUSG00000022861.18, ENSMUSG00000025357.9, ENSMUSG00000028991.16, ENSMUSG00000030655.16, ENSMUSG00000032409.16, ENSMUSG00000034218.17, ENSMUSG00000034731.12, ENSMUSG00000036095.12, ENSMUSG00000038665.16, ENSMUSG00000040479.13, ENSMUSG00000062393.15, ENSMUSG00000070738.11		YBL088C, YBR136W, YFL036W, YJR066W, YKL203C	PTSG_00446, PTSG_03816, PTSG_06227, PTSG_07403, PTSG_09259, PTSG_11127, PTSG_12720		THAPSDRAFT_15977, THAPSDRAFT_21462, THAPSDRAFT_25187, THAPSDRAFT_260816, THAPSDRAFT_261045, THAPSDRAFT_29771, THAPS_29000
OG0000088	Aqu2.1.04045_001, Aqu2.1.13434_001, Aqu2.1.20821_001, Aqu2.1.28295_001, Aqu2.1.32231_001, Aqu2.1.33444_001, Aqu2.1.42044_001, Aqu2.1.43731_001	WBGene00001019, WBGene00001031, WBGene00001032, WBGene00001040, WBGene00001042, WBGene00010640	Cowc_CAOG_00126, Cowc_CAOG_00702, Cowc_CAOG_00794, Cowc_CAOG_02790, Cowc_CAOG_03059, Cowc_CAOG_05262, Cowc_CAOG_05748	CHLRE_01g019950v5, CHLRE_02g110300v5, CHLRE_07g316050v5, CHLRE_07g348900v5, CHLRE_09g416100v5, CHLRE_10g420100v5, CHLRE_12g511050v5, CHLRE_16g694500v5	ENSCING00000001452.3, ENSCING00000003296.3, ENSCING00000005697.3, ENSCING00000006225.3, ENSCING00000006379.3, ENSCING00000011486.2, ENSCING00000011510.2, ENSCING00000019061.1	CFRG0442T1, CFRG0815T1, CFRG0993T1, CFRG3086T1, CFRG3400T1, CFRG4412T1, CFRG5327T1, CFRG6693T1, CFRG6949T1, CFRG8047T1	ENSDARG00000004187.10, ENSDARG00000004680.8, ENSDARG00000004836.10, ENSDARG00000016886.8, ENSDARG00000017687.11, ENSDARG00000020953.11, ENSDARG00000038978.6, ENSDARG00000039363.7, ENSDARG00000041394.6, ENSDARG00000041896.8, ENSDARG00000042948.5, ENSDARG00000043157.7, ENSDARG00000052072.6, ENSDARG00000052881.7, ENSDARG00000056005.6, ENSDARG00000058147.8, ENSDARG00000058644.6, ENSDARG00000069996.5,…	DDB_G0272342, DDB_G0278233, DDB_G0281775, DDB_G0282845	FBgn0004179, FBgn0027654, FBgn0030207, FBgn0031322, FBgn0034091, FBgn0035273, FBgn0037151, FBgn0037882, FBgn0038195, FBgn0050156, FBgn0052640, FBgn0052641, FBgn0263106		HVO_RS09695	ENSG00000101152.6, ENSG00000104129.5, ENSG00000105993.10, ENSG00000108176.10, ENSG00000128590.4, ENSG00000132002.3, ENSG00000135924.11, ENSG00000137094.10, ENSG00000147570.5, ENSG00000148719.10, ENSG00000162616.8, ENSG00000163793.8, ENSG00000164031.12, ENSG00000170464.5, ENSG00000172404.4, ENSG00000176410.7, ENSG00000179407.3, ENSG00000187726.4, ENSG00000261940.3	Mvib_g10191, Mvib_g1041, Mvib_g2904, Mvib_g2998, Mvib_g3952, Mvib_g4458, Mvib_g458, Mvib_g6065, Mvib_g8477, Mvib_g8524	ENSMUSG00000000826.17, ENSMUSG00000005483.11, ENSMUSG00000014905.5, ENSMUSG00000020109.14, ENSMUSG00000024350.7, ENSMUSG00000026203.17, ENSMUSG00000027606.13, ENSMUSG00000028035.14, ENSMUSG00000029131.15, ENSMUSG00000030708.15, ENSMUSG00000034278.4, ENSMUSG00000036052.15, ENSMUSG00000036764.13, ENSMUSG00000047108.5, ENSMUSG00000048206.7, ENSMUSG00000053856.8, ENSMUSG00000061118.9, ENSMUSG00000074…		YJR097W, YMR161W, YNL007C	PTSG_01179, PTSG_05282, PTSG_05539, PTSG_07464, PTSG_08182, PTSG_08611, PTSG_09562, PTSG_09598, PTSG_10855		THAPSDRAFT_20186, THAPSDRAFT_20461, THAPSDRAFT_20462, THAPSDRAFT_24721, THAPSDRAFT_262305, THAPSDRAFT_262844, THAPSDRAFT_264208, THAPSDRAFT_30854, THAPSDRAFT_31726, THAPSDRAFT_32181, THAPSDRAFT_32713, THAPSDRAFT_32858, THAPSDRAFT_33906, THAPSDRAFT_34476, THAPSDRAFT_36972, THAPSDRAFT_37923, THAPS_23478
OG0000089		WBGene00001202, WBGene00001374, WBGene00002233, WBGene00002234, WBGene00002235, WBGene00002242, WBGene00004793, WBGene00007862, WBGene00008819, WBGene00012967, WBGene00014261, WBGene00018402, WBGene00021948, WBGene00022240	Cowc_CAOG_05253, Cowc_CAOG_07728	CHLRE_01g022150v5, CHLRE_07g330400v5, CHLRE_10g432550v5, CHLRE_11g468353v5	ENSCING00000003803.3, ENSCING00000004803.3, ENSCING00000005380.3, ENSCING00000011369.2, ENSCING00000012445.2, ENSCING00000014509.2, ENSCING00000019034.1, ENSCING00000021225.1, ENSCING00000024802.1	CFRG3403T1, CFRG3713T1, CFRG6505T1, CFRG6643T1, CFRG7328T1, CFRG7541T1	ENSDARG00000002241.6, ENSDARG00000006891.6, ENSDARG00000017108.6, ENSDARG00000026084.8, ENSDARG00000027285.8, ENSDARG00000027940.5, ENSDARG00000029511.7, ENSDARG00000032799.7, ENSDARG00000032959.7, ENSDARG00000035861.7, ENSDARG00000035961.7, ENSDARG00000038862.8, ENSDARG00000046014.5, ENSDARG00000051852.6, ENSDARG00000051892.5, ENSDARG00000055855.7, ENSDARG00000056101.7, ENSDARG00000056502.8, ENS…	DDB_G0277011, DDB_G0292144	FBgn0003380, FBgn0003386, FBgn0005564, FBgn0033494, FBgn0085395, FBgn0262593	b1250	HVO_RS15500	ENSG00000026559.9, ENSG00000053918.11, ENSG00000075043.13, ENSG00000102057.5, ENSG00000104848.1, ENSG00000111262.4, ENSG00000116396.9, ENSG00000117013.10, ENSG00000124134.4, ENSG00000129159.6, ENSG00000130037.3, ENSG00000131398.9, ENSG00000143105.5, ENSG00000151079.6, ENSG00000156486.7, ENSG00000158445.7, ENSG00000162975.3, ENSG00000164794.4, ENSG00000166006.8, ENSG00000168263.8, ENSG00000168418.…	Mvib_g134, Mvib_g9212, Mvib_g9419, Mvib_g9559	ENSMUSG00000009545.15, ENSMUSG00000009731.5, ENSMUSG00000016346.18, ENSMUSG00000022342.7, ENSMUSG00000027895.11, ENSMUSG00000028033.17, ENSMUSG00000028631.8, ENSMUSG00000035681.8, ENSMUSG00000038077.8, ENSMUSG00000038201.11, ENSMUSG00000040164.4, ENSMUSG00000040724.6, ENSMUSG00000040896.17, ENSMUSG00000042604.6, ENSMUSG00000042861.8, ENSMUSG00000043673.12, ENSMUSG00000045053.3, ENSMUSG00000045246…			PTSG_01228		THAPSDRAFT_25101, THAPSDRAFT_3601, THAPSDRAFT_9998
OG0000090		WBGene00005642, WBGene00005643, WBGene00005644, WBGene00005647, WBGene00005648, WBGene00005649		CHLRE_16g679550v5	ENSCING00000000760.3, ENSCING00000007413.3, ENSCING00000009089.3, ENSCING00000013191.2, ENSCING00000019051.1, ENSCING00000019069.1, ENSCING00000019540.1, ENSCING00000020424.1		ENSDARG00000005924.11, ENSDARG00000014556.10, ENSDARG00000019949.9, ENSDARG00000021208.11, ENSDARG00000029353.9, ENSDARG00000034168.9, ENSDARG00000036445.10, ENSDARG00000036968.7, ENSDARG00000042684.6, ENSDARG00000055416.8, ENSDARG00000056795.6, ENSDARG00000057108.6, ENSDARG00000057263.6, ENSDARG00000061383.8, ENSDARG00000070396.4, ENSDARG00000074712.5, ENSDARG00000075954.4, ENSDARG00000077960.6,…		FBgn0002930, FBgn0015586, FBgn0024293, FBgn0024294, FBgn0028983, FBgn0028984, FBgn0028986, FBgn0028987, FBgn0028988, FBgn0028990, FBgn0031973, FBgn0032178, FBgn0033112, FBgn0033113, FBgn0033115, FBgn0033574, FBgn0034195, FBgn0038299, FBgn0044011, FBgn0051902, FBgn0052203, FBgn0053121, FBgn0083141, FBgn0265137		HVO_RS15850	ENSG00000021355.8, ENSG00000057149.10, ENSG00000099937.6, ENSG00000100665.7, ENSG00000106366.7, ENSG00000114204.10, ENSG00000117601.9, ENSG00000123561.10, ENSG00000124570.13, ENSG00000135919.8, ENSG00000140093.5, ENSG00000149257.9, ENSG00000163536.8, ENSG00000165953.5, ENSG00000166396.8, ENSG00000166401.9, ENSG00000166634.2, ENSG00000170054.10, ENSG00000170099.5, ENSG00000170542.5, ENSG0000018691…		ENSMUSG00000021091.9, ENSMUSG00000021403.4, ENSMUSG00000021404.13, ENSMUSG00000022766.15, ENSMUSG00000026249.11, ENSMUSG00000026315.14, ENSMUSG00000026327.9, ENSMUSG00000026715.13, ENSMUSG00000027834.16, ENSMUSG00000031271.15, ENSMUSG00000034139.5, ENSMUSG00000037411.12, ENSMUSG00000038327.9, ENSMUSG00000041481.18, ENSMUSG00000041536.14, ENSMUSG00000041550.5, ENSMUSG00000041567.4, ENSMUSG00000042…	DSAG12_01775, DSAG12_01776, DSAG12_01777				THAPSDRAFT_264633
OG0000091	Aqu2.1.08430_001, Aqu2.1.22771_001, Aqu2.1.41943_001, Aqu2.1.42549_001	WBGene00001878, WBGene00001882, WBGene00001885, WBGene00001889, WBGene00001894, WBGene00001896, WBGene00001903, WBGene00001908, WBGene00001913, WBGene00001915, WBGene00001918, WBGene00001922, WBGene00001926, WBGene00001928, WBGene00001932, WBGene00001936, WBGene00001940	Cowc_CAOG_01818, Cowc_CAOG_02250, Cowc_CAOG_02298	CHLRE_01g062172v5, CHLRE_06g264800v5, CHLRE_06g264900v5, CHLRE_06g265400v5, CHLRE_06g266750v5, CHLRE_06g268100v5, CHLRE_06g268250v5, CHLRE_06g271376v5, CHLRE_06g273850v5, CHLRE_06g274250v5, CHLRE_06g274750v5, CHLRE_06g275800v5, CHLRE_06g276550v5, CHLRE_06g276900v5, CHLRE_12g504550v5, CHLRE_12g504700v5, CHLRE_12g505600v5, CHLRE_12g506200v5, CHLRE_13g570050v5, CHLRE_13g590750v5, CHLRE_13g591200v5, …	ENSCING00000001161.2	CFRG3584T1, CFRG3671T1, CFRG4822T1	ENSDARG00000068996.4, ENSDARG00000070289.5, ENSDARG00000070297.5, ENSDARG00000075482.3, ENSDARG00000078941.4, ENSDARG00000086591.5, ENSDARG00000088276.4, ENSDARG00000089039.3, ENSDARG00000091728.4, ENSDARG00000099514.3, ENSDARG00000100259.3, ENSDARG00000102806.3, ENSDARG00000104501.2, ENSDARG00000104588.3, ENSDARG00000105340.2, ENSDARG00000105384.2, ENSDARG00000105393.2, ENSDARG00000105397.2, ENS…	DDB_G0286509	FBgn0053868, FBgn0053870, FBgn0053872, FBgn0053874, FBgn0053876, FBgn0053878, FBgn0053880, FBgn0053882, FBgn0053884, FBgn0053886, FBgn0053888, FBgn0053890, FBgn0053892, FBgn0053894, FBgn0053896, FBgn0053898, FBgn0053900, FBgn0053902, FBgn0053904, FBgn0053906, FBgn0053908, FBgn0053910, FBgn0061209			ENSG00000124635.7, ENSG00000146047.4, ENSG00000158373.7, ENSG00000168242.3, ENSG00000180596.7, ENSG00000184678.8, ENSG00000185130.4, ENSG00000187990.4, ENSG00000196226.2, ENSG00000196331.5, ENSG00000196374.5, ENSG00000196890.3, ENSG00000197459.2, ENSG00000197697.3, ENSG00000197846.3, ENSG00000197903.6, ENSG00000203814.5, ENSG00000233822.3, ENSG00000263376.1, ENSG00000264719.1	Mvib_g10533, Mvib_g4593, Mvib_g5351	ENSMUSG00000018102.6, ENSMUSG00000045022.7, ENSMUSG00000047246.8, ENSMUSG00000048155.5, ENSMUSG00000050799.4, ENSMUSG00000056895.5, ENSMUSG00000058385.9, ENSMUSG00000062727.5, ENSMUSG00000068854.8, ENSMUSG00000069268.5, ENSMUSG00000069300.4, ENSMUSG00000069303.8, ENSMUSG00000069307.8, ENSMUSG00000069308.8, ENSMUSG00000075031.5, ENSMUSG00000080712.5, ENSMUSG00000094338.2, ENSMUSG00000095217.2, ENS…		YBL002W, YDR224C	PTSG_08120, PTSG_10056		THAPSDRAFT_27352, THAPSDRAFT_34210, THAPSDRAFT_37309, THAPS_35611, THAPS_6947
OG0000092	Aqu2.1.23869_001, Aqu2.1.25033_001, Aqu2.1.26968_001, Aqu2.1.31487_001, Aqu2.1.32921_001, Aqu2.1.34466_001, Aqu2.1.37794_001, Aqu2.1.41657_001	WBGene00008443, WBGene00011146, WBGene00011433, WBGene00016328, WBGene00020114, WBGene00022389	Cowc_CAOG_01392, Cowc_CAOG_04210, Cowc_CAOG_04883, Cowc_CAOG_04883T0	CHLRE_01g015200v5, CHLRE_02g080550v5, CHLRE_02g109100v5, CHLRE_02g114100v5, CHLRE_02g119850v5, CHLRE_02g141766v5, CHLRE_02g141786v5, CHLRE_02g143350v5, CHLRE_02g143400v5, CHLRE_02g143500v5, CHLRE_03g204689v5, CHLRE_06g289400v5, CHLRE_06g300500v5, CHLRE_07g342350v5, CHLRE_09g389875v5, CHLRE_10g454900v5, CHLRE_11g467673v5, CHLRE_11g468100v5, CHLRE_12g499250v5, CHLRE_12g499300v5, CHLRE_12g509550v5, …	ENSCING00000003569.3, ENSCING00000005303.3, ENSCING00000005633.3, ENSCING00000006593.3, ENSCING00000007423.3, ENSCING00000008111.3, ENSCING00000009856.3, ENSCING00000021553.1, ENSCING00000022281.1, ENSCING00000023339.1, ENSCING00000024555.1	CFRG0837T1, CFRG1129T1	ENSDARG00000000380.11, ENSDARG00000002411.13, ENSDARG00000003449.10, ENSDARG00000004227.10, ENSDARG00000006151.12, ENSDARG00000011671.8, ENSDARG00000013221.11, ENSDARG00000032344.7, ENSDARG00000032761.8, ENSDARG00000032868.9, ENSDARG00000045305.9, ENSDARG00000051915.8, ENSDARG00000056806.6, ENSDARG00000060280.6, ENSDARG00000060875.7, ENSDARG00000062190.7, ENSDARG00000063706.7, ENSDARG00000063732.…	DDB_G0268634, DDB_G0284331, DDB_G0289121	FBgn0000479, FBgn0038237, FBgn0085370, FBgn0259171, FBgn0264815, FBgn0266377			ENSG00000065989.11, ENSG00000073417.10, ENSG00000095464.9, ENSG00000105650.17, ENSG00000112541.9, ENSG00000113231.9, ENSG00000113448.12, ENSG00000115252.14, ENSG00000123360.7, ENSG00000128655.12, ENSG00000132915.6, ENSG00000133256.8, ENSG00000138735.11, ENSG00000152270.4, ENSG00000154678.12, ENSG00000160191.13, ENSG00000171408.9, ENSG00000172572.6, ENSG00000184588.13, ENSG00000186642.11, ENSG0000…	Mvib_g3230, Mvib_g4811, Mvib_g6638, Mvib_g7518, Mvib_g9515, Mvib_g9550	ENSMUSG00000004347.18, ENSMUSG00000019990.16, ENSMUSG00000021684.18, ENSMUSG00000021699.18, ENSMUSG00000022489.7, ENSMUSG00000023868.18, ENSMUSG00000024575.17, ENSMUSG00000024992.14, ENSMUSG00000025584.18, ENSMUSG00000028525.17, ENSMUSG00000029491.8, ENSMUSG00000030653.18, ENSMUSG00000030671.10, ENSMUSG00000031842.16, ENSMUSG00000032177.18, ENSMUSG00000041119.13, ENSMUSG00000041741.11, ENSMUSG000…		YOR360C	PTSG_02023, PTSG_02911, PTSG_04343, PTSG_09723, PTSG_11643, PTSG_11971		THAPSDRAFT_260754, THAPSDRAFT_260917, THAPSDRAFT_261018, THAPSDRAFT_262976, THAPSDRAFT_264344, THAPSDRAFT_32760, THAPS_263128, THAPS_35637
OG0000093			Cowc_CAOG_07861	CHLRE_01g015300v5, CHLRE_01g015451v5, CHLRE_01g033450v5, CHLRE_01g033500v5, CHLRE_01g065457v5, CHLRE_02g084850v5, CHLRE_02g095041v5, CHLRE_02g115100v5, CHLRE_02g117400v5, CHLRE_02g142827v5, CHLRE_03g145807v5, CHLRE_03g154800v5, CHLRE_03g158650v5, CHLRE_03g158700v5, CHLRE_03g170950v5, CHLRE_03g173650v5, CHLRE_03g194050v5, CHLRE_03g197150v5, CHLRE_03g201301v5, CHLRE_03g205150v5, CHLRE_04g217979v5, …									Mvib_g11855
OG0000094	Aqu2.1.01686_001, Aqu2.1.06262_001, Aqu2.1.06720_001, Aqu2.1.28526_001, Aqu2.1.29059_001, Aqu2.1.33447_001, Aqu2.1.33494_001, Aqu2.1.35271_001, Aqu2.1.37458_001, Aqu2.1.37605_001, Aqu2.1.41612_001, Aqu2.1.43273_001	WBGene00004254, WBGene00004255, WBGene00004947, WBGene00021320	Cowc_CAOG_00452, Cowc_CAOG_00663, Cowc_CAOG_00778, Cowc_CAOG_00778T0, Cowc_CAOG_00820, Cowc_CAOG_01732, Cowc_CAOG_01944, Cowc_CAOG_01944T0, Cowc_CAOG_02158, Cowc_CAOG_02158T0, Cowc_CAOG_02158T1, Cowc_CAOG_02618, Cowc_CAOG_02664, Cowc_CAOG_03326, Cowc_CAOG_03360, Cowc_CAOG_04067, Cowc_CAOG_04067T0, Cowc_CAOG_04067T1, Cowc_CAOG_04444, Cowc_CAOG_05436, Cowc_CAOG_05436T0, Cowc_CAOG_05436T1, Cowc_CAOG…	CHLRE_03g158400v5	ENSCING00000000577.3, ENSCING00000002817.3, ENSCING00000007786.3, ENSCING00000009592.3, ENSCING00000018756.1, ENSCING00000023141.1	CFRG3423T1, CFRG3726T1, CFRG5740T1, CFRG5879T1, CFRG6172T1, CFRG6906T1, CFRG7334T1, CFRG7642T1, CFRG7957T1	ENSDARG00000005482.9, ENSDARG00000010945.9, ENSDARG00000015971.14, ENSDARG00000026519.10, ENSDARG00000043593.7, ENSDARG00000060506.7, ENSDARG00000061459.7, ENSDARG00000068370.4, ENSDARG00000074307.6, ENSDARG00000075271.4, ENSDARG00000075924.4, ENSDARG00000079291.6, ENSDARG00000079872.6, ENSDARG00000079912.5, ENSDARG00000100503.3, ENSDARG00000111393.1, ENSDARG00000111968.1, ENSDARG00000115039.1	DDB_G0267666, DDB_G0268578, DDB_G0269222, DDB_G0269252, DDB_G0271868, DDB_G0272032, DDB_G0274605, DDB_G0274607, DDB_G0275703, DDB_G0276019, DDB_G0276371, DDB_G0277913, DDB_G0277915, DDB_G0278867, DDB_G0279569, DDB_G0281573, DDB_G0282373, DDB_G0282381, DDB_G0284329, DDB_G0289613, DDB_G0289665, DDB_G0290267, DDB_G0290901, DDB_G0293006	FBgn0001965, FBgn0034158, FBgn0085421, FBgn0259228, FBgn0265778			ENSG00000079337.11, ENSG00000091428.13, ENSG00000100485.7, ENSG00000107263.14, ENSG00000108352.7, ENSG00000109756.4, ENSG00000115904.8, ENSG00000116191.13, ENSG00000136237.14, ENSG00000136828.14, ENSG00000158987.15, ENSG00000273217.1	Mvib_g10966, Mvib_g11570, Mvib_g1554, Mvib_g3261, Mvib_g4327, Mvib_g479, Mvib_g4839, Mvib_g4892, Mvib_g5410, Mvib_g5417, Mvib_g6462, Mvib_g6596, Mvib_g7217, Mvib_g9792	ENSMUSG00000022469.18, ENSMUSG00000024241.8, ENSMUSG00000026594.15, ENSMUSG00000034801.14, ENSMUSG00000037533.21, ENSMUSG00000038020.6, ENSMUSG00000038831.17, ENSMUSG00000039844.21, ENSMUSG00000041992.10, ENSMUSG00000049044.17, ENSMUSG00000062232.15		YAL024C, YCL068C, YCR038C, YLR310C	PTSG_01442, PTSG_04945, PTSG_06158, PTSG_09152, PTSG_09271, PTSG_10628, PTSG_10629, PTSG_12036, PTSG_12101
OG0000095	Aqu2.1.02056_001, Aqu2.1.03085_001, Aqu2.1.04749_001, Aqu2.1.06057_001, Aqu2.1.18075_001, Aqu2.1.23645_001, Aqu2.1.26377_001, Aqu2.1.27066_001, Aqu2.1.28737_001, Aqu2.1.31354_001, Aqu2.1.34618_001, Aqu2.1.42695_001, Aqu2.1.43338_001, Aqu2.1.44008_001	WBGene00007009, WBGene00021685, WBGene00022069, WBGene00022358	Cowc_CAOG_00322, Cowc_CAOG_00322T0, Cowc_CAOG_00676, Cowc_CAOG_01913_CAOG_09471, Cowc_CAOG_02745, Cowc_CAOG_02745T0, Cowc_CAOG_02745T1, Cowc_CAOG_03063, Cowc_CAOG_03498, Cowc_CAOG_05531, Cowc_CAOG_05967, Cowc_CAOG_08010, Cowc_CAOG_08010T0, Cowc_CAOG_08419, Cowc_CAOG_08419T1, Cowc_CAOG_09787	CHLRE_01g009300v5, CHLRE_01g012450v5, CHLRE_02g099100v5, CHLRE_08g364550v5, CHLRE_11g467609v5	ENSCING00000002155.3, ENSCING00000003020.3, ENSCING00000007494.3, ENSCING00000007623.3, ENSCING00000007996.3, ENSCING00000010542.3, ENSCING00000014835.2, ENSCING00000018771.1, ENSCING00000023687.1, ENSCING00000024753.1, ENSCING00000024842.1	CFRG0658T1, CFRG1928T1, CFRG3661T1, CFRG3668T1, CFRG3682T1, CFRG4750T1, CFRG6842T1	ENSDARG00000004291.10, ENSDARG00000016086.11, ENSDARG00000016782.11, ENSDARG00000038067.6, ENSDARG00000039486.5, ENSDARG00000055737.5, ENSDARG00000059936.6, ENSDARG00000060006.8, ENSDARG00000061194.9, ENSDARG00000061345.7, ENSDARG00000062280.7, ENSDARG00000062447.8, ENSDARG00000063253.6, ENSDARG00000074052.5, ENSDARG00000074136.5, ENSDARG00000074903.5, ENSDARG00000075389.5, ENSDARG00000075887.5, …	DDB_G0269670, DDB_G0279397, DDB_G0281827, DDB_G0285063, DDB_G0290179	FBgn0003557, FBgn0029006, FBgn0030674, FBgn0035207, FBgn0061469, FBgn0259174, FBgn0261931			ENSG00000002746.10, ENSG00000049759.12, ENSG00000069869.11, ENSG00000078747.8, ENSG00000085382.7, ENSG00000086758.11, ENSG00000108854.11, ENSG00000114062.13, ENSG00000123124.9, ENSG00000138411.6, ENSG00000138641.11, ENSG00000138642.10, ENSG00000138646.4, ENSG00000148634.11, ENSG00000151929.5, ENSG00000165338.12, ENSG00000198373.8, ENSG00000198742.5, ENSG00000262909.2, ENSG00000268980.1	Mvib_g10715, Mvib_g1764, Mvib_g2739, Mvib_g2848, Mvib_g382, Mvib_g4838, Mvib_g5055, Mvib_g5630, Mvib_g6146, Mvib_g6213, Mvib_g7567, Mvib_g8175, Mvib_g9129	ENSMUSG00000018363.18, ENSMUSG00000020064.10, ENSMUSG00000021301.10, ENSMUSG00000024589.19, ENSMUSG00000025261.19, ENSMUSG00000025326.13, ENSMUSG00000027598.17, ENSMUSG00000029798.12, ENSMUSG00000029804.18, ENSMUSG00000030847.9, ENSMUSG00000031930.12, ENSMUSG00000032216.16, ENSMUSG00000038780.15, ENSMUSG00000038822.16, ENSMUSG00000041058.16, ENSMUSG00000041180.14, ENSMUSG00000042807.16		YDR457W, YER125W, YJR036C	PTSG_00234, PTSG_01216, PTSG_03834, PTSG_04941, PTSG_05281, PTSG_05919, PTSG_08925, PTSG_09499, PTSG_11480, PTSG_12090, PTSG_12263		THAPSDRAFT_261019, THAPSDRAFT_33759, THAPSDRAFT_37231, THAPSDRAFT_9570
OG0000096	Aqu2.1.00182_001, Aqu2.1.00217_001, Aqu2.1.00378_001, Aqu2.1.00772_001, Aqu2.1.00801_001, Aqu2.1.00929_001, Aqu2.1.01080_001, Aqu2.1.01149_001, Aqu2.1.01232_001, Aqu2.1.01316_001, Aqu2.1.01325_001, Aqu2.1.01326_001, Aqu2.1.01629_001, Aqu2.1.01849_001, Aqu2.1.01896_001, Aqu2.1.02020_001, Aqu2.1.02032_001, Aqu2.1.02040_001, Aqu2.1.02110_001, Aqu2.1.02183_001, Aqu2.1.02373_001, Aqu2.1.02525_001, Aqu…			CHLRE_05g241648v5, CHLRE_10g465050v5			ENSDARG00000099345.3
OG0000097	Aqu2.1.04692_001, Aqu2.1.31242_001, Aqu2.1.34371_001, Aqu2.1.34372_001, Aqu2.1.40972_001, Aqu2.1.44227_001	WBGene00001137, WBGene00003151, WBGene00003153, WBGene00004063, WBGene00004736, WBGene00007248, WBGene00013672, WBGene00015338, WBGene00015660, WBGene00019875	Cowc_CAOG_01208, Cowc_CAOG_02416, Cowc_CAOG_02573, Cowc_CAOG_03039, Cowc_CAOG_03039T0, Cowc_CAOG_03039T1, Cowc_CAOG_03039T2, Cowc_CAOG_03460, Cowc_CAOG_06786, Cowc_CAOG_06786T1, Cowc_CAOG_07218, Cowc_CAOG_09975, Cowc_CAOG_09996, Cowc_CAOG_09997	CHLRE_01g036350v5, CHLRE_01g041667v5, CHLRE_02g145100v5, CHLRE_05g242350v5, CHLRE_06g263950v5, CHLRE_09g388850v5, CHLRE_09g410050v5, CHLRE_09g410100v5, CHLRE_11g467795v5, CHLRE_12g505350v5, CHLRE_16g681750v5	ENSCING00000003303.3, ENSCING00000008397.3, ENSCING00000018891.1, ENSCING00000018959.1, ENSCING00000021889.1, ENSCING00000023008.1, ENSCING00000023652.1, ENSCING00000024288.1	CFRG0156T1, CFRG1977T1, CFRG6167T1, CFRG7600T1, CFRG7702T1, CFRG8573T1	ENSDARG00000001870.10, ENSDARG00000002791.11, ENSDARG00000002840.12, ENSDARG00000005122.11, ENSDARG00000007739.11, ENSDARG00000007788.13, ENSDARG00000010472.9, ENSDARG00000012684.13, ENSDARG00000018259.9, ENSDARG00000019856.6, ENSDARG00000020574.10, ENSDARG00000023445.10, ENSDARG00000029439.8, ENSDARG00000035458.8, ENSDARG00000039131.5, ENSDARG00000040252.6, ENSDARG00000043474.9, ENSDARG000000449…	DDB_G0267924, DDB_G0268810, DDB_G0277269, DDB_G0277861, DDB_G0284605, DDB_G0289473	FBgn0002921, FBgn0052451, FBgn0259214, FBgn0263006, FBgn0266432, FBgn0267363	b4242	HVO_RS09170	ENSG00000017260.15, ENSG00000018625.10, ENSG00000058668.10, ENSG00000064270.8, ENSG00000067842.13, ENSG00000070961.10, ENSG00000074370.13, ENSG00000075673.7, ENSG00000105409.11, ENSG00000105675.4, ENSG00000132681.12, ENSG00000157087.12, ENSG00000163399.11, ENSG00000174437.12, ENSG00000196296.9, ENSG00000263148.3, ENSG00000272584.1	Mvib_g10137, Mvib_g10867, Mvib_g6001, Mvib_g6035, Mvib_g6890, Mvib_g7328, Mvib_g9050	ENSMUSG00000005553.15, ENSMUSG00000007097.15, ENSMUSG00000007107.7, ENSMUSG00000019943.11, ENSMUSG00000020788.16, ENSMUSG00000022229.4, ENSMUSG00000026463.18, ENSMUSG00000029467.16, ENSMUSG00000030302.18, ENSMUSG00000030730.13, ENSMUSG00000031376.16, ENSMUSG00000032570.18, ENSMUSG00000033161.11, ENSMUSG00000034112.10, ENSMUSG00000040907.16	DSAG12_00487, DSAG12_00551, DSAG12_01818, DSAG12_03689, DSAG12_03903	YDR038C, YDR039C, YDR040C, YGL006W, YGL167C	PTSG_00153, PTSG_01035, PTSG_03619, PTSG_05228, PTSG_06645, PTSG_07829, PTSG_08530, PTSG_08861, PTSG_08937, PTSG_12751		THAPSDRAFT_204, THAPSDRAFT_262679, THAPSDRAFT_264016, THAPSDRAFT_268458, THAPSDRAFT_33766, THAPSDRAFT_34487, THAPSDRAFT_34541, THAPSDRAFT_37662
OG0000098							ENSDARG00000027161.8, ENSDARG00000040601.5, ENSDARG00000078763.4, ENSDARG00000093855.3, ENSDARG00000109245.1, ENSDARG00000109863.1, ENSDARG00000110046.1, ENSDARG00000111761.1, ENSDARG00000113786.1, ENSDARG00000113944.1, ENSDARG00000114721.1, ENSDARG00000114984.1, ENSDARG00000117030.1					ENSG00000211598.2, ENSG00000211611.2, ENSG00000211619.2, ENSG00000211623.2, ENSG00000211625.2, ENSG00000211626.2, ENSG00000211630.2, ENSG00000211632.2, ENSG00000211633.2, ENSG00000211672.2, ENSG00000224041.2, ENSG00000225523.2, ENSG00000228325.3, ENSG00000231292.5, ENSG00000233999.3, ENSG00000235896.2, ENSG00000239571.1, ENSG00000239819.1, ENSG00000239855.1, ENSG00000239862.1, ENSG00000239951.1, …		ENSMUSG00000073028.6, ENSMUSG00000076500.3, ENSMUSG00000076501.3, ENSMUSG00000076505.2, ENSMUSG00000076512.3, ENSMUSG00000076518.7, ENSMUSG00000076522.3, ENSMUSG00000076523.3, ENSMUSG00000076525.5, ENSMUSG00000076526.8, ENSMUSG00000076531.2, ENSMUSG00000076532.4, ENSMUSG00000076533.4, ENSMUSG00000076534.8, ENSMUSG00000076535.2, ENSMUSG00000076536.5, ENSMUSG00000076538.2, ENSMUSG00000076539.4, ENS…
OG0000099																	PTSG_00108, PTSG_00659, PTSG_00953, PTSG_01500, PTSG_01538, PTSG_01671, PTSG_01760, PTSG_02600, PTSG_02618, PTSG_02637, PTSG_02638, PTSG_02645, PTSG_02647, PTSG_02653, PTSG_02671, PTSG_02674, PTSG_02679, PTSG_02713, PTSG_02718, PTSG_02724, PTSG_02728, PTSG_02756, PTSG_02770, PTSG_02779, PTSG_02792, PTSG_02794, PTSG_02817, PTSG_02819, PTSG_02820, PTSG_02826, PTSG_02828, PTSG_02836, PTSG_02837, PTS…		THAPSDRAFT_21801, THAPS_6642
OG0000100	Aqu2.1.33354_001		Cowc_CAOG_00069, Cowc_CAOG_00424, Cowc_CAOG_00983, Cowc_CAOG_01221, Cowc_CAOG_01616, Cowc_CAOG_01660, Cowc_CAOG_01724, Cowc_CAOG_01819, Cowc_CAOG_02475, Cowc_CAOG_02920, Cowc_CAOG_02928, Cowc_CAOG_02949, Cowc_CAOG_03306, Cowc_CAOG_03923, Cowc_CAOG_03935, Cowc_CAOG_04154, Cowc_CAOG_04230, Cowc_CAOG_04435, Cowc_CAOG_04436, Cowc_CAOG_04507, Cowc_CAOG_04559, Cowc_CAOG_04680, Cowc_CAOG_05042, Cowc_CAO…	CHLRE_03g144887v5, CHLRE_06g271450v5, CHLRE_06g302700v5			ENSDARG00000024631.10, ENSDARG00000103146.2	DDB_G0279513, DDB_G0279741, DDB_G0281371, DDB_G0285563				ENSG00000140853.11, ENSG00000167984.12		ENSMUSG00000049871.15, ENSMUSG00000074151.15			PTSG_04432, PTSG_04445, PTSG_05784, PTSG_05787, PTSG_06523, PTSG_07288, PTSG_07513, PTSG_07514, PTSG_08520, PTSG_08554, PTSG_08667, PTSG_08728, PTSG_08894, PTSG_09099, PTSG_09169, PTSG_09285, PTSG_10280, PTSG_10355, PTSG_11448, PTSG_12468, PTSG_12575, PTSG_12838, PTSG_12898, PTSG_12997, PTSG_13043, PTSG_13136		THAPSDRAFT_9714, THAPSDRAFT_bd851
OG0000101		WBGene00000042, WBGene00000043, WBGene00000044, WBGene00000045, WBGene00000046, WBGene00000047, WBGene00000048, WBGene00000049, WBGene00000050, WBGene00000051, WBGene00000053, WBGene00000054, WBGene00000055, WBGene00000056, WBGene00000057, WBGene00000058, WBGene00000059, WBGene00000060, WBGene00000061, WBGene00000062, WBGene00000951, WBGene00000955, WBGene00001133, WBGene00002974, WBGene00002975,…		CHLRE_02g104250v5	ENSCING00000000143.3, ENSCING00000002138.3, ENSCING00000002441.3, ENSCING00000003216.3, ENSCING00000008784.3, ENSCING00000008787.3, ENSCING00000011645.2, ENSCING00000011937.2, ENSCING00000021134.1, ENSCING00000022006.1, ENSCING00000024025.1		ENSDARG00000003420.11, ENSDARG00000006602.8, ENSDARG00000008674.9, ENSDARG00000009021.8, ENSDARG00000011113.7, ENSDARG00000017790.10, ENSDARG00000019342.10, ENSDARG00000021392.10, ENSDARG00000022532.11, ENSDARG00000034307.8, ENSDARG00000037427.8, ENSDARG00000038508.5, ENSDARG00000052764.5, ENSDARG00000054680.7, ENSDARG00000055559.4, ENSDARG00000057025.8, ENSDARG00000061749.7, ENSDARG00000069660.6…		FBgn0000036, FBgn0000038, FBgn0000039, FBgn0004118, FBgn0015519, FBgn0028875, FBgn0029147, FBgn0031261, FBgn0032151, FBgn0086778, FBgn0266347			ENSG00000080644.11, ENSG00000101204.11, ENSG00000108556.7, ENSG00000117971.7, ENSG00000120903.6, ENSG00000129749.3, ENSG00000135902.5, ENSG00000138435.10, ENSG00000147432.2, ENSG00000147434.4, ENSG00000149305.2, ENSG00000160716.4, ENSG00000166664.9, ENSG00000166736.7, ENSG00000169684.9, ENSG00000170175.6, ENSG00000174343.5, ENSG00000175344.12, ENSG00000178084.1, ENSG00000186038.5, ENSG00000186090…		ENSMUSG00000008590.5, ENSMUSG00000014609.17, ENSMUSG00000022041.11, ENSMUSG00000026251.14, ENSMUSG00000026253.15, ENSMUSG00000027107.4, ENSMUSG00000027577.15, ENSMUSG00000027950.8, ENSMUSG00000029205.13, ENSMUSG00000030525.9, ENSMUSG00000031491.11, ENSMUSG00000031492.14, ENSMUSG00000032269.9, ENSMUSG00000032303.9, ENSMUSG00000035200.8, ENSMUSG00000035594.11, ENSMUSG00000041189.10, ENSMUSG00000066…
OG0000102	Aqu2.1.00101_001, Aqu2.1.00283_001, Aqu2.1.00398_001, Aqu2.1.00679_001, Aqu2.1.00744_001, Aqu2.1.00787_001, Aqu2.1.00866_001, Aqu2.1.01443_001, Aqu2.1.01504_001, Aqu2.1.01514_001, Aqu2.1.01852_001, Aqu2.1.01866_001, Aqu2.1.02179_001, Aqu2.1.02665_001, Aqu2.1.02766_001, Aqu2.1.02794_001, Aqu2.1.02855_001, Aqu2.1.02859_001, Aqu2.1.02860_001, Aqu2.1.02944_001, Aqu2.1.03374_001, Aqu2.1.03622_001, Aqu…
OG0000103	Aqu2.1.00904_001, Aqu2.1.01272_001, Aqu2.1.01685_001, Aqu2.1.01865_001, Aqu2.1.02219_001, Aqu2.1.02227_001, Aqu2.1.02504_001, Aqu2.1.06134_001, Aqu2.1.06787_001, Aqu2.1.07735_001, Aqu2.1.07736_001, Aqu2.1.09428_001, Aqu2.1.10117_001, Aqu2.1.10496_001, Aqu2.1.10498_001, Aqu2.1.12359_001, Aqu2.1.12360_001, Aqu2.1.12756_001, Aqu2.1.13222_001, Aqu2.1.13271_001, Aqu2.1.13885_001, Aqu2.1.14626_001, Aqu…			CHLRE_01g028777v5	ENSCING00000000088.3		ENSDARG00000027676.8, ENSDARG00000028815.7, ENSDARG00000036038.8, ENSDARG00000039687.7, ENSDARG00000052288.6, ENSDARG00000058874.5, ENSDARG00000067592.4, ENSDARG00000069661.6, ENSDARG00000069799.6, ENSDARG00000079401.4, ENSDARG00000090544.3, ENSDARG00000094442.2, ENSDARG00000108525.2, ENSDARG00000116996.1		FBgn0035807, FBgn0052095, FBgn0262534			ENSG00000180423.4		ENSMUSG00000027243.9			PTSG_00750		THAPSDRAFT_11253, THAPSDRAFT_3980
OG0000104	Aqu2.1.01215_001, Aqu2.1.02557_001, Aqu2.1.02710_001, Aqu2.1.04678_001, Aqu2.1.06067_001, Aqu2.1.26016_001, Aqu2.1.26766_001, Aqu2.1.26767_001, Aqu2.1.26769_001, Aqu2.1.37770_001, Aqu2.1.42072_001, Aqu2.1.42183_001, Aqu2.1.44006_001, Aqu2.1.44214_001, Aqu2.1.44218_001	WBGene00000542, WBGene00000543, WBGene00000544, WBGene00000545, WBGene00000546, WBGene00000547, WBGene00006606, WBGene00009695, WBGene00011705, WBGene00019770, WBGene00021041	Cowc_CAOG_01723, Cowc_CAOG_05548, Cowc_CAOG_06245, Cowc_CAOG_07261	CHLRE_02g112250v5, CHLRE_02g112300v5, CHLRE_03g200000v5, CHLRE_03g200050v5, CHLRE_05g241202v5, CHLRE_10g448850v5, CHLRE_12g506850v5, CHLRE_17g728300v5	ENSCING00000000253.3, ENSCING00000001401.3, ENSCING00000001684.3, ENSCING00000004834.3, ENSCING00000007041.3, ENSCING00000007142.3, ENSCING00000007555.3, ENSCING00000013813.2, ENSCING00000015777.2, ENSCING00000020643.1, ENSCING00000023702.1	CFRG2077T1, CFRG6263T1	ENSDARG00000005220.6, ENSDARG00000008553.11, ENSDARG00000010758.11, ENSDARG00000012341.8, ENSDARG00000013804.11, ENSDARG00000020187.9, ENSDARG00000023989.4, ENSDARG00000034211.10, ENSDARG00000035329.8, ENSDARG00000041864.7, ENSDARG00000043035.7, ENSDARG00000045199.6, ENSDARG00000052702.7, ENSDARG00000052748.6, ENSDARG00000052917.3, ENSDARG00000055338.9, ENSDARG00000055592.7, ENSDARG00000055715.8,…	DDB_G0269200, DDB_G0291081, DDB_G0293530	FBgn0003464, FBgn0012051, FBgn0025866, FBgn0033529, FBgn0086378, FBgn0260450			ENSG00000014216.11, ENSG00000075142.9, ENSG00000077274.7, ENSG00000092529.18, ENSG00000103326.6, ENSG00000115271.6, ENSG00000126247.6, ENSG00000131375.5, ENSG00000135773.8, ENSG00000137225.8, ENSG00000142330.15, ENSG00000149260.10, ENSG00000162517.8, ENSG00000162909.13, ENSG00000162949.12, ENSG00000178372.6, ENSG00000182472.4, ENSG00000203697.7, ENSG00000214711.5, ENSG00000249915.3, ENSG000002568…	Mvib_g1107, Mvib_g11202, Mvib_g11511, Mvib_g3069, Mvib_g4255, Mvib_g6772, Mvib_g9302	ENSMUSG00000001794.14, ENSMUSG00000003161.16, ENSMUSG00000021576.7, ENSMUSG00000021893.15, ENSMUSG00000024942.20, ENSMUSG00000026270.12, ENSMUSG00000026509.16, ENSMUSG00000026893.5, ENSMUSG00000028779.17, ENSMUSG00000031981.8, ENSMUSG00000035547.15, ENSMUSG00000037326.11, ENSMUSG00000038599.15, ENSMUSG00000043705.8, ENSMUSG00000054083.9, ENSMUSG00000058626.17, ENSMUSG00000067276.6, ENSMUSG0000007…		YGR058W, YMR154C	PTSG_00065, PTSG_00660, PTSG_02007, PTSG_03086, PTSG_07188		THAPSDRAFT_21893
OG0000105	Aqu2.1.18820_001, Aqu2.1.23421_001, Aqu2.1.23422_001, Aqu2.1.23423_001, Aqu2.1.31158_001, Aqu2.1.31159_001, Aqu2.1.35244_001, Aqu2.1.35245_001, Aqu2.1.36445_001, Aqu2.1.36446_001, Aqu2.1.41020_001, Aqu2.1.44053_001, Aqu2.1.44054_001, Aqu2.1.44084_001	WBGene00000965, WBGene00000971, WBGene00000972, WBGene00000980, WBGene00000985, WBGene00000987, WBGene00010762, WBGene00017082, WBGene00017131, WBGene00017971, WBGene00019153	Cowc_CAOG_01465, Cowc_CAOG_01945, Cowc_CAOG_05269, Cowc_CAOG_06379, Cowc_CAOG_06555, Cowc_CAOG_06571	CHLRE_01g015350v5, CHLRE_02g113652v5, CHLRE_03g162300v5, CHLRE_08g360300v5, CHLRE_08g375350v5, CHLRE_08g375450v5, CHLRE_08g380550v5, CHLRE_08g381516v5, CHLRE_09g397400v5, CHLRE_09g398252v5, CHLRE_11g480650v5, CHLRE_12g556750v5, CHLRE_12g556802v5, CHLRE_13g587700v5, CHLRE_16g685400v5	ENSCING00000001515.3, ENSCING00000001700.3, ENSCING00000004625.3, ENSCING00000004778.3, ENSCING00000005246.3, ENSCING00000005733.3, ENSCING00000007154.3, ENSCING00000012817.2, ENSCING00000014944.2, ENSCING00000019378.1, ENSCING00000020882.1	CFRG1771T1, CFRG3225T1, CFRG3945T1, CFRG4220T1, CFRG7089T1	ENSDARG00000002467.8, ENSDARG00000007614.10, ENSDARG00000008491.11, ENSDARG00000010764.9, ENSDARG00000011371.8, ENSDARG00000011770.10, ENSDARG00000018069.9, ENSDARG00000026322.10, ENSDARG00000031814.10, ENSDARG00000034577.10, ENSDARG00000035579.6, ENSDARG00000039299.6, ENSDARG00000041137.7, ENSDARG00000045277.6, ENSDARG00000054797.6, ENSDARG00000058966.5, ENSDARG00000068474.6, ENSDARG00000076970.…	DDB_G0273855, DDB_G0284919, DDB_G0286575, DDB_G0287151, DDB_G0288429, DDB_G0288917, DDB_G0293604, DDB_G0295833	FBgn0029866, FBgn0031972, FBgn0033203, FBgn0033204, FBgn0033205, FBgn0034500, FBgn0038610, FBgn0050491, FBgn0050495, FBgn0286852		HVO_RS17210	ENSG00000072042.8, ENSG00000102796.6, ENSG00000139988.5, ENSG00000160439.11, ENSG00000167536.9, ENSG00000169084.8, ENSG00000186153.12, ENSG00000240857.1, ENSG00000258466.1, ENSG00000261975.3, ENSG00000262110.3, ENSG00000262163.3, ENSG00000262207.3, ENSG00000262244.3, ENSG00000262348.3, ENSG00000262982.3, ENSG00000263258.3, ENSG00000270998.2	Mvib_g11984, Mvib_g1838, Mvib_g3010, Mvib_g5420, Mvib_g6559	ENSMUSG00000004637.16, ENSMUSG00000008435.16, ENSMUSG00000020621.7, ENSMUSG00000020834.18, ENSMUSG00000021123.13, ENSMUSG00000066441.15	DSAG12_00161, DSAG12_01417	YNL181W, YOR246C	PTSG_03764, PTSG_03927, PTSG_08804		THAPSDRAFT_11938, THAPSDRAFT_17956, THAPSDRAFT_20940, THAPSDRAFT_25574, THAPSDRAFT_270281, THAPSDRAFT_31125, THAPSDRAFT_34283, THAPSDRAFT_3903, THAPSDRAFT_9793
OG0000106	Aqu2.1.08429_001, Aqu2.1.40839_001	WBGene00001875, WBGene00001879, WBGene00001884, WBGene00001888, WBGene00001892, WBGene00001900, WBGene00001902, WBGene00001905, WBGene00001911, WBGene00001912, WBGene00001920, WBGene00001924, WBGene00001930, WBGene00001934, WBGene00001938, WBGene00001941	Cowc_CAOG_00754, Cowc_CAOG_02343	CHLRE_06g264600v5, CHLRE_06g265050v5, CHLRE_06g265200v5, CHLRE_06g265450v5, CHLRE_06g266600v5, CHLRE_06g268000v5, CHLRE_06g268400v5, CHLRE_06g271300v5, CHLRE_06g273950v5, CHLRE_06g274150v5, CHLRE_06g274300v5, CHLRE_06g274900v5, CHLRE_06g275700v5, CHLRE_06g276650v5, CHLRE_06g276800v5, CHLRE_12g504600v5, CHLRE_12g504850v5, CHLRE_12g505450v5, CHLRE_12g506350v5, CHLRE_12g506450v5, CHLRE_13g570000v5, …		CFRG3585T1, CFRG3672T1, CFRG4821T1	ENSDARG00000061547.5, ENSDARG00000099920.3, ENSDARG00000101249.3, ENSDARG00000105318.2, ENSDARG00000105352.2, ENSDARG00000105353.2, ENSDARG00000105355.2, ENSDARG00000105376.2, ENSDARG00000105382.2, ENSDARG00000105409.2, ENSDARG00000105471.2, ENSDARG00000105482.2, ENSDARG00000110035.1, ENSDARG00000110152.1, ENSDARG00000110812.1, ENSDARG00000111165.1, ENSDARG00000111247.1, ENSDARG00000111494.1, ENS…	DDB_G0276863, DDB_G0277183	FBgn0013981, FBgn0051611, FBgn0053869, FBgn0053871, FBgn0053873, FBgn0053875, FBgn0053877, FBgn0053879, FBgn0053881, FBgn0053883, FBgn0053885, FBgn0053887, FBgn0053889, FBgn0053891, FBgn0053893, FBgn0053895, FBgn0053897, FBgn0053899, FBgn0053901, FBgn0053903, FBgn0053905, FBgn0053907, FBgn0053909			ENSG00000124529.3, ENSG00000124578.4, ENSG00000158406.2, ENSG00000182217.7, ENSG00000183941.8, ENSG00000188987.2, ENSG00000196176.7, ENSG00000197061.3, ENSG00000197238.3, ENSG00000197837.3, ENSG00000197914.2, ENSG00000198327.3, ENSG00000198339.3, ENSG00000198518.5, ENSG00000198558.2, ENSG00000270276.1, ENSG00000270882.1	Mvib_g10532	ENSMUSG00000060093.7, ENSMUSG00000060639.6, ENSMUSG00000060678.6, ENSMUSG00000060981.8, ENSMUSG00000061482.8, ENSMUSG00000064288.5, ENSMUSG00000067455.6, ENSMUSG00000069266.6, ENSMUSG00000069274.4, ENSMUSG00000069305.4, ENSMUSG00000069306.6, ENSMUSG00000091405.3, ENSMUSG00000096010.3		YBR009C, YNL030W	PTSG_00674, PTSG_03860		THAPSDRAFT_3184, THAPSDRAFT_37357, THAPSDRAFT_9067, THAPS_35229, THAPS_35279, THAPS_35330
OG0000107	Aqu2.1.29026_001, Aqu2.1.30915_001, Aqu2.1.30916_001, Aqu2.1.31379_001, Aqu2.1.31380_001, Aqu2.1.31381_001, Aqu2.1.31382_001, Aqu2.1.31383_001, Aqu2.1.31385_001, Aqu2.1.31386_001, Aqu2.1.31388_001, Aqu2.1.37473_001, Aqu2.1.41925_001	WBGene00001749, WBGene00001750, WBGene00001751, WBGene00001752, WBGene00001753, WBGene00001754, WBGene00001755, WBGene00001756, WBGene00001757, WBGene00001758, WBGene00001759, WBGene00001760, WBGene00001761, WBGene00001762, WBGene00001763, WBGene00001764, WBGene00001765, WBGene00001766, WBGene00001767, WBGene00001768, WBGene00001769, WBGene00001770, WBGene00001771, WBGene00001772, WBGene00001773,…	Cowc_CAOG_02067, Cowc_CAOG_07511	CHLRE_02g142200v5, CHLRE_16g670973v5, CHLRE_16g682725v5, CHLRE_16g688550v5, CHLRE_17g721350v5, CHLRE_17g742300v5, CHLRE_17g742450v5	ENSCING00000000098.3, ENSCING00000000677.3, ENSCING00000004369.3, ENSCING00000004435.3, ENSCING00000005260.2, ENSCING00000006262.3, ENSCING00000008635.3, ENSCING00000010470.3, ENSCING00000010471.3, ENSCING00000011588.2, ENSCING00000013796.2, ENSCING00000015440.2, ENSCING00000015785.2, ENSCING00000018252.1, ENSCING00000021089.1, ENSCING00000021658.1	CFRG0054T1, CFRG0930T1, CFRG5591T1, CFRG6381T1, CFRG6556T1, CFRG6571T1, CFRG8589T1	ENSDARG00000029473.7, ENSDARG00000039832.6, ENSDARG00000042533.6, ENSDARG00000088116.5, ENSDARG00000090228.5, ENSDARG00000103019.2, ENSDARG00000104068.2, ENSDARG00000110578.1, ENSDARG00000110669.1, ENSDARG00000113274.1, ENSDARG00000113831.1	DDB_G0268138, DDB_G0272632, DDB_G0274081, DDB_G0274263, DDB_G0280317, DDB_G0283575	FBgn0010226			ENSG00000084207.11, ENSG00000134184.8, ENSG00000134201.6, ENSG00000134202.6, ENSG00000163106.6, ENSG00000168765.11, ENSG00000170899.6, ENSG00000174156.9, ENSG00000182793.6, ENSG00000213366.8, ENSG00000243955.1, ENSG00000244067.1	Mvib_g10298, Mvib_g3042, Mvib_g3565, Mvib_g4509, Mvib_g7851, Mvib_g8252	ENSMUSG00000004032.11, ENSMUSG00000004035.13, ENSMUSG00000004038.10, ENSMUSG00000025934.16, ENSMUSG00000027890.18, ENSMUSG00000029919.6, ENSMUSG00000032348.7, ENSMUSG00000038155.12, ENSMUSG00000040562.13, ENSMUSG00000057933.11, ENSMUSG00000058135.13, ENSMUSG00000058216.14, ENSMUSG00000060803.7, ENSMUSG00000068762.12, ENSMUSG00000074179.12, ENSMUSG00000074183.4, ENSMUSG00000111709.2			PTSG_00358, PTSG_01007, PTSG_03958, PTSG_08179, PTSG_08348, PTSG_08349		THAPSDRAFT_264121, THAPSDRAFT_268449, THAPSDRAFT_269866
OG0000108	Aqu2.1.41238_001	WBGene00007171, WBGene00008588		CHLRE_02g098100v5, CHLRE_13g565950v5	ENSCING00000000939.3		ENSDARG00000003970.11, ENSDARG00000008164.8, ENSDARG00000010940.9, ENSDARG00000016674.11, ENSDARG00000021021.10, ENSDARG00000022271.9, ENSDARG00000025601.8, ENSDARG00000027907.9, ENSDARG00000031534.7, ENSDARG00000033071.8, ENSDARG00000035009.6, ENSDARG00000039108.9, ENSDARG00000040230.8, ENSDARG00000042116.6, ENSDARG00000051804.6, ENSDARG00000051965.6, ENSDARG00000052037.5, ENSDARG00000052097.7, …		FBgn0085318			ENSG00000104228.8, ENSG00000112343.8, ENSG00000116525.9, ENSG00000121236.15, ENSG00000132109.8, ENSG00000132256.14, ENSG00000132274.11, ENSG00000146054.13, ENSG00000146833.11, ENSG00000154370.9, ENSG00000162722.8, ENSG00000162931.7, ENSG00000164010.9, ENSG00000167333.8, ENSG00000176979.8, ENSG00000177238.9, ENSG00000179046.4, ENSG00000183439.5, ENSG00000184108.3, ENSG00000185880.8, ENSG0000020459…		ENSMUSG00000020455.17, ENSMUSG00000021326.14, ENSMUSG00000022043.20, ENSMUSG00000028644.18, ENSMUSG00000030921.18, ENSMUSG00000030966.14, ENSMUSG00000031651.6, ENSMUSG00000033368.9, ENSMUSG00000036964.15, ENSMUSG00000037124.7, ENSMUSG00000040350.17, ENSMUSG00000041000.9, ENSMUSG00000042828.13, ENSMUSG00000045409.17, ENSMUSG00000052749.11, ENSMUSG00000053490.9, ENSMUSG00000056144.15, ENSMUSG000000…
OG0000109		WBGene00000232, WBGene00000233, WBGene00001373, WBGene00001512, WBGene00001586, WBGene00001587, WBGene00001588, WBGene00001591, WBGene00001592, WBGene00001593, WBGene00001594, WBGene00003386, WBGene00006784, WBGene00008022, WBGene00008076, WBGene00008223, WBGene00008280, WBGene00008551, WBGene00009790, WBGene00009799, WBGene00010275, WBGene00010741, WBGene00012099, WBGene00012915, WBGene00013517,…	Cowc_CAOG_04549	CHLRE_17g706200v5	ENSCING00000000046.3, ENSCING00000002641.3, ENSCING00000004249.3, ENSCING00000004254.3, ENSCING00000005403.3, ENSCING00000009266.3, ENSCING00000018459.1, ENSCING00000021049.1		ENSDARG00000006865.11, ENSDARG00000011066.9, ENSDARG00000012019.11, ENSDARG00000013389.8, ENSDARG00000014057.11, ENSDARG00000020901.10, ENSDARG00000023771.11, ENSDARG00000027153.8, ENSDARG00000030750.9, ENSDARG00000034011.7, ENSDARG00000043902.7, ENSDARG00000052769.7, ENSDARG00000052782.8, ENSDARG00000052982.7, ENSDARG00000053665.7, ENSDARG00000058103.6, ENSDARG00000058736.8, ENSDARG00000059763.8…		FBgn0001134, FBgn0003011, FBgn0004244, FBgn0010240, FBgn0024963, FBgn0029733, FBgn0030707, FBgn0033558, FBgn0036727, FBgn0037950, FBgn0039840, FBgn0264908			ENSG00000011677.8, ENSG00000022355.10, ENSG00000094755.12, ENSG00000101958.9, ENSG00000102287.12, ENSG00000109158.6, ENSG00000109738.6, ENSG00000111886.9, ENSG00000113327.10, ENSG00000145451.8, ENSG00000145863.6, ENSG00000145864.8, ENSG00000145888.6, ENSG00000146276.7, ENSG00000147402.7, ENSG00000151834.11, ENSG00000163285.7, ENSG00000163288.9, ENSG00000166206.9, ENSG00000182256.8, ENSG0000018318…		ENSMUSG00000000263.16, ENSMUSG00000000560.10, ENSMUSG00000001260.11, ENSMUSG00000007653.13, ENSMUSG00000010803.14, ENSMUSG00000018589.9, ENSMUSG00000018595.7, ENSMUSG00000020159.9, ENSMUSG00000020428.14, ENSMUSG00000020436.18, ENSMUSG00000023267.11, ENSMUSG00000028020.17, ENSMUSG00000028280.10, ENSMUSG00000029054.9, ENSMUSG00000029211.12, ENSMUSG00000029212.12, ENSMUSG00000031340.9, ENSMUSG000000…
OG0000110	Aqu2.1.00051_001, Aqu2.1.00341_001, Aqu2.1.00554_001, Aqu2.1.00885_001, Aqu2.1.01059_001, Aqu2.1.01335_001, Aqu2.1.01912_001, Aqu2.1.01937_001, Aqu2.1.03052_001, Aqu2.1.03303_001, Aqu2.1.03364_001, Aqu2.1.03650_001, Aqu2.1.03651_001, Aqu2.1.04337_001, Aqu2.1.04533_001, Aqu2.1.04601_001, Aqu2.1.04602_001, Aqu2.1.04802_001, Aqu2.1.04893_001, Aqu2.1.04925_001, Aqu2.1.05175_001, Aqu2.1.05179_001, Aqu…			CHLRE_06g252200v5		CFRG8219T1
OG0000111	Aqu2.1.00058_001, Aqu2.1.01147_001, Aqu2.1.01397_001, Aqu2.1.01793_001, Aqu2.1.01877_001, Aqu2.1.02061_001, Aqu2.1.02468_001, Aqu2.1.02560_001, Aqu2.1.02566_001, Aqu2.1.02661_001, Aqu2.1.03226_001, Aqu2.1.03241_001, Aqu2.1.03568_001, Aqu2.1.04168_001, Aqu2.1.04178_001, Aqu2.1.04496_001, Aqu2.1.04543_001, Aqu2.1.04611_001, Aqu2.1.04804_001, Aqu2.1.05089_001, Aqu2.1.05135_001, Aqu2.1.05194_001, Aqu…
OG0000112	Aqu2.1.00176_001, Aqu2.1.00894_001, Aqu2.1.01273_001, Aqu2.1.01454_001, Aqu2.1.01641_001, Aqu2.1.02530_001, Aqu2.1.04578_001, Aqu2.1.04746_001, Aqu2.1.04747_001, Aqu2.1.04757_001, Aqu2.1.04914_001, Aqu2.1.05417_001, Aqu2.1.05832_001, Aqu2.1.06474_001, Aqu2.1.06541_001, Aqu2.1.07598_001, Aqu2.1.07627_001, Aqu2.1.08659_001, Aqu2.1.09587_001, Aqu2.1.10055_001, Aqu2.1.10106_001, Aqu2.1.10107_001, Aqu…			CHLRE_06g256500v5, CHLRE_06g262950v5, CHLRE_06g262977v5	ENSCING00000024106.1		ENSDARG00000030307.9, ENSDARG00000068869.6, ENSDARG00000070603.8, ENSDARG00000096726.3, ENSDARG00000109459.1, ENSDARG00000109624.1, ENSDARG00000116106.1	DDB_G0272700				ENSG00000132622.6, ENSG00000165868.8, ENSG00000263052.2	Mvib_g10479	ENSMUSG00000025092.8, ENSMUSG00000074793.11			PTSG_10884, PTSG_10888, PTSG_10893
OG0000113	Aqu2.1.00830_001, Aqu2.1.18810_001, Aqu2.1.23003_001, Aqu2.1.27478_001, Aqu2.1.31234_001, Aqu2.1.31237_001, Aqu2.1.33078_001, Aqu2.1.34836_001, Aqu2.1.41252_001, Aqu2.1.41928_001	WBGene00004964, WBGene00007637, WBGene00010323, WBGene00010892, WBGene00012718, WBGene00012948, WBGene00014075, WBGene00016620, WBGene00018009, WBGene00020066	Cowc_CAOG_03172, Cowc_CAOG_03172T0, Cowc_CAOG_06043, Cowc_CAOG_06433, Cowc_CAOG_07032, Cowc_CAOG_07180, Cowc_CAOG_07314, Cowc_CAOG_08008	CHLRE_01g007200v5, CHLRE_02g090100v5, CHLRE_03g207502v5, CHLRE_06g277000v5, CHLRE_09g394050v5, CHLRE_12g542550v5, CHLRE_16g693800v5	ENSCING00000002549.3, ENSCING00000005948.3, ENSCING00000006814.3, ENSCING00000009127.4, ENSCING00000009443.3, ENSCING00000019053.1, ENSCING00000024829.1	CFRG0087T1, CFRG1027T1, CFRG6062T1, CFRG6791T1, CFRG7298T1	ENSDARG00000007808.8, ENSDARG00000010981.8, ENSDARG00000015989.10, ENSDARG00000016263.12, ENSDARG00000018508.10, ENSDARG00000019484.9, ENSDARG00000030563.7, ENSDARG00000034757.8, ENSDARG00000037069.9, ENSDARG00000045159.7, ENSDARG00000052787.6, ENSDARG00000055066.7, ENSDARG00000058178.7, ENSDARG00000058830.5, ENSDARG00000060515.6, ENSDARG00000069807.7, ENSDARG00000071872.5, ENSDARG00000075721.5, …	DDB_G0274251, DDB_G0274739, DDB_G0276017, DDB_G0276997, DDB_G0278239, DDB_G0279395, DDB_G0283039, DDB_G0284603, DDB_G0293930	FBgn0027453, FBgn0033474, FBgn0034057, FBgn0034202, FBgn0035970, FBgn0038039, FBgn0039489, FBgn0085478, FBgn0260941			ENSG00000023041.7, ENSG00000099904.11, ENSG00000102383.9, ENSG00000104219.8, ENSG00000136247.10, ENSG00000153786.8, ENSG00000156599.6, ENSG00000160446.14, ENSG00000163812.9, ENSG00000163958.9, ENSG00000171307.14, ENSG00000175048.12, ENSG00000175893.7, ENSG00000180776.11, ENSG00000188706.8, ENSG00000204160.7	Mvib_g11327, Mvib_g2105, Mvib_g3275, Mvib_g3480, Mvib_g4382, Mvib_g5891, Mvib_g5971, Mvib_g6098, Mvib_g6327	ENSMUSG00000001844.11, ENSMUSG00000015335.17, ENSMUSG00000021969.9, ENSMUSG00000024982.11, ENSMUSG00000025157.9, ENSMUSG00000025786.18, ENSMUSG00000028403.16, ENSMUSG00000031823.15, ENSMUSG00000033906.6, ENSMUSG00000034075.11, ENSMUSG00000034265.9, ENSMUSG00000036985.13, ENSMUSG00000037553.15, ENSMUSG00000039470.17, ENSMUSG00000052363.9, ENSMUSG00000054117.9, ENSMUSG00000060166.7		YDR126W, YLR246W, YNL326C, YOL003C	PTSG_03145, PTSG_04016, PTSG_04849, PTSG_05876, PTSG_06471, PTSG_06818, PTSG_09375, PTSG_11889		THAPSDRAFT_24947, THAPSDRAFT_2550, THAPSDRAFT_42265
OG0000114	Aqu2.1.01317_001, Aqu2.1.04571_001, Aqu2.1.05725_001, Aqu2.1.11224_001, Aqu2.1.21085_001, Aqu2.1.28682_001, Aqu2.1.34816_001, Aqu2.1.34818_001, Aqu2.1.40332_001, Aqu2.1.40335_001, Aqu2.1.40336_001, Aqu2.1.42560_001	WBGene00000107, WBGene00000108, WBGene00000109, WBGene00000113, WBGene00000116, WBGene00000117, WBGene00000118	Cowc_CAOG_00500, Cowc_CAOG_01777, Cowc_CAOG_04450, Cowc_CAOG_06511, Cowc_CAOG_07317	CHLRE_08g381702v5, CHLRE_09g392729v5, CHLRE_12g500150v5, CHLRE_12g556600v5, CHLRE_12g560550v5, CHLRE_13g605650v5, CHLRE_16g684043v5	ENSCING00000000755.3, ENSCING00000006472.3, ENSCING00000007300.3, ENSCING00000007835.3, ENSCING00000007853.3, ENSCING00000007939.3, ENSCING00000008076.3, ENSCING00000009379.3, ENSCING00000009381.3, ENSCING00000014829.2, ENSCING00000021110.1, ENSCING00000021180.1	CFRG0151T1, CFRG2451T1, CFRG2903T1, CFRG4118T1, CFRG4898T1, CFRG8189T1	ENSDARG00000005448.11, ENSDARG00000028087.9, ENSDARG00000036776.5, ENSDARG00000037061.5, ENSDARG00000037935.7, ENSDARG00000053493.6, ENSDARG00000055331.5, ENSDARG00000069100.6, ENSDARG00000070230.6, ENSDARG00000076544.6, ENSDARG00000076933.5, ENSDARG00000077004.5, ENSDARG00000089924.5, ENSDARG00000099154.2, ENSDARG00000113122.1, ENSDARG00000113300.1, ENSDARG00000114342.1, ENSDARG00000114905.1, EN…	DDB_G0270028, DDB_G0276305, DDB_G0277347, DDB_G0283943, DDB_G0288521, DDB_G0290479, DDB_G0290535, DDB_G0290537	FBgn0012036, FBgn0032945, FBgn0039349, FBgn0039836, FBgn0051075	b0312, b1300, b1385, b1415, b1444, b1525, b2661, b3288, b3588	HVO_RS00185, HVO_RS00330, HVO_RS00485, HVO_RS01795, HVO_RS04125	ENSG00000103707.5, ENSG00000111275.8, ENSG00000112294.8, ENSG00000118514.9, ENSG00000128918.10, ENSG00000136010.9, ENSG00000137124.6, ENSG00000143149.8, ENSG00000144908.9, ENSG00000161618.5, ENSG00000165092.8, ENSG00000184254.12, ENSG00000257767.2, ENSG00000269469.1	Mvib_g10769, Mvib_g10891, Mvib_g2652, Mvib_g3059, Mvib_g4472, Mvib_g5179, Mvib_g6226, Mvib_g8416	ENSMUSG00000007833.16, ENSMUSG00000013584.6, ENSMUSG00000015134.16, ENSMUSG00000020256.15, ENSMUSG00000024747.4, ENSMUSG00000026687.15, ENSMUSG00000029455.15, ENSMUSG00000030088.16, ENSMUSG00000035561.6, ENSMUSG00000035936.7, ENSMUSG00000037542.14, ENSMUSG00000053279.9, ENSMUSG00000059183.13		YBL013W, YBR006W, YER073W, YMR169C, YMR170C, YOR374W, YPL061W	PTSG_01345, PTSG_03481, PTSG_03942, PTSG_11163	SAUSA300_0170, SAUSA300_1109, SAUSA300_2076, SAUSA300_2546	THAPSDRAFT_25016, THAPSDRAFT_268262, THAPSDRAFT_268550, THAPSDRAFT_34771
OG0000115	Aqu2.1.24974_001, Aqu2.1.24975_001, Aqu2.1.25598_001, Aqu2.1.28488_001, Aqu2.1.28489_001, Aqu2.1.28492_001, Aqu2.1.28493_001, Aqu2.1.28495_001, Aqu2.1.28497_001, Aqu2.1.33948_001	WBGene00006633, WBGene00006634, WBGene00006635, WBGene00006637, WBGene00006638, WBGene00006640, WBGene00006643, WBGene00006646, WBGene00023491	Cowc_CAOG_04812, Cowc_CAOG_06139, Cowc_CAOG_08369		ENSCING00000001358.3, ENSCING00000001841.3, ENSCING00000001844.3, ENSCING00000006267.3, ENSCING00000006276.3, ENSCING00000006285.3, ENSCING00000007815.3, ENSCING00000011247.1, ENSCING00000011248.2, ENSCING00000013628.2, ENSCING00000014221.2, ENSCING00000014241.2, ENSCING00000014329.2, ENSCING00000014598.2, ENSCING00000014778.2, ENSCING00000018216.1, ENSCING00000019695.1, ENSCING00000019888.1, ENS…		ENSDARG00000001781.11, ENSDARG00000003754.10, ENSDARG00000004497.8, ENSDARG00000005842.8, ENSDARG00000008407.9, ENSDARG00000015015.9, ENSDARG00000015759.11, ENSDARG00000016691.9, ENSDARG00000022437.6, ENSDARG00000024540.8, ENSDARG00000025147.7, ENSDARG00000025299.10, ENSDARG00000025757.7, ENSDARG00000026070.5, ENSDARG00000034753.10, ENSDARG00000036080.7, ENSDARG00000038288.5, ENSDARG00000042189.7…		FBgn0020372, FBgn0024361, FBgn0027865, FBgn0029837, FBgn0031760, FBgn0032074, FBgn0032943, FBgn0033629, FBgn0035936, FBgn0036769, FBgn0037848, FBgn0040334			ENSG00000000003.10, ENSG00000010278.7, ENSG00000011105.7, ENSG00000048140.13, ENSG00000085117.7, ENSG00000108219.10, ENSG00000110651.7, ENSG00000110900.10, ENSG00000117472.5, ENSG00000127324.4, ENSG00000134198.5, ENSG00000135404.7, ENSG00000140391.10, ENSG00000143119.8, ENSG00000156298.8, ENSG00000157570.7, ENSG00000158457.4, ENSG00000168785.3, ENSG00000177697.13, ENSG00000182612.6, ENSG000002140…	Mvib_g200, Mvib_g2964, Mvib_g8420, Mvib_g9692	ENSMUSG00000001763.15, ENSMUSG00000025351.15, ENSMUSG00000025510.15, ENSMUSG00000025511.16, ENSMUSG00000025875.15, ENSMUSG00000027215.14, ENSMUSG00000027217.14, ENSMUSG00000027858.14, ENSMUSG00000028152.11, ENSMUSG00000028699.10, ENSMUSG00000030342.9, ENSMUSG00000030351.6, ENSMUSG00000030352.16, ENSMUSG00000032324.12, ENSMUSG00000034127.16, ENSMUSG00000037706.18, ENSMUSG00000037824.7, ENSMUSG0000…
OG0000116	Aqu2.1.39223_001, Aqu2.1.40714_001, Aqu2.1.41892_001, Aqu2.1.43436_001, Aqu2.1.43552_001, Aqu2.1.43553_001, Aqu2.1.44676_001	WBGene00000063, WBGene00000064, WBGene00000065, WBGene00000066, WBGene00000067, WBGene00000199, WBGene00013168, WBGene00018349	Cowc_CAOG_00692, Cowc_CAOG_03033, Cowc_CAOG_03705, Cowc_CAOG_06018, Cowc_CAOG_08595, Cowc_CAOG_08595T0, Cowc_CAOG_08595T1, Cowc_CAOG_08595T2	CHLRE_03g176833v5, CHLRE_13g603700v5, CHLRE_16g676050v5	ENSCING00000000846.3, ENSCING00000000848.3, ENSCING00000001377.3, ENSCING00000006125.3, ENSCING00000007153.3, ENSCING00000007529.3, ENSCING00000007550.3, ENSCING00000008274.3, ENSCING00000008777.3, ENSCING00000008797.3, ENSCING00000008902.3, ENSCING00000008948.3, ENSCING00000012638.2, ENSCING00000023817.1	CFRG2232T1, CFRG2285T1, CFRG3162T1, CFRG4849T1, CFRG4951T1, CFRG7513T1	ENSDARG00000008790.12, ENSDARG00000011611.10, ENSDARG00000036371.5, ENSDARG00000037746.7, ENSDARG00000037870.6, ENSDARG00000042535.5, ENSDARG00000045180.9, ENSDARG00000055618.5, ENSDARG00000057911.7, ENSDARG00000076126.4, ENSDARG00000079111.5, ENSDARG00000091138.3, ENSDARG00000099197.3, ENSDARG00000110511.1, ENSDARG00000111417.1, ENSDARG00000113649.1, ENSDARG00000116925.1	DDB_G0268744, DDB_G0269234, DDB_G0269902, DDB_G0272248, DDB_G0272520, DDB_G0274129, DDB_G0274131, DDB_G0274133, DDB_G0274135, DDB_G0274137, DDB_G0274285, DDB_G0274561, DDB_G0274599, DDB_G0274601, DDB_G0274727, DDB_G0275023, DDB_G0280545, DDB_G0283755, DDB_G0284389, DDB_G0286893, DDB_G0288879, DDB_G0288937, DDB_G0289005, DDB_G0289487, DDB_G0289489, DDB_G0289505, DDB_G0289507, DDB_G0289511, DDB_G02…	FBgn0000042, FBgn0000043, FBgn0000044, FBgn0000045, FBgn0000046, FBgn0000047, FBgn0011743, FBgn0011745, FBgn0262716			ENSG00000075624.9, ENSG00000106526.6, ENSG00000107796.8, ENSG00000115073.6, ENSG00000115091.7, ENSG00000133627.13, ENSG00000138107.7, ENSG00000143632.10, ENSG00000159251.6, ENSG00000163017.9, ENSG00000169067.2, ENSG00000169717.5, ENSG00000184009.5, ENSG00000184378.2, ENSG00000267807.2	Mvib_g10701, Mvib_g3962, Mvib_g5007, Mvib_g8508	ENSMUSG00000025228.6, ENSMUSG00000026341.17, ENSMUSG00000029580.15, ENSMUSG00000031972.6, ENSMUSG00000035783.10, ENSMUSG00000037351.10, ENSMUSG00000037737.7, ENSMUSG00000051276.5, ENSMUSG00000055194.4, ENSMUSG00000056367.15, ENSMUSG00000059430.15, ENSMUSG00000062825.16, ENSMUSG00000068614.8	DSAG12_00956	YFL039C, YJR065C	PTSG_01553, PTSG_02201, PTSG_05106, PTSG_05705, PTSG_06312, PTSG_06313, PTSG_06317, PTSG_07365, PTSG_12505		THAPSDRAFT_25772, THAPSDRAFT_269504
OG0000117	Aqu2.1.01167_001, Aqu2.1.01572_001, Aqu2.1.01958_001, Aqu2.1.03228_001, Aqu2.1.03858_001, Aqu2.1.03868_001, Aqu2.1.03869_001, Aqu2.1.05072_001, Aqu2.1.06156_001, Aqu2.1.06443_001, Aqu2.1.06444_001, Aqu2.1.06505_001, Aqu2.1.06723_001, Aqu2.1.07845_001, Aqu2.1.07874_001, Aqu2.1.07878_001, Aqu2.1.07893_001, Aqu2.1.09676_001, Aqu2.1.09997_001, Aqu2.1.10899_001, Aqu2.1.10900_001, Aqu2.1.10917_001, Aqu…	WBGene00013095, WBGene00020287, WBGene00021545	Cowc_CAOG_02166, Cowc_CAOG_05865	CHLRE_16g668200v5	ENSCING00000003519.3, ENSCING00000006273.3, ENSCING00000023927.1	CFRG1276T1, CFRG6448T1, CFRG7427T1	ENSDARG00000019116.9, ENSDARG00000022413.9, ENSDARG00000030716.5, ENSDARG00000034326.9, ENSDARG00000068175.4, ENSDARG00000104907.2	DDB_G0284411	FBgn0030945, FBgn0032516, FBgn0034240, FBgn0038546			ENSG00000071243.11, ENSG00000111653.15, ENSG00000153487.11, ENSG00000168395.10, ENSG00000168556.5	Mvib_g1031, Mvib_g316	ENSMUSG00000026283.14, ENSMUSG00000029670.13, ENSMUSG00000030330.16, ENSMUSG00000045969.9, ENSMUSG00000063049.5		YHR090C, YNL097C, YOR064C	PTSG_05065, PTSG_07394
OG0000118							ENSDARG00000007067.10, ENSDARG00000013022.11, ENSDARG00000031731.9, ENSDARG00000038271.7, ENSDARG00000040640.9, ENSDARG00000043131.7, ENSDARG00000043198.8, ENSDARG00000052680.7, ENSDARG00000055334.6, ENSDARG00000055831.8, ENSDARG00000055841.6, ENSDARG00000058537.8, ENSDARG00000058753.6, ENSDARG00000058791.8, ENSDARG00000058794.8, ENSDARG00000060953.7, ENSDARG00000071553.4, ENSDARG00000071578.7, E…
OG0000119	Aqu2.1.28957_001	WBGene00000934, WBGene00003387, WBGene00004901, WBGene00004902, WBGene00004904, WBGene00004905, WBGene00004906, WBGene00004908, WBGene00004910, WBGene00004911, WBGene00012787			ENSCING00000000123.3, ENSCING00000003845.3, ENSCING00000004530.3, ENSCING00000004671.3, ENSCING00000004705.3, ENSCING00000004938.3, ENSCING00000005014.3, ENSCING00000005474.3, ENSCING00000005514.3, ENSCING00000005986.3, ENSCING00000006122.3, ENSCING00000006579.3, ENSCING00000006758.3, ENSCING00000006832.3, ENSCING00000006841.3, ENSCING00000006880.3, ENSCING00000007229.3, ENSCING00000007556.3, ENS…		ENSDARG00000000730.14, ENSDARG00000001354.11, ENSDARG00000002405.10, ENSDARG00000004219.10, ENSDARG00000007129.11, ENSDARG00000012534.11, ENSDARG00000016141.13, ENSDARG00000018534.13, ENSDARG00000018621.11, ENSDARG00000029866.8, ENSDARG00000030006.8, ENSDARG00000039647.7, ENSDARG00000041205.8, ENSDARG00000043646.7, ENSDARG00000045944.8, ENSDARG00000046091.7, ENSDARG00000056719.6, ENSDARG000000570…		FBgn0010414, FBgn0011603, FBgn0028886, FBgn0029663, FBgn0029762, FBgn0033443, FBgn0033708, FBgn0034136, FBgn0034381, FBgn0034911, FBgn0035969, FBgn0039915, FBgn0262476, FBgn0267326		HVO_RS02605, HVO_RS16605, HVO_RS16610	ENSG00000010379.11, ENSG00000011083.4, ENSG00000063127.11, ENSG00000072041.12, ENSG00000087916.7, ENSG00000103546.14, ENSG00000108576.5, ENSG00000111181.8, ENSG00000130821.11, ENSG00000131389.12, ENSG00000132164.5, ENSG00000142319.14, ENSG00000157103.6, ENSG00000163817.11, ENSG00000164363.8, ENSG00000165970.7, ENSG00000174358.11, ENSG00000196517.7, ENSG00000197106.6, ENSG00000268104.1, ENSG000002…		ENSMUSG00000019558.15, ENSMUSG00000019894.15, ENSMUSG00000020838.13, ENSMUSG00000021565.17, ENSMUSG00000021609.7, ENSMUSG00000021612.16, ENSMUSG00000025243.18, ENSMUSG00000027894.15, ENSMUSG00000028542.18, ENSMUSG00000030096.9, ENSMUSG00000030108.15, ENSMUSG00000030109.16, ENSMUSG00000030307.9, ENSMUSG00000030310.12, ENSMUSG00000031089.8, ENSMUSG00000036814.14, ENSMUSG00000039728.16, ENSMUSG00000…				SAUSA300_0432
OG0000120		WBGene00007182, WBGene00007322, WBGene00007447, WBGene00008066, WBGene00008070, WBGene00008071, WBGene00008611, WBGene00008613, WBGene00008847, WBGene00009546, WBGene00009861, WBGene00009862, WBGene00010099, WBGene00010101, WBGene00010104, WBGene00010105, WBGene00010106, WBGene00010107, WBGene00010352, WBGene00011127, WBGene00011267, WBGene00012063, WBGene00012064, WBGene00012065, WBGene00012066,…
OG0000121	Aqu2.1.43432_001	WBGene00009477	Cowc_CAOG_02321, Cowc_CAOG_02321T1	CHLRE_12g543303v5	ENSCING00000017248.2	CFRG8348T1	ENSDARG00000037919.10, ENSDARG00000056907.6, ENSDARG00000056917.7, ENSDARG00000069804.7, ENSDARG00000070812.5, ENSDARG00000077475.4, ENSDARG00000088552.3, ENSDARG00000088658.3, ENSDARG00000093508.3, ENSDARG00000094196.3, ENSDARG00000094291.3, ENSDARG00000094335.3, ENSDARG00000094717.3, ENSDARG00000100754.2, ENSDARG00000101243.2, ENSDARG00000101486.2, ENSDARG00000109537.1, ENSDARG00000109566.1, EN…	DDB_G0279003	FBgn0086129			ENSG00000122257.14	Mvib_g11042, Mvib_g3544	ENSMUSG00000030779.17		YKL059C	PTSG_00798, PTSG_00799		THAPSDRAFT_22487
OG0000122	Aqu2.1.06715_001, Aqu2.1.23647_001, Aqu2.1.29951_001, Aqu2.1.30507_001, Aqu2.1.30508_001, Aqu2.1.30509_001, Aqu2.1.31038_001, Aqu2.1.34247_001, Aqu2.1.43067_001	WBGene00002005, WBGene00002007, WBGene00002008, WBGene00002010, WBGene00002026, WBGene00009691, WBGene00009692, WBGene00011771, WBGene00020781	Cowc_CAOG_00845, Cowc_CAOG_01380, Cowc_CAOG_04171, Cowc_CAOG_04192, Cowc_CAOG_05017, Cowc_CAOG_05644	CHLRE_02g080600v5, CHLRE_02g080700v5, CHLRE_06g250100v5, CHLRE_08g372100v5, CHLRE_09g393200v5, CHLRE_10g439900v5	ENSCING00000005686.3, ENSCING00000009445.3, ENSCING00000009590.3, ENSCING00000009665.3, ENSCING00000018264.1, ENSCING00000019791.1	CFRG0823T1, CFRG0967T1, CFRG1155T1, CFRG2004T1, CFRG3267T1, CFRG4423T1, CFRG4426T1, CFRG5615T1, CFRG8033T1, CFRG8036T1	ENSDARG00000003035.10, ENSDARG00000012381.9, ENSDARG00000013670.11, ENSDARG00000021924.9, ENSDARG00000029688.9, ENSDARG00000037403.6, ENSDARG00000055723.6, ENSDARG00000056210.7, ENSDARG00000068992.5, ENSDARG00000092362.4, ENSDARG00000103846.3, ENSDARG00000114629.1, ENSDARG00000114726.1	DDB_G0269144, DDB_G0273093, DDB_G0273249, DDB_G0273623, DDB_G0273813, DDB_G0276445, DDB_G0293298, DDB_G0293674, DDB_G0293678	FBgn0001216, FBgn0001217, FBgn0001218, FBgn0001220, FBgn0001230, FBgn0013275, FBgn0013276, FBgn0013277, FBgn0013278, FBgn0013279, FBgn0023529, FBgn0051354, FBgn0266599	b0014	HVO_RS12345	ENSG00000044574.7, ENSG00000109971.9, ENSG00000113013.8, ENSG00000126803.8, ENSG00000149428.14, ENSG00000173110.6, ENSG00000204388.5, ENSG00000204389.8, ENSG00000204390.8, ENSG00000206383.8, ENSG00000212866.5, ENSG00000215328.6, ENSG00000224501.4, ENSG00000226704.6, ENSG00000231555.4, ENSG00000232804.4, ENSG00000234258.6, ENSG00000234475.5, ENSG00000235941.5, ENSG00000236251.6, ENSG00000237724.5,…	Mvib_g10371, Mvib_g1626, Mvib_g2000, Mvib_g2243, Mvib_g2320, Mvib_g3393, Mvib_g9098	ENSMUSG00000007033.5, ENSMUSG00000015656.18, ENSMUSG00000024359.11, ENSMUSG00000026864.14, ENSMUSG00000032115.15, ENSMUSG00000059970.8, ENSMUSG00000090877.4, ENSMUSG00000091971.4	DSAG12_03520	YAL005C, YBL075C, YDL229W, YEL030W, YER103W, YJL034W, YJR045C, YKL073W, YLL024C, YLR369W, YNL209W	PTSG_01374, PTSG_03754, PTSG_06850, PTSG_07223, PTSG_10149, PTSG_10966	SAUSA300_1540	THAPSDRAFT_263422, THAPSDRAFT_269120, THAPSDRAFT_27656, THAPSDRAFT_38578, THAPSDRAFT_41898, THAPS_269240
OG0000123	Aqu2.1.00114_001, Aqu2.1.00404_001, Aqu2.1.00617_001, Aqu2.1.00718_001, Aqu2.1.05032_001, Aqu2.1.06859_001, Aqu2.1.08151_001, Aqu2.1.18512_001, Aqu2.1.24915_001, Aqu2.1.27039_001, Aqu2.1.28177_001, Aqu2.1.28955_001, Aqu2.1.37511_001	WBGene00003165, WBGene00008304, WBGene00009001, WBGene00009058, WBGene00009384, WBGene00009386, WBGene00010060, WBGene00010661, WBGene00012186, WBGene00012670, WBGene00014260, WBGene00015332, WBGene00016419, WBGene00019318, WBGene00020017, WBGene00020651, WBGene00021553, WBGene00022231, WBGene00044612, WBGene00219436		CHLRE_02g087666v5, CHLRE_03g183150v5, CHLRE_14g632450v5, CHLRE_14g633300v5	ENSCING00000003297.3, ENSCING00000004277.3, ENSCING00000004406.3, ENSCING00000004871.3, ENSCING00000007714.3, ENSCING00000007826.3, ENSCING00000008260.3, ENSCING00000008697.3, ENSCING00000009351.3, ENSCING00000016238.2, ENSCING00000018734.1, ENSCING00000024377.1, ENSCING00000024510.1		ENSDARG00000004296.8, ENSDARG00000006008.11, ENSDARG00000012467.10, ENSDARG00000013460.9, ENSDARG00000029204.9, ENSDARG00000034718.9, ENSDARG00000039077.7, ENSDARG00000056151.4, ENSDARG00000059139.6, ENSDARG00000061351.6, ENSDARG00000069476.6, ENSDARG00000089361.3, ENSDARG00000089640.3, ENSDARG00000090185.3, ENSDARG00000101364.2, ENSDARG00000112731.1, ENSDARG00000113265.1, ENSDARG00000115583.1	DDB_G0283651, DDB_G0283653	FBgn0031554, FBgn0031558, FBgn0031559, FBgn0031560, FBgn0031561, FBgn0031562, FBgn0031563, FBgn0031564, FBgn0033355, FBgn0038654, FBgn0039077, FBgn0051515, FBgn0051609, FBgn0051777, FBgn0051779, FBgn0085305, FBgn0259954, FBgn0259955, FBgn0260645, FBgn0260646, FBgn0261630, FBgn0261633, FBgn0261634, FBgn0262009, FBgn0262010, FBgn0262621, FBgn0262721, FBgn0263842			ENSG00000077498.8, ENSG00000080166.11, ENSG00000101446.7, ENSG00000101448.9, ENSG00000105825.7, ENSG00000106927.7, ENSG00000107165.8, ENSG00000127578.6, ENSG00000149651.3, ENSG00000158901.7, ENSG00000166145.10, ENSG00000167642.8, ENSG00000173714.7, ENSG00000243543.4, ENSG00000249139.1		ENSMUSG00000004651.7, ENSMUSG00000005994.15, ENSMUSG00000017310.8, ENSMUSG00000017733.5, ENSMUSG00000022129.5, ENSMUSG00000027082.16, ENSMUSG00000027315.14, ENSMUSG00000028356.5, ENSMUSG00000029664.11, ENSMUSG00000044177.5, ENSMUSG00000070531.5, ENSMUSG00000070533.12, ENSMUSG00000071192.7, ENSMUSG00000074227.13, ENSMUSG00000074593.13, ENSMUSG00000074595.10, ENSMUSG00000074596.4			PTSG_06042, PTSG_06045, PTSG_07021, PTSG_07991, PTSG_08600, PTSG_08606, PTSG_09048, PTSG_11341, PTSG_11343, PTSG_12385, PTSG_12389, PTSG_12390		THAPSDRAFT_262636, THAPSDRAFT_263007
OG0000124	Aqu2.1.01263_001, Aqu2.1.01567_001, Aqu2.1.01861_001, Aqu2.1.02049_001, Aqu2.1.02303_001, Aqu2.1.02727_001, Aqu2.1.02918_001, Aqu2.1.03355_001, Aqu2.1.03414_001, Aqu2.1.04289_001, Aqu2.1.04290_001, Aqu2.1.04503_001, Aqu2.1.04659_001, Aqu2.1.04719_001, Aqu2.1.05560_001, Aqu2.1.05862_001, Aqu2.1.06278_001, Aqu2.1.06411_001, Aqu2.1.07054_001, Aqu2.1.07260_001, Aqu2.1.07261_001, Aqu2.1.07427_001, Aqu…
OG0000125								DDB_G0268152, DDB_G0268324, DDB_G0268326, DDB_G0268432, DDB_G0268482, DDB_G0268918, DDB_G0269320, DDB_G0269606, DDB_G0269920, DDB_G0270574, DDB_G0270810, DDB_G0271056, DDB_G0271128, DDB_G0271132, DDB_G0271156, DDB_G0271158, DDB_G0271164, DDB_G0271166, DDB_G0271168, DDB_G0271174, DDB_G0271176, DDB_G0271322, DDB_G0271328, DDB_G0271414, DDB_G0271438, DDB_G0271458, DDB_G0271460, DDB_G0271462, DDB_G02…
OG0000126	Aqu2.1.08173_001, Aqu2.1.32479_001, Aqu2.1.32481_001, Aqu2.1.34432_001, Aqu2.1.39693_001, Aqu2.1.40012_001	WBGene00000487, WBGene00000562, WBGene00000563, WBGene00001171, WBGene00006525, WBGene00006526, WBGene00006830, WBGene00022295		CHLRE_01g003751v5, CHLRE_01g012650v5, CHLRE_01g012700v5, CHLRE_01g012750v5, CHLRE_01g012850v5, CHLRE_01g053700v5, CHLRE_02g098750v5, CHLRE_02g144252v5, CHLRE_02g144950v5, CHLRE_03g157400v5, CHLRE_05g243454v5, CHLRE_06g278111v5, CHLRE_07g329882v5, CHLRE_07g331050v5, CHLRE_10g450100v5, CHLRE_12g531950v5, CHLRE_12g553450v5, CHLRE_12g553900v5, CHLRE_16g670754v5, CHLRE_17g706900v5	ENSCING00000005017.3, ENSCING00000005366.3, ENSCING00000006213.3, ENSCING00000006976.3, ENSCING00000008692.3, ENSCING00000012022.2, ENSCING00000012070.2, ENSCING00000013402.2, ENSCING00000019003.1, ENSCING00000021936.1	CFRG0856T1, CFRG5506T1, CFRG7250T1	ENSDARG00000001803.12, ENSDARG00000010296.10, ENSDARG00000012125.11, ENSDARG00000012297.9, ENSDARG00000023236.10, ENSDARG00000024167.7, ENSDARG00000027192.10, ENSDARG00000029881.9, ENSDARG00000029898.10, ENSDARG00000042107.7, ENSDARG00000043220.8, ENSDARG00000061665.7, ENSDARG00000061685.8, ENSDARG00000061990.8, ENSDARG00000062565.8, ENSDARG00000062640.6, ENSDARG00000062687.7, ENSDARG00000068242.…		FBgn0000535, FBgn0003353, FBgn0011589, FBgn0259145, FBgn0261612, FBgn0263257, FBgn0263397, FBgn0266346			ENSG00000055118.10, ENSG00000070729.9, ENSG00000089558.4, ENSG00000099822.2, ENSG00000132259.8, ENSG00000135519.6, ENSG00000138622.3, ENSG00000140015.15, ENSG00000143473.7, ENSG00000143630.5, ENSG00000144191.7, ENSG00000164588.4, ENSG00000170289.8, ENSG00000173826.10, ENSG00000183862.5, ENSG00000183960.4, ENSG00000184611.7, ENSG00000198515.9, ENSG00000263324.1	Mvib_g11075, Mvib_g4032, Mvib_g4048	ENSMUSG00000001901.16, ENSMUSG00000005864.8, ENSMUSG00000020331.11, ENSMUSG00000021730.9, ENSMUSG00000026114.15, ENSMUSG00000028051.11, ENSMUSG00000030897.6, ENSMUSG00000031789.18, ENSMUSG00000032338.10, ENSMUSG00000034402.4, ENSMUSG00000035355.16, ENSMUSG00000035580.11, ENSMUSG00000037579.8, ENSMUSG00000038319.15, ENSMUSG00000056494.8, ENSMUSG00000058248.13, ENSMUSG00000059742.11, ENSMUSG0000006…			PTSG_07128, PTSG_07737		THAPSDRAFT_22313, THAPSDRAFT_2481, THAPSDRAFT_262004, THAPSDRAFT_268454, THAPSDRAFT_5488, THAPS_10928, THAPS_10935, THAPS_25377
OG0000127	Aqu2.1.05876_001, Aqu2.1.25572_001, Aqu2.1.32548_001, Aqu2.1.33612_001, Aqu2.1.33622_001, Aqu2.1.36076_001, Aqu2.1.36437_001, Aqu2.1.36606_001, Aqu2.1.37895_001, Aqu2.1.39672_001, Aqu2.1.42762_001	WBGene00002335, WBGene00004307, WBGene00004308, WBGene00004310, WBGene00004311, WBGene00010038, WBGene00021811	Cowc_CAOG_00294, Cowc_CAOG_01762, Cowc_CAOG_02249, Cowc_CAOG_02318, Cowc_CAOG_05810, Cowc_CAOG_06233, Cowc_CAOG_08768, Cowc_CAOG_10093		ENSCING00000001232.3, ENSCING00000001900.3, ENSCING00000002194.3, ENSCING00000016915.2, ENSCING00000018468.1, ENSCING00000021946.1, ENSCING00000023365.1, ENSCING00000024378.1	CFRG1194T1, CFRG2720T1, CFRG3443T1, CFRG4251T1, CFRG4828T1, CFRG5568T1, CFRG6748T1, CFRG7033T1	ENSDARG00000005651.11, ENSDARG00000006553.11, ENSDARG00000008867.10, ENSDARG00000010844.11, ENSDARG00000012553.10, ENSDARG00000013161.10, ENSDARG00000015649.8, ENSDARG00000016253.8, ENSDARG00000036252.9, ENSDARG00000038225.5, ENSDARG00000039162.6, ENSDARG00000040246.5, ENSDARG00000040778.5, ENSDARG00000045463.5, ENSDARG00000062865.9, ENSDARG00000069150.6, ENSDARG00000075285.6, ENSDARG00000077553.…	DDB_G0270122, DDB_G0270124, DDB_G0270126, DDB_G0270140, DDB_G0270736, DDB_G0272857, DDB_G0277041, DDB_G0281385, DDB_G0283537, DDB_G0283547, DDB_G0291237, DDB_G0292996, DDB_G0292998, DDB_G0293434	FBgn0003205, FBgn0003206, FBgn0004636, FBgn0015286, FBgn0041191, FBgn0265605, FBgn0283666			ENSG00000006451.3, ENSG00000106615.5, ENSG00000116473.10, ENSG00000123728.5, ENSG00000125249.6, ENSG00000126458.3, ENSG00000127314.13, ENSG00000133703.7, ENSG00000133818.8, ENSG00000143622.6, ENSG00000144118.9, ENSG00000152214.8, ENSG00000158186.8, ENSG00000162595.4, ENSG00000167550.6, ENSG00000174775.12, ENSG00000181467.2, ENSG00000213281.4, ENSG00000262489.2	Mvib_g10585, Mvib_g1266, Mvib_g5549, Mvib_g8565	ENSMUSG00000004451.15, ENSMUSG00000008859.9, ENSMUSG00000023755.11, ENSMUSG00000025499.19, ENSMUSG00000027852.15, ENSMUSG00000028057.15, ENSMUSG00000028945.10, ENSMUSG00000030265.15, ENSMUSG00000032470.18, ENSMUSG00000036894.4, ENSMUSG00000038387.10, ENSMUSG00000050029.8, ENSMUSG00000051615.15, ENSMUSG00000052681.9, ENSMUSG00000055723.7, ENSMUSG00000057455.13, ENSMUSG00000068798.11		YCR027C, YGR152C, YNL098C, YOR101W	PTSG_00801, PTSG_02104, PTSG_03794, PTSG_05191, PTSG_05504, PTSG_06887, PTSG_11774		THAPSDRAFT_40580
OG0000128	Aqu2.1.26794_001, Aqu2.1.32720_001, Aqu2.1.33012_001, Aqu2.1.42586_001	WBGene00000367, WBGene00001187, WBGene00003558, WBGene00003901, WBGene00006742, WBGene00006809, WBGene00008911	Cowc_CAOG_06745	CHLRE_07g333535v5, CHLRE_10g444850v5, CHLRE_11g467528v5, CHLRE_11g477300v5, CHLRE_12g532350v5, CHLRE_16g665050v5, CHLRE_16g665100v5, CHLRE_16g667350v5, CHLRE_16g667451v5, CHLRE_17g702850v5, CHLRE_17g720600v5	ENSCING00000002389.3, ENSCING00000002428.3, ENSCING00000004031.3, ENSCING00000005490.3, ENSCING00000007543.2, ENSCING00000007573.3, ENSCING00000008113.3, ENSCING00000008910.3, ENSCING00000021268.1, ENSCING00000024395.1	CFRG5979T1	ENSDARG00000001835.12, ENSDARG00000005775.10, ENSDARG00000006923.11, ENSDARG00000007791.10, ENSDARG00000008398.11, ENSDARG00000010933.10, ENSDARG00000018032.11, ENSDARG00000021735.10, ENSDARG00000023683.9, ENSDARG00000029457.10, ENSDARG00000032430.7, ENSDARG00000034588.10, ENSDARG00000037905.7, ENSDARG00000042552.7, ENSDARG00000060496.7, ENSDARG00000062346.7, ENSDARG00000062744.7, ENSDARG00000070…	DDB_G0283601	FBgn0001991, FBgn0002917, FBgn0085434, FBgn0260439, FBgn0263111, FBgn0264386, FBgn0285944			ENSG00000006283.13, ENSG00000007314.7, ENSG00000081248.6, ENSG00000100346.13, ENSG00000102001.8, ENSG00000102452.11, ENSG00000105568.13, ENSG00000136531.9, ENSG00000136546.9, ENSG00000137713.11, ENSG00000141837.14, ENSG00000144285.11, ENSG00000148408.8, ENSG00000151067.16, ENSG00000153253.11, ENSG00000157388.9, ENSG00000168356.7, ENSG00000169432.10, ENSG00000183873.11, ENSG00000185313.6, ENSG0000…	Mvib_g2857, Mvib_g7137	ENSMUSG00000000197.9, ENSMUSG00000001027.8, ENSMUSG00000004110.19, ENSMUSG00000004113.20, ENSMUSG00000007564.16, ENSMUSG00000015968.19, ENSMUSG00000020866.18, ENSMUSG00000022416.16, ENSMUSG00000023033.15, ENSMUSG00000024112.18, ENSMUSG00000026407.18, ENSMUSG00000031142.18, ENSMUSG00000032058.15, ENSMUSG00000032511.18, ENSMUSG00000034115.11, ENSMUSG00000034533.11, ENSMUSG00000034656.19, ENSMUSG000…		YAL016W, YGR217W	PTSG_00336, PTSG_00513, PTSG_03773, PTSG_06842, PTSG_06936, PTSG_09464		THAPSDRAFT_22071, THAPSDRAFT_24146
OG0000129	Aqu2.1.00173_001, Aqu2.1.00986_001, Aqu2.1.01385_001, Aqu2.1.01842_001, Aqu2.1.02043_001, Aqu2.1.02153_001, Aqu2.1.02154_001, Aqu2.1.02353_001, Aqu2.1.02354_001, Aqu2.1.02597_001, Aqu2.1.03202_001, Aqu2.1.03393_001, Aqu2.1.04000_001, Aqu2.1.05426_001, Aqu2.1.05520_001, Aqu2.1.07451_001, Aqu2.1.07493_001, Aqu2.1.08139_001, Aqu2.1.08848_001, Aqu2.1.09684_001, Aqu2.1.09685_001, Aqu2.1.10953_001, Aqu…			CHLRE_02g144008v5, CHLRE_03g146367v5, CHLRE_06g255850v5, CHLRE_06g278232v5, CHLRE_08g358544v5, CHLRE_08g358545v5, CHLRE_08g379150v5, CHLRE_08g379187v5, CHLRE_09g400900v5, CHLRE_10g453200v5, CHLRE_11g469550v5, CHLRE_12g490950v5, CHLRE_16g672700v5, CHLRE_17g697850v5, CHLRE_17g698299v5, CHLRE_17g711350v5, CHLRE_17g730817v5, CHLRE_17g738650v5	ENSCING00000000013.3, ENSCING00000018672.1, ENSCING00000019726.1, ENSCING00000019741.1, ENSCING00000021856.1, ENSCING00000024340.1		ENSDARG00000098243.2					ENSG00000106479.6, ENSG00000168116.9, ENSG00000197056.5, ENSG00000221886.3, ENSG00000221909.2, ENSG00000232040.2, ENSG00000236287.3, ENSG00000237765.2, ENSG00000248496.2		ENSMUSG00000043872.15
OG0000130	Aqu2.1.00455_001, Aqu2.1.00782_001, Aqu2.1.01260_001, Aqu2.1.01878_001, Aqu2.1.02178_001, Aqu2.1.03039_001, Aqu2.1.03040_001, Aqu2.1.03094_001, Aqu2.1.03144_001, Aqu2.1.03351_001, Aqu2.1.03466_001, Aqu2.1.03472_001, Aqu2.1.03526_001, Aqu2.1.03579_001, Aqu2.1.03594_001, Aqu2.1.03738_001, Aqu2.1.04023_001, Aqu2.1.04389_001, Aqu2.1.04484_001, Aqu2.1.04515_001, Aqu2.1.04566_001, Aqu2.1.04598_001, Aqu…				ENSCING00000018638.1, ENSCING00000021329.1
OG0000131	Aqu2.1.08260_001, Aqu2.1.10037_001, Aqu2.1.21798_001, Aqu2.1.21799_001, Aqu2.1.21800_001, Aqu2.1.21801_001, Aqu2.1.31578_001, Aqu2.1.33352_001, Aqu2.1.39702_001, Aqu2.1.41117_001, Aqu2.1.43922_001, Aqu2.1.43923_001, Aqu2.1.43924_001	WBGene00009980, WBGene00009981, WBGene00010625, WBGene00012722, WBGene00012723, WBGene00013896, WBGene00015307, WBGene00015565, WBGene00016443, WBGene00016985, WBGene00020369, WBGene00022887	Cowc_CAOG_02058	CHLRE_03g201327v5, CHLRE_09g394658v5, CHLRE_10g432900v5, CHLRE_16g692800v5	ENSCING00000007642.3, ENSCING00000007943.3, ENSCING00000014910.2, ENSCING00000023138.1, ENSCING00000024163.1	CFRG5318T1, CFRG7253T1, CFRG7745T1, CFRG8162T1	ENSDARG00000004167.8, ENSDARG00000006215.10, ENSDARG00000035257.6, ENSDARG00000044544.4, ENSDARG00000045598.7, ENSDARG00000052030.7, ENSDARG00000054934.4, ENSDARG00000099728.2, ENSDARG00000109404.1, ENSDARG00000110184.1, ENSDARG00000112549.1, ENSDARG00000112607.1	DDB_G0268058, DDB_G0268562, DDB_G0285023, DDB_G0285025, DDB_G0285027, DDB_G0285053, DDB_G0293850	FBgn0027552, FBgn0033101, FBgn0035476, FBgn0036183, FBgn0036290, FBgn0037537, FBgn0058064, FBgn0086254	b0207, b3012	HVO_RS08940, HVO_RS14865, HVO_RS15425, HVO_RS17360	ENSG00000085662.9, ENSG00000117448.9, ENSG00000122787.10, ENSG00000151632.12, ENSG00000165568.13, ENSG00000187134.8, ENSG00000196139.7, ENSG00000198074.5, ENSG00000198610.6, ENSG00000227471.4, ENSG00000265231.2, ENSG00000265685.3, ENSG00000266359.2, ENSG00000266592.1	Mvib_g10038, Mvib_g10719, Mvib_g11683, Mvib_g3061, Mvib_g3425, Mvib_g5370	ENSMUSG00000001642.19, ENSMUSG00000021207.10, ENSMUSG00000021210.17, ENSMUSG00000021211.5, ENSMUSG00000021213.13, ENSMUSG00000021214.15, ENSMUSG00000025955.14, ENSMUSG00000028692.15, ENSMUSG00000029762.7, ENSMUSG00000033715.16, ENSMUSG00000038641.13, ENSMUSG00000045410.19, ENSMUSG00000052131.8, ENSMUSG00000054757.15, ENSMUSG00000061758.14, ENSMUSG00000071551.14	DSAG12_02720, DSAG12_02810	YBR149W, YDL124W, YDR368W, YHR104W, YJR096W, YOR120W	PTSG_03640, PTSG_06587, PTSG_07601, PTSG_10029, PTSG_10786, PTSG_11878, PTSG_12899	SAUSA300_0688, SAUSA300_1728, SAUSA300_2159	THAPSDRAFT_261802, THAPSDRAFT_262567, THAPSDRAFT_30895, THAPSDRAFT_32493, THAPSDRAFT_40021, THAPSDRAFT_bd1182, THAPS_264496, THAPS_28998
OG0000132	Aqu2.1.00496_001, Aqu2.1.00497_001, Aqu2.1.01421_001, Aqu2.1.02764_001, Aqu2.1.02765_001, Aqu2.1.04123_001, Aqu2.1.04141_001, Aqu2.1.04761_001, Aqu2.1.07278_001, Aqu2.1.07279_001, Aqu2.1.08071_001, Aqu2.1.08072_001, Aqu2.1.08073_001, Aqu2.1.08719_001, Aqu2.1.09991_001, Aqu2.1.10893_001, Aqu2.1.11738_001, Aqu2.1.11739_001, Aqu2.1.12454_001, Aqu2.1.12455_001, Aqu2.1.12460_001, Aqu2.1.12461_001, Aqu…
OG0000133	Aqu2.1.01661_001, Aqu2.1.10441_001, Aqu2.1.12722_001, Aqu2.1.15996_001, Aqu2.1.16380_001, Aqu2.1.17922_001, Aqu2.1.22695_001, Aqu2.1.24280_001, Aqu2.1.24990_001, Aqu2.1.28240_001, Aqu2.1.36669_001, Aqu2.1.39984_001, Aqu2.1.42526_001, Aqu2.1.42527_001, Aqu2.1.44058_001	WBGene00003154, WBGene00003155, WBGene00003156, WBGene00003157, WBGene00003158, WBGene00003159	Cowc_CAOG_00841, Cowc_CAOG_01294, Cowc_CAOG_01884, Cowc_CAOG_01884T0, Cowc_CAOG_02520, Cowc_CAOG_02520T0, Cowc_CAOG_03712, Cowc_CAOG_06457, Cowc_CAOG_06802, Cowc_CAOG_08824	CHLRE_01g023150v5, CHLRE_03g178650v5, CHLRE_06g295700v5, CHLRE_07g316850v5, CHLRE_07g338000v5, CHLRE_10g455850v5, CHLRE_12g540927v5, CHLRE_16g665950v5	ENSCING00000001519.3, ENSCING00000003363.2, ENSCING00000004388.3, ENSCING00000004980.3, ENSCING00000006371.3, ENSCING00000007268.3, ENSCING00000007846.3, ENSCING00000014926.2	CFRG0998T1, CFRG1797T1, CFRG2299T1, CFRG2737T1, CFRG3986T1, CFRG7053T1, CFRG7754T1, CFRG8397T1	ENSDARG00000013528.11, ENSDARG00000019507.9, ENSDARG00000024204.7, ENSDARG00000033231.9, ENSDARG00000037532.5, ENSDARG00000040041.8, ENSDARG00000057683.6, ENSDARG00000074326.6, ENSDARG00000101180.2, ENSDARG00000102798.3, ENSDARG00000110461.1, ENSDARG00000111624.1, ENSDARG00000113317.1	DDB_G0272760, DDB_G0275623, DDB_G0280309, DDB_G0282933, DDB_G0283009, DDB_G0286035, DDB_G0286623, DDB_G0292958	FBgn0003227, FBgn0014861, FBgn0015929, FBgn0017577, FBgn0020633, FBgn0025815, FBgn0284442		HVO_RS05775	ENSG00000073111.9, ENSG00000076003.4, ENSG00000100297.11, ENSG00000104738.12, ENSG00000111877.13, ENSG00000112118.13, ENSG00000125885.9, ENSG00000166508.13	Mvib_g1979, Mvib_g3392, Mvib_g4969, Mvib_g5049, Mvib_g5442, Mvib_g7516, Mvib_g8351, Mvib_g8433, Mvib_g8842, Mvib_g9349, Mvib_g95	ENSMUSG00000002870.9, ENSMUSG00000005410.7, ENSMUSG00000022673.6, ENSMUSG00000026355.12, ENSMUSG00000027353.15, ENSMUSG00000029730.17, ENSMUSG00000041859.11, ENSMUSG00000058298.11	DSAG12_01982	YBL023C, YBR202W, YEL032W, YGL201C, YLR274W, YPR019W	PTSG_01195, PTSG_02565, PTSG_04316, PTSG_07071, PTSG_08033, PTSG_11588, PTSG_11707, PTSG_12543		THAPSDRAFT_262526, THAPSDRAFT_26545, THAPSDRAFT_269123, THAPSDRAFT_29936, THAPSDRAFT_31609, THAPSDRAFT_34975, THAPSDRAFT_37362
OG0000134	Aqu2.1.00048_001, Aqu2.1.00642_001, Aqu2.1.00703_001, Aqu2.1.01467_001, Aqu2.1.02035_001, Aqu2.1.02902_001, Aqu2.1.03340_001, Aqu2.1.05339_001, Aqu2.1.05360_001, Aqu2.1.05927_001, Aqu2.1.06988_001, Aqu2.1.07042_001, Aqu2.1.07121_001, Aqu2.1.07563_001, Aqu2.1.07602_001, Aqu2.1.08385_001, Aqu2.1.08450_001, Aqu2.1.09525_001, Aqu2.1.09748_001, Aqu2.1.11180_001, Aqu2.1.11456_001, Aqu2.1.12131_001, Aqu…
OG0000135	Aqu2.1.02688_001, Aqu2.1.31893_001, Aqu2.1.32982_001, Aqu2.1.33400_001, Aqu2.1.33437_001, Aqu2.1.33598_001, Aqu2.1.34917_001, Aqu2.1.38527_001, Aqu2.1.41052_001, Aqu2.1.41909_001, Aqu2.1.43439_001, Aqu2.1.44297_001	WBGene00000872, WBGene00008848, WBGene00018976, WBGene00019030, WBGene00021698	Cowc_CAOG_02378, Cowc_CAOG_02657, Cowc_CAOG_07583, Cowc_CAOG_07686	CHLRE_03g166700v5, CHLRE_04g229163v5, CHLRE_16g655515v5	ENSCING00000003656.3, ENSCING00000006310.3, ENSCING00000009311.4, ENSCING00000009569.3, ENSCING00000017571.2, ENSCING00000018508.1, ENSCING00000018732.1, ENSCING00000019397.1, ENSCING00000020464.1, ENSCING00000021273.1, ENSCING00000022004.1, ENSCING00000022867.1, ENSCING00000022896.1	CFRG1064T1, CFRG1983T1, CFRG2876T1, CFRG3158T1, CFRG7079T1	ENSDARG00000004372.10, ENSDARG00000009689.12, ENSDARG00000011975.9, ENSDARG00000012586.13, ENSDARG00000015059.9, ENSDARG00000023318.9, ENSDARG00000028393.11, ENSDARG00000055713.8, ENSDARG00000061778.7, ENSDARG00000069129.5, ENSDARG00000074812.5, ENSDARG00000075041.5, ENSDARG00000076060.8, ENSDARG00000076103.6, ENSDARG00000086261.4, ENSDARG00000090785.5, ENSDARG00000095603.4, ENSDARG00000095962.2,…	DDB_G0269626, DDB_G0277175, DDB_G0279607, DDB_G0282245, DDB_G0282297, DDB_G0284519, DDB_G0285589, DDB_G0287295, DDB_G0289763, DDB_G0291378	FBgn0000256, FBgn0011202, FBgn0025641, FBgn0053556, FBgn0267795			ENSG00000100592.11, ENSG00000131504.11, ENSG00000137460.4, ENSG00000139734.13, ENSG00000146122.12, ENSG00000147202.13, ENSG00000155816.15, ENSG00000157827.15, ENSG00000161791.9, ENSG00000184922.9, ENSG00000203485.8, ENSG00000215045.4, ENSG00000248905.4	Mvib_g11970, Mvib_g4447, Mvib_g5392, Mvib_g9806, Mvib_g9996	ENSMUSG00000010825.18, ENSMUSG00000022021.16, ENSMUSG00000023008.19, ENSMUSG00000024456.18, ENSMUSG00000028354.14, ENSMUSG00000034480.20, ENSMUSG00000034574.11, ENSMUSG00000036053.19, ENSMUSG00000037679.10, ENSMUSG00000040260.9, ENSMUSG00000041842.16, ENSMUSG00000044042.20, ENSMUSG00000055805.16		YIL159W, YNL271C	PTSG_01821, PTSG_02093, PTSG_04362, PTSG_06844, PTSG_06933, PTSG_06934, PTSG_07580, PTSG_12100, PTSG_12168		THAPSDRAFT_24141, THAPSDRAFT_262031, THAPSDRAFT_263598, THAPSDRAFT_263944, THAPSDRAFT_264774, THAPSDRAFT_bd1094
OG0000136	Aqu2.1.04074_001, Aqu2.1.04180_001, Aqu2.1.05526_001, Aqu2.1.05527_001, Aqu2.1.09253_001, Aqu2.1.16082_001, Aqu2.1.21812_001, Aqu2.1.28108_001, Aqu2.1.29940_001, Aqu2.1.30892_001, Aqu2.1.32864_001, Aqu2.1.33480_001, Aqu2.1.34627_001, Aqu2.1.35744_001, Aqu2.1.39765_001, Aqu2.1.42113_001, Aqu2.1.42215_001, Aqu2.1.43571_001	WBGene00000874, WBGene00008441, WBGene00008547, WBGene00013506, WBGene00019259, WBGene00303370	Cowc_CAOG_01999, Cowc_CAOG_02196, Cowc_CAOG_02196T0, Cowc_CAOG_02196T1, Cowc_CAOG_02196T2, Cowc_CAOG_02196T3, Cowc_CAOG_02196T4, Cowc_CAOG_02196T6, Cowc_CAOG_05444, Cowc_CAOG_05894, Cowc_CAOG_06488, Cowc_CAOG_07171, Cowc_CAOG_08488, Cowc_CAOG_08489	CHLRE_02g117850v5, CHLRE_06g265150v5	ENSCING00000000779.3, ENSCING00000002354.3, ENSCING00000006716.3, ENSCING00000007773.3, ENSCING00000009000.3, ENSCING00000012223.2, ENSCING00000016015.1	CFRG1432T1, CFRG1685T1, CFRG6769T1, CFRG8199T1, CFRG8353T1	ENSDARG00000000229.9, ENSDARG00000004132.12, ENSDARG00000014770.10, ENSDARG00000020107.10, ENSDARG00000045641.7, ENSDARG00000061895.6, ENSDARG00000063719.6, ENSDARG00000074017.4, ENSDARG00000074120.4, ENSDARG00000076303.6, ENSDARG00000088072.3, ENSDARG00000089861.3, ENSDARG00000094280.3, ENSDARG00000103494.2, ENSDARG00000111546.1, ENSDARG00000112146.1, ENSDARG00000113364.1	DDB_G0268872, DDB_G0271798, DDB_G0284381, DDB_G0293770	FBgn0031187, FBgn0036913, FBgn0038862, FBgn0050421			ENSG00000036672.11, ENSG00000102226.5, ENSG00000103404.10, ENSG00000114316.8, ENSG00000135655.9, ENSG00000136014.7, ENSG00000138592.9, ENSG00000140455.12, ENSG00000143258.11, ENSG00000154914.12, ENSG00000164663.9, ENSG00000170236.10, ENSG00000170832.8, ENSG00000172046.14, ENSG00000270033.1	Mvib_g10079, Mvib_g1050, Mvib_g2313, Mvib_g2412, Mvib_g4186, Mvib_g464, Mvib_g9367	ENSMUSG00000000804.15, ENSMUSG00000006676.18, ENSMUSG00000020020.9, ENSMUSG00000020124.11, ENSMUSG00000020905.12, ENSMUSG00000027363.16, ENSMUSG00000027364.15, ENSMUSG00000031066.11, ENSMUSG00000032010.16, ENSMUSG00000032376.13, ENSMUSG00000032612.15, ENSMUSG00000053483.16, ENSMUSG00000063317.8, ENSMUSG00000090115.8		YDR069C, YER144C, YJL197W, YNL186W	PTSG_00738, PTSG_02566, PTSG_04426, PTSG_05535, PTSG_07000, PTSG_11617, PTSG_12908		THAPSDRAFT_10006, THAPSDRAFT_15123, THAPSDRAFT_22897, THAPSDRAFT_23994, THAPSDRAFT_24235, THAPSDRAFT_4243, THAPS_6883
OG0000137	Aqu2.1.34823_001	WBGene00001190, WBGene00006318, WBGene00006656, WBGene00006657, WBGene00006658, WBGene00006659, WBGene00006660, WBGene00006662, WBGene00006663, WBGene00006664, WBGene00006665, WBGene00006666, WBGene00006667, WBGene00006668, WBGene00006669, WBGene00006670, WBGene00006671, WBGene00006672, WBGene00006673, WBGene00006674, WBGene00006675, WBGene00006676, WBGene00006677, WBGene00006678, WBGene00006679,…			ENSCING00000002802.3, ENSCING00000010432.3, ENSCING00000019087.1, ENSCING00000019728.1, ENSCING00000022352.1	CFRG0318T1, CFRG3115T1, CFRG3526T1, CFRG6746T1, CFRG8283T1	ENSDARG00000007151.11, ENSDARG00000007383.7, ENSDARG00000008212.7, ENSDARG00000012390.7, ENSDARG00000017254.8, ENSDARG00000023587.8, ENSDARG00000043466.2, ENSDARG00000043557.4, ENSDARG00000045067.6, ENSDARG00000045956.8, ENSDARG00000052898.3, ENSDARG00000055123.7, ENSDARG00000057037.5, ENSDARG00000057049.5, ENSDARG00000057331.6, ENSDARG00000062849.7, ENSDARG00000074530.4, ENSDARG00000077371.3, EN…		FBgn0017561, FBgn0027589, FBgn0033257, FBgn0035192, FBgn0037690, FBgn0038165, FBgn0038621, FBgn0085425, FBgn0259242, FBgn0260971, FBgn0262685			ENSG00000082482.9, ENSG00000095981.6, ENSG00000099337.3, ENSG00000100433.11, ENSG00000124249.5, ENSG00000124780.9, ENSG00000135750.10, ENSG00000152315.4, ENSG00000164626.8, ENSG00000169427.2, ENSG00000171303.5, ENSG00000173338.8, ENSG00000182450.8, ENSG00000184261.4, ENSG00000186795.1		ENSMUSG00000023243.10, ENSMUSG00000023387.9, ENSMUSG00000024936.9, ENSMUSG00000024957.10, ENSMUSG00000033854.11, ENSMUSG00000033998.10, ENSMUSG00000035238.5, ENSMUSG00000036760.8, ENSMUSG00000037624.17, ENSMUSG00000040901.9, ENSMUSG00000045404.17, ENSMUSG00000046410.11, ENSMUSG00000049265.9, ENSMUSG00000050138.9		YJL093C	PTSG_07023, PTSG_07874, PTSG_08078		THAPSDRAFT_1684, THAPSDRAFT_3590, THAPSDRAFT_8576
OG0000138	Aqu2.1.21241_001, Aqu2.1.22806_001	WBGene00000082, WBGene00000083, WBGene00001650, WBGene00003242, WBGene00003248, WBGene00009958, WBGene00020567	Cowc_CAOG_04627, Cowc_CAOG_04632, Cowc_CAOG_04978		ENSCING00000001393.3, ENSCING00000007274.3, ENSCING00000007281.3, ENSCING00000007782.3, ENSCING00000008960.3, ENSCING00000009176.3, ENSCING00000009180.3, ENSCING00000009502.3, ENSCING00000011469.1, ENSCING00000018028.1, ENSCING00000019583.1, ENSCING00000021124.1, ENSCING00000021427.1, ENSCING00000021951.1, ENSCING00000022201.1, ENSCING00000023472.1, ENSCING00000023761.1, ENSCING00000024507.1, ENS…	CFRG4427T1, CFRG8032T1	ENSDARG00000001999.12, ENSDARG00000007709.10, ENSDARG00000027867.10, ENSDARG00000027903.10, ENSDARG00000029124.9, ENSDARG00000033544.8, ENSDARG00000041982.9, ENSDARG00000042186.9, ENSDARG00000052118.5, ENSDARG00000055439.7, ENSDARG00000058252.6, ENSDARG00000060127.7, ENSDARG00000063407.6, ENSDARG00000067549.5, ENSDARG00000074033.5, ENSDARG00000074646.4, ENSDARG00000075188.6, ENSDARG00000075487.5,…	DDB_G0279795	FBgn0003137, FBgn0029791, FBgn0032252, FBgn0034903, FBgn0051619, FBgn0086408, FBgn0286071			ENSG00000049192.10, ENSG00000087116.9, ENSG00000100767.11, ENSG00000134917.9, ENSG00000136378.10, ENSG00000138316.6, ENSG00000140470.9, ENSG00000140873.11, ENSG00000142303.9, ENSG00000143382.9, ENSG00000145536.11, ENSG00000145808.4, ENSG00000151388.6, ENSG00000154734.10, ENSG00000154736.5, ENSG00000156140.4, ENSG00000156218.8, ENSG00000158859.9, ENSG00000160323.14, ENSG00000163638.9, ENSG00000166…	Mvib_g11847	ENSMUSG00000006403.14, ENSMUSG00000014852.17, ENSMUSG00000015850.12, ENSMUSG00000021223.14, ENSMUSG00000022449.15, ENSMUSG00000022893.15, ENSMUSG00000022894.7, ENSMUSG00000024299.18, ENSMUSG00000030022.15, ENSMUSG00000031994.14, ENSMUSG00000032289.16, ENSMUSG00000032363.16, ENSMUSG00000033453.9, ENSMUSG00000036040.15, ENSMUSG00000036545.10, ENSMUSG00000043635.13, ENSMUSG00000043822.19, ENSMUSG000…			PTSG_07777		THAPSDRAFT_5706
OG0000139				CHLRE_04g215900v5, CHLRE_14g613100v5	ENSCING00000025003.1		ENSDARG00000096859.4	DDB_G0285761					Mvib_g1016, Mvib_g10205, Mvib_g10336, Mvib_g10460, Mvib_g10537, Mvib_g10874, Mvib_g11102, Mvib_g11650, Mvib_g11721, Mvib_g11734, Mvib_g11899, Mvib_g12051, Mvib_g12080, Mvib_g12085, Mvib_g1239, Mvib_g1272, Mvib_g1304, Mvib_g1358, Mvib_g1360, Mvib_g1364, Mvib_g1395, Mvib_g1413, Mvib_g1481, Mvib_g1708, Mvib_g1756, Mvib_g1799, Mvib_g1849, Mvib_g1887, Mvib_g2215, Mvib_g2278, Mvib_g2354, Mvib_g2552, Mv…	ENSMUSG00000109446.2			PTSG_00548, PTSG_01976, PTSG_02037		THAPSDRAFT_5766, THAPS_7145
OG0000140	Aqu2.1.02072_001, Aqu2.1.02551_001, Aqu2.1.03214_001, Aqu2.1.05437_001, Aqu2.1.05772_001, Aqu2.1.14501_001, Aqu2.1.18308_001, Aqu2.1.19723_001, Aqu2.1.19724_001, Aqu2.1.20028_001, Aqu2.1.23893_001, Aqu2.1.27016_001, Aqu2.1.40743_001	WBGene00000565, WBGene00000566, WBGene00017760	Cowc_CAOG_00655, Cowc_CAOG_00819, Cowc_CAOG_04152, Cowc_CAOG_04152T1, Cowc_CAOG_04869, Cowc_CAOG_05544, Cowc_CAOG_05544T0, Cowc_CAOG_05544T1, Cowc_CAOG_05544T10, Cowc_CAOG_05544T11, Cowc_CAOG_05544T12, Cowc_CAOG_05544T13, Cowc_CAOG_05544T14, Cowc_CAOG_05544T15, Cowc_CAOG_05544T16, Cowc_CAOG_05544T17, Cowc_CAOG_05544T18, Cowc_CAOG_05544T19, Cowc_CAOG_05544T2, Cowc_CAOG_05544T20, Cowc_CAOG_05544T21…	CHLRE_03g154150v5, CHLRE_06g304750v5	ENSCING00000004786.3, ENSCING00000006167.3, ENSCING00000011476.2	CFRG2836T1, CFRG2909T1, CFRG3152T1, CFRG6430T1, CFRG7483T1	ENSDARG00000012184.9, ENSDARG00000056346.8, ENSDARG00000056478.8, ENSDARG00000060783.7, ENSDARG00000062123.8, ENSDARG00000062221.10, ENSDARG00000075990.5, ENSDARG00000076801.6, ENSDARG00000087492.3, ENSDARG00000087822.3, ENSDARG00000099240.3, ENSDARG00000099874.2, ENSDARG00000100518.2, ENSDARG00000109603.1, ENSDARG00000113863.1, ENSDARG00000115609.1	DDB_G0275603, DDB_G0275843, DDB_G0276395, DDB_G0279649	FBgn0028509, FBgn0030808, FBgn0039056			ENSG00000047365.7, ENSG00000072818.7, ENSG00000114331.8, ENSG00000120318.11, ENSG00000131584.14, ENSG00000133612.14, ENSG00000135439.7, ENSG00000157985.13, ENSG00000172650.8, ENSG00000174194.11, ENSG00000186635.10, ENSG00000188234.9, ENSG00000198035.9, ENSG00000204149.5, ENSG00000204169.6, ENSG00000204172.7, ENSG00000264204.1, ENSG00000264561.2, ENSG00000264842.1, ENSG00000271962.1	Mvib_g2375, Mvib_g3697, Mvib_g486, Mvib_g8295	ENSMUSG00000001588.13, ENSMUSG00000023353.15, ENSMUSG00000024451.10, ENSMUSG00000025422.11, ENSMUSG00000029033.17, ENSMUSG00000032812.19, ENSMUSG00000037999.14, ENSMUSG00000049076.13, ENSMUSG00000055013.17		YDR524C, YGL181W	PTSG_04698, PTSG_06342, PTSG_07620, PTSG_12374		THAPSDRAFT_261516
OG0000141	Aqu2.1.00631_001, Aqu2.1.25578_001, Aqu2.1.34873_001, Aqu2.1.37713_001, Aqu2.1.37714_001, Aqu2.1.37816_001, Aqu2.1.38435_001, Aqu2.1.41074_001, Aqu2.1.42125_001, Aqu2.1.43276_001, Aqu2.1.43558_001	WBGene00003962, WBGene00003963, WBGene00003964, WBGene00013030, WBGene00014807, WBGene00015168, WBGene00015752, WBGene00021644, WBGene00022836	Cowc_CAOG_00972, Cowc_CAOG_01641, Cowc_CAOG_04159, Cowc_CAOG_08019	CHLRE_01g033550v5, CHLRE_02g088200v5, CHLRE_07g326600v5, CHLRE_07g328150v5, CHLRE_16g692751v5	ENSCING00000002602.3, ENSCING00000002826.4, ENSCING00000003133.3, ENSCING00000003517.3, ENSCING00000004153.3, ENSCING00000006402.3, ENSCING00000007008.3, ENSCING00000012452.2, ENSCING00000021452.1	CFRG0252T1, CFRG1486T1, CFRG1840T1, CFRG1893T1, CFRG2783T1, CFRG5470T1, CFRG5485T1, CFRG7759T1, CFRG7817T1	ENSDARG00000009001.9, ENSDARG00000009342.10, ENSDARG00000014015.8, ENSDARG00000018263.9, ENSDARG00000018491.10, ENSDARG00000033599.7, ENSDARG00000036943.8, ENSDARG00000038894.7, ENSDARG00000044225.6, ENSDARG00000052851.7, ENSDARG00000058445.6, ENSDARG00000069242.6, ENSDARG00000088466.3, ENSDARG00000102640.2, ENSDARG00000105116.2, ENSDARG00000109334.1, ENSDARG00000110176.1, ENSDARG00000114483.1, E…	DDB_G0274887, DDB_G0275025, DDB_G0276141, DDB_G0288371, DDB_G0291434, DDB_G0293378, DDB_G0295811	FBgn0025678, FBgn0030329, FBgn0032514, FBgn0033663, FBgn0036579, FBgn0267378, FBgn0286818			ENSG00000065485.13, ENSG00000113384.9, ENSG00000143457.6, ENSG00000143870.8, ENSG00000155660.6, ENSG00000166479.5, ENSG00000167004.8, ENSG00000169340.5, ENSG00000185615.11, ENSG00000185624.10, ENSG00000239264.4	Mvib_g1029, Mvib_g11246, Mvib_g11968, Mvib_g1801, Mvib_g2013, Mvib_g5821, Mvib_g9199, Mvib_g9358, Mvib_g9826, Mvib_g9999	ENSMUSG00000020571.14, ENSMUSG00000022200.9, ENSMUSG00000022844.9, ENSMUSG00000024184.16, ENSMUSG00000024614.8, ENSMUSG00000025130.12, ENSMUSG00000025823.10, ENSMUSG00000027248.14, ENSMUSG00000030968.4, ENSMUSG00000038991.18, ENSMUSG00000046519.17		YCL043C, YDR372C, YDR518W, YOR288C	PTSG_00605, PTSG_00873, PTSG_02152, PTSG_02776, PTSG_03920, PTSG_07112, PTSG_07668, PTSG_07882, PTSG_09293, PTSG_09710		THAPSDRAFT_18503, THAPSDRAFT_33929
OG0000142	Aqu2.1.06170_001, Aqu2.1.32501_001, Aqu2.1.33673_001, Aqu2.1.41372_001, Aqu2.1.42124_001	WBGene00001412, WBGene00006460, WBGene00009354, WBGene00011953, WBGene00018362	Cowc_CAOG_01662, Cowc_CAOG_02605, Cowc_CAOG_02680, Cowc_CAOG_05511, Cowc_CAOG_06012, Cowc_CAOG_07299, Cowc_CAOG_07629	CHLRE_02g141250v5, CHLRE_03g186950v5, CHLRE_03g211073v5, CHLRE_04g218150v5, CHLRE_04g229494v5, CHLRE_08g358616v5, CHLRE_08g365632v5, CHLRE_09g390600v5, CHLRE_09g410600v5, CHLRE_12g501950v5, CHLRE_12g529150v5, CHLRE_16g672397v5, CHLRE_16g680566v5	ENSCING00000002414.3, ENSCING00000004389.3, ENSCING00000008148.3, ENSCING00000012896.2, ENSCING00000024121.1	CFRG0020T1, CFRG0403T1, CFRG2999T1, CFRG5203T1, CFRG5426T1, CFRG5895T1, CFRG6422T1	ENSDARG00000001888.8, ENSDARG00000005786.7, ENSDARG00000010231.8, ENSDARG00000010655.12, ENSDARG00000011496.9, ENSDARG00000026499.8, ENSDARG00000032155.12, ENSDARG00000040615.8, ENSDARG00000043250.7, ENSDARG00000057032.5, ENSDARG00000063218.5, ENSDARG00000075559.4, ENSDARG00000076011.5, ENSDARG00000089641.4, ENSDARG00000109839.1, ENSDARG00000115558.1	DDB_G0272680, DDB_G0274153, DDB_G0276155, DDB_G0278499, DDB_G0279461, DDB_G0282105, DDB_G0283919, DDB_G0284243, DDB_G0290075	FBgn0027515, FBgn0032702, FBgn0033021, FBgn0035143, FBgn0035425, FBgn0039421, FBgn0086361			ENSG00000100034.9, ENSG00000100614.13, ENSG00000115241.9, ENSG00000132323.4, ENSG00000138032.16, ENSG00000163590.9, ENSG00000163644.10, ENSG00000175175.4, ENSG00000183977.9, ENSG00000213889.6	Mvib_g10456, Mvib_g4320, Mvib_g4956, Mvib_g6466	ENSMUSG00000021096.12, ENSMUSG00000026181.14, ENSMUSG00000026309.15, ENSMUSG00000027784.11, ENSMUSG00000029147.12, ENSMUSG00000030402.6, ENSMUSG00000037826.6, ENSMUSG00000044957.4, ENSMUSG00000046442.5, ENSMUSG00000061130.14	DSAG12_00757	YBL056W, YBR125C, YDL006W, YER089C	PTSG_00335, PTSG_02172, PTSG_04334, PTSG_04555, PTSG_04905, PTSG_06594, PTSG_07731, PTSG_09107, PTSG_09303, PTSG_09742, PTSG_12569		THAPSDRAFT_15472, THAPSDRAFT_261925, THAPSDRAFT_262201, THAPSDRAFT_262261, THAPSDRAFT_262924, THAPSDRAFT_264143, THAPSDRAFT_264295, THAPSDRAFT_269724, THAPSDRAFT_270027, THAPSDRAFT_31637, THAPSDRAFT_3570, THAPSDRAFT_36303, THAPSDRAFT_37710, THAPSDRAFT_39232
OG0000143		WBGene00001612, WBGene00001613, WBGene00001614, WBGene00001615, WBGene00001616, WBGene00001617, WBGene00001618, WBGene00001619, WBGene00003774, WBGene00003775		CHLRE_12g542569v5, CHLRE_13g585400v5	ENSCING00000002380.3, ENSCING00000007990.3, ENSCING00000008602.3, ENSCING00000009674.3, ENSCING00000018974.1, ENSCING00000019514.1, ENSCING00000024019.1, ENSCING00000024723.1		ENSDARG00000005364.9, ENSDARG00000007275.11, ENSDARG00000021352.10, ENSDARG00000025728.11, ENSDARG00000026753.11, ENSDARG00000027828.10, ENSDARG00000030376.10, ENSDARG00000032714.10, ENSDARG00000032737.8, ENSDARG00000034493.12, ENSDARG00000037496.8, ENSDARG00000037498.7, ENSDARG00000040627.9, ENSDARG00000044161.8, ENSDARG00000052765.8, ENSDARG00000055302.7, ENSDARG00000059368.6, ENSDARG0000006913…		FBgn0004619, FBgn0004620, FBgn0010399, FBgn0020429, FBgn0026255, FBgn0028422, FBgn0031209, FBgn0031634, FBgn0036150, FBgn0036937, FBgn0038837, FBgn0038840, FBgn0039916, FBgn0039927, FBgn0046113, FBgn0051201, FBgn0052704, FBgn0053513, FBgn0259215, FBgn0264000			ENSG00000105464.3, ENSG00000105737.5, ENSG00000116032.5, ENSG00000120251.14, ENSG00000125675.13, ENSG00000149403.7, ENSG00000152208.7, ENSG00000152578.8, ENSG00000155511.13, ENSG00000161509.9, ENSG00000163873.5, ENSG00000164418.15, ENSG00000171189.12, ENSG00000176884.10, ENSG00000182771.13, ENSG00000183454.9, ENSG00000198785.4, ENSG00000272706.1, ENSG00000273079.1		ENSMUSG00000001985.10, ENSMUSG00000001986.17, ENSMUSG00000002771.13, ENSMUSG00000003378.10, ENSMUSG00000020524.17, ENSMUSG00000020734.14, ENSMUSG00000022935.17, ENSMUSG00000025892.17, ENSMUSG00000026959.14, ENSMUSG00000030209.15, ENSMUSG00000032017.15, ENSMUSG00000033981.15, ENSMUSG00000035745.10, ENSMUSG00000039579.16, ENSMUSG00000041078.8, ENSMUSG00000056073.17, ENSMUSG00000059003.13, ENSMUSG00…					THAPSDRAFT_1249, THAPSDRAFT_7846
OG0000144								DDB_G0267410, DDB_G0267634, DDB_G0267862, DDB_G0267878, DDB_G0267922, DDB_G0267938, DDB_G0268188, DDB_G0268348, DDB_G0268500, DDB_G0269492, DDB_G0269758, DDB_G0270052, DDB_G0270326, DDB_G0270370, DDB_G0270372, DDB_G0271016, DDB_G0272370, DDB_G0272438, DDB_G0272937, DDB_G0272961, DDB_G0272973, DDB_G0272977, DDB_G0273075, DDB_G0273369, DDB_G0273371, DDB_G0273385, DDB_G0273629, DDB_G0273681, DDB_G02…
OG0000145	Aqu2.1.00629_001, Aqu2.1.01869_001, Aqu2.1.07116_001, Aqu2.1.07207_001, Aqu2.1.08289_001, Aqu2.1.08560_001, Aqu2.1.14539_001, Aqu2.1.14540_001, Aqu2.1.14541_001, Aqu2.1.26547_001, Aqu2.1.26548_001, Aqu2.1.26549_001, Aqu2.1.27563_001, Aqu2.1.30290_001, Aqu2.1.30471_001, Aqu2.1.30524_001, Aqu2.1.30525_001, Aqu2.1.30526_001, Aqu2.1.30527_001, Aqu2.1.32953_001, Aqu2.1.34417_001, Aqu2.1.34420_001, Aqu…	WBGene00013748		CHLRE_09g401960v5	ENSCING00000003240.2, ENSCING00000003242.3, ENSCING00000003504.3, ENSCING00000003704.2, ENSCING00000003706.3, ENSCING00000004386.3, ENSCING00000006621.3, ENSCING00000006999.3, ENSCING00000007185.3, ENSCING00000012525.2, ENSCING00000012899.2, ENSCING00000014128.2, ENSCING00000014753.1, ENSCING00000014916.2, ENSCING00000016160.2, ENSCING00000017044.2, ENSCING00000017064.2, ENSCING00000017547.2, ENS…		ENSDARG00000003181.9, ENSDARG00000003475.11, ENSDARG00000006811.9, ENSDARG00000007769.11, ENSDARG00000009885.10, ENSDARG00000018361.9, ENSDARG00000028275.8, ENSDARG00000028367.7, ENSDARG00000033170.8, ENSDARG00000040781.9, ENSDARG00000041540.7, ENSDARG00000042920.10, ENSDARG00000071495.7, ENSDARG00000079079.5, ENSDARG00000086826.4, ENSDARG00000093619.3, ENSDARG00000094089.3, ENSDARG00000094996.4,…	DDB_G0274373	FBgn0033887, FBgn0034887, FBgn0037665, FBgn0265052			ENSG00000088002.7, ENSG00000105398.3, ENSG00000109193.6, ENSG00000130540.9, ENSG00000138068.6, ENSG00000173597.4, ENSG00000196228.2, ENSG00000196502.7, ENSG00000197165.6, ENSG00000198075.5, ENSG00000198203.5, ENSG00000213648.6, ENSG00000261052.1		ENSMUSG00000000739.15, ENSMUSG00000003271.18, ENSMUSG00000018865.10, ENSMUSG00000023122.7, ENSMUSG00000023943.8, ENSMUSG00000029269.12, ENSMUSG00000029272.9, ENSMUSG00000029273.11, ENSMUSG00000030378.16, ENSMUSG00000030711.17, ENSMUSG00000038045.15, ENSMUSG00000048473.16, ENSMUSG00000069668.5, ENSMUSG00000070810.11, ENSMUSG00000070811.7, ENSMUSG00000074375.4, ENSMUSG00000074377.13, ENSMUSG0000007…			PTSG_08980, PTSG_11596		THAPSDRAFT_261251, THAPSDRAFT_261711, THAPSDRAFT_263562, THAPSDRAFT_5757, THAPSDRAFT_7980
OG0000146	Aqu2.1.07072_001, Aqu2.1.20602_001, Aqu2.1.28731_001, Aqu2.1.29371_001, Aqu2.1.31804_001, Aqu2.1.41116_001, Aqu2.1.41307_001, Aqu2.1.41613_001	WBGene00010052, WBGene00015326, WBGene00015335, WBGene00015894, WBGene00016491, WBGene00016943, WBGene00017125, WBGene00017874, WBGene00019406, WBGene00019433, WBGene00020366, WBGene00020419, WBGene00020812	Cowc_CAOG_01069, Cowc_CAOG_01371, Cowc_CAOG_03142, Cowc_CAOG_03614, Cowc_CAOG_03753, Cowc_CAOG_06516, Cowc_CAOG_07154, Cowc_CAOG_07822	CHLRE_06g296400v5, CHLRE_16g695100v5	ENSCING00000000116.3, ENSCING00000000893.3, ENSCING00000001543.3, ENSCING00000004143.3, ENSCING00000006483.3, ENSCING00000009605.3, ENSCING00000018971.1, ENSCING00000022579.1	CFRG1521T1, CFRG1764T1, CFRG1984T1, CFRG4577T1, CFRG7730T1, CFRG8515T1	ENSDARG00000016687.10, ENSDARG00000027009.9, ENSDARG00000030781.10, ENSDARG00000037057.7, ENSDARG00000038900.9, ENSDARG00000042658.6, ENSDARG00000042853.7, ENSDARG00000055620.7, ENSDARG00000076780.5, ENSDARG00000088357.3, ENSDARG00000098174.2, ENSDARG00000098831.2, ENSDARG00000109610.1, ENSDARG00000112673.1, ENSDARG00000112920.1, ENSDARG00000115321.1, ENSDARG00000116771.1	DDB_G0274585, DDB_G0279827, DDB_G0282967, DDB_G0283411, DDB_G0288647	FBgn0031824, FBgn0034432, FBgn0035811, FBgn0035911, FBgn0036824, FBgn0037999, FBgn0038742	b0039, b1695	HVO_RS02295, HVO_RS02315, HVO_RS05720, HVO_RS10180, HVO_RS10465, HVO_RS11315, HVO_RS17825	ENSG00000072778.15, ENSG00000105607.8, ENSG00000115361.3, ENSG00000117054.9, ENSG00000122971.4, ENSG00000128928.4, ENSG00000151498.7, ENSG00000177646.13, ENSG00000196177.8	Mvib_g10600, Mvib_g11006, Mvib_g11278, Mvib_g5092, Mvib_g5696, Mvib_g5934, Mvib_g6378, Mvib_g7374, Mvib_g7924, Mvib_g989	ENSMUSG00000003809.15, ENSMUSG00000018574.15, ENSMUSG00000026003.6, ENSMUSG00000027332.12, ENSMUSG00000027710.15, ENSMUSG00000029545.14, ENSMUSG00000030861.16, ENSMUSG00000031969.17, ENSMUSG00000062908.13	DSAG12_00081, DSAG12_01122, DSAG12_01325, DSAG12_03436		PTSG_02127, PTSG_02553, PTSG_02619, PTSG_03010, PTSG_04774, PTSG_10677	SAUSA300_0227, SAUSA300_2236	THAPSDRAFT_23830, THAPSDRAFT_269127, THAPSDRAFT_269513, THAPS_35710
OG0000147	Aqu2.1.13255_001, Aqu2.1.16407_001, Aqu2.1.17638_001, Aqu2.1.17645_001, Aqu2.1.17646_001, Aqu2.1.17647_001, Aqu2.1.17650_001, Aqu2.1.18460_001, Aqu2.1.18461_001, Aqu2.1.26985_001, Aqu2.1.36053_001, Aqu2.1.37224_001, Aqu2.1.43095_001	WBGene00003729, WBGene00003730, WBGene00003731, WBGene00003732, WBGene00003733, WBGene00003734, WBGene00003735, WBGene00003736, WBGene00003943, WBGene00017014	Cowc_CAOG_01005, Cowc_CAOG_04631, Cowc_CAOG_07792, Cowc_CAOG_07792T1, Cowc_CAOG_08337	CHLRE_01g034150v5, CHLRE_02g144550v5, CHLRE_05g234645v5, CHLRE_09g394213v5, CHLRE_09g402700v5, CHLRE_12g526701v5, CHLRE_12g527750v5, CHLRE_13g589800v5, CHLRE_16g671250v5	ENSCING00000004022.3, ENSCING00000005974.3, ENSCING00000007537.3, ENSCING00000007871.2, ENSCING00000008936.3, ENSCING00000009037.3, ENSCING00000009555.3, ENSCING00000009759.3, ENSCING00000013225.2, ENSCING00000018056.1	CFRG0482T1, CFRG1798T1, CFRG2010T1, CFRG5537T1, CFRG7127T1	ENSDARG00000009209.12, ENSDARG00000020699.10, ENSDARG00000036722.6, ENSDARG00000054255.6, ENSDARG00000058498.8, ENSDARG00000058780.6, ENSDARG00000067784.5, ENSDARG00000075382.5, ENSDARG00000076754.5, ENSDARG00000078560.3, ENSDARG00000097339.2, ENSDARG00000103545.2, ENSDARG00000111329.1	DDB_G0275711, DDB_G0281877	FBgn0026787, FBgn0028703, FBgn0036499, FBgn0037773, FBgn0040297	b1191, b4065	HVO_RS13880	ENSG00000065923.5, ENSG00000066230.6, ENSG00000090020.6, ENSG00000115616.2, ENSG00000135740.12, ENSG00000152760.5, ENSG00000162753.10, ENSG00000172139.10, ENSG00000180251.4, ENSG00000181804.10, ENSG00000197818.7, ENSG00000198689.5, ENSG00000213123.6, ENSG00000269036.1, ENSG00000271342.1, ENSG00000272741.1	Mvib_g1145, Mvib_g2179, Mvib_g2208, Mvib_g3917, Mvib_g4134, Mvib_g5038	ENSMUSG00000014075.16, ENSMUSG00000014786.9, ENSMUSG00000026062.13, ENSMUSG00000026065.9, ENSMUSG00000028523.15, ENSMUSG00000028854.10, ENSMUSG00000031129.10, ENSMUSG00000033210.17, ENSMUSG00000036123.9, ENSMUSG00000037341.15, ENSMUSG00000039463.16, ENSMUSG00000060681.16		YDR456W	PTSG_00416, PTSG_01123, PTSG_03841, PTSG_04100, PTSG_04196, PTSG_04197, PTSG_06571, PTSG_07291, PTSG_12189	SAUSA300_0617, SAUSA300_2384	THAPSDRAFT_15246, THAPSDRAFT_22767, THAPSDRAFT_262960, THAPSDRAFT_264728, THAPSDRAFT_27048, THAPSDRAFT_5904
OG0000148	Aqu2.1.21219_001, Aqu2.1.21221_001, Aqu2.1.27166_001, Aqu2.1.27167_001	WBGene00007403, WBGene00009370, WBGene00011068, WBGene00022499, WBGene00044070	Cowc_CAOG_01403, Cowc_CAOG_03053, Cowc_CAOG_03801, Cowc_CAOG_03954, Cowc_CAOG_07464, Cowc_CAOG_07464T1, Cowc_CAOG_08663	CHLRE_01g016450v5, CHLRE_01g041100v5, CHLRE_02g109366v5, CHLRE_02g116850v5, CHLRE_02g142900v5, CHLRE_03g152500v5, CHLRE_06g299850v5, CHLRE_07g318200v5, CHLRE_07g318209v5, CHLRE_07g318250v5, CHLRE_07g334250v5, CHLRE_08g385300v5, CHLRE_12g510550v5, CHLRE_12g523650v5, CHLRE_12g524000v5, CHLRE_12g553600v5, CHLRE_12g560650v5, CHLRE_12g561350v5, CHLRE_13g580550v5, CHLRE_13g581900v5, CHLRE_15g639056v5, …	ENSCING00000003342.3, ENSCING00000006541.2, ENSCING00000014714.2, ENSCING00000014716.2	CFRG1127T1, CFRG1710T1, CFRG1743T1, CFRG1843T1, CFRG2216T1, CFRG3630T1, CFRG4843T1, CFRG5926T1, CFRG6425T1	ENSDARG00000005629.10, ENSDARG00000009280.11, ENSDARG00000055151.7, ENSDARG00000058050.8, ENSDARG00000060983.7, ENSDARG00000071669.8, ENSDARG00000091253.3, ENSDARG00000114403.1	DDB_G0268386, DDB_G0270830, DDB_G0273253, DDB_G0273393, DDB_G0273589, DDB_G0273591, DDB_G0277331, DDB_G0278829, DDB_G0283443, DDB_G0284059, DDB_G0288495, DDB_G0289303, DDB_G0290183, DDB_G0292140, DDB_G0292454, DDB_G0293118, DDB_G0293294, DDB_G0294595, DDB_G0294629	FBgn0011566, FBgn0027495, FBgn0030102, FBgn0030257, FBgn0033061, FBgn0033633, FBgn0033917, FBgn0034182, FBgn0034183, FBgn0036282, FBgn0036839, FBgn0038869, FBgn0053548, FBgn0262599			ENSG00000115593.10, ENSG00000135632.7, ENSG00000143499.9, ENSG00000185420.14, ENSG00000186532.7	Mvib_g10619, Mvib_g11644, Mvib_g1459, Mvib_g2786, Mvib_g4161, Mvib_g4226, Mvib_g901, Mvib_g9281	ENSMUSG00000018809.3, ENSMUSG00000026603.14, ENSMUSG00000033706.14, ENSMUSG00000055027.18, ENSMUSG00000055067.16		YHR207C, YPL165C	PTSG_01403, PTSG_02998, PTSG_04361, PTSG_06016, PTSG_06018, PTSG_06889, PTSG_08216, PTSG_12472		THAPSDRAFT_22672, THAPSDRAFT_23034, THAPSDRAFT_23831, THAPSDRAFT_23982, THAPSDRAFT_24038, THAPSDRAFT_24988
OG0000149	Aqu2.1.07909_001, Aqu2.1.11203_001, Aqu2.1.16560_001, Aqu2.1.24513_001, Aqu2.1.27135_001, Aqu2.1.27136_001, Aqu2.1.27137_001, Aqu2.1.30027_001, Aqu2.1.32743_001, Aqu2.1.32744_001, Aqu2.1.33097_001, Aqu2.1.34120_001, Aqu2.1.40971_001, Aqu2.1.41521_001, Aqu2.1.43077_001	WBGene00001827, WBGene00009978, WBGene00013461, WBGene00021751	Cowc_CAOG_00293, Cowc_CAOG_01769, Cowc_CAOG_03617, Cowc_CAOG_03617T0, Cowc_CAOG_03938, Cowc_CAOG_08420	CHLRE_01g011600v5, CHLRE_02g074650v5, CHLRE_03g146307v5, CHLRE_03g146447v5, CHLRE_05g238150v5, CHLRE_07g320200v5, CHLRE_09g400150v5, CHLRE_10g433150v5, CHLRE_16g681657v5, CHLRE_16g685500v5	ENSCING00000002204.3, ENSCING00000002598.3, ENSCING00000006718.3, ENSCING00000007967.3, ENSCING00000018903.1, ENSCING00000021884.1	CFRG3464T1, CFRG4842T1, CFRG5828T1, CFRG6298T1, CFRG6561T1	ENSDARG00000007764.9, ENSDARG00000012519.11, ENSDARG00000015905.10, ENSDARG00000015990.10, ENSDARG00000040224.7, ENSDARG00000058127.7, ENSDARG00000074079.5, ENSDARG00000074100.5, ENSDARG00000090886.3, ENSDARG00000102772.2, ENSDARG00000104864.2, ENSDARG00000111404.1, ENSDARG00000112165.1, ENSDARG00000114621.1	DDB_G0268110, DDB_G0268696, DDB_G0268860, DDB_G0270072, DDB_G0270750, DDB_G0272080, DDB_G0272386, DDB_G0274215, DDB_G0275911, DDB_G0276015, DDB_G0278375, DDB_G0280765, DDB_G0281209, DDB_G0281425, DDB_G0282667, DDB_G0286377, DDB_G0287761, DDB_G0292070, DDB_G0293044	FBgn0030053, FBgn0039904, FBgn0040344, FBgn0261477			ENSG00000099949.14, ENSG00000111727.7, ENSG00000124702.13, ENSG00000128607.9, ENSG00000136933.12, ENSG00000165516.6, ENSG00000172534.9, ENSG00000197776.3, ENSG00000268768.1	Mvib_g1988, Mvib_g1991, Mvib_g4596, Mvib_g5687, Mvib_g6264, Mvib_g627, Mvib_g7832, Mvib_g8605, Mvib_g8931	ENSMUSG00000020246.14, ENSMUSG00000020978.11, ENSMUSG00000022761.13, ENSMUSG00000029775.15, ENSMUSG00000031386.15, ENSMUSG00000051890.14, ENSMUSG00000063576.13, ENSMUSG00000070953.14	DSAG12_00413	YGR238C, YHR158C	PTSG_00558, PTSG_01191, PTSG_02785, PTSG_04282, PTSG_05386, PTSG_05877, PTSG_08271, PTSG_12431		THAPSDRAFT_23054, THAPSDRAFT_24508, THAPSDRAFT_2502, THAPSDRAFT_28038, THAPSDRAFT_5743, THAPS_25364
OG0000150	Aqu2.1.35933_001, Aqu2.1.38524_001, Aqu2.1.43540_001, Aqu2.1.43541_001, Aqu2.1.44079_001	WBGene00001196, WBGene00001648, WBGene00001663, WBGene00001664, WBGene00001665, WBGene00001666, WBGene00001668, WBGene00001669, WBGene00001670, WBGene00001672, WBGene00001673, WBGene00001674, WBGene00001677, WBGene00001678, WBGene00001745, WBGene00003850	Cowc_CAOG_01139, Cowc_CAOG_03262, Cowc_CAOG_03395, Cowc_CAOG_04667, Cowc_CAOG_05446		ENSCING00000000283.3, ENSCING00000000839.3, ENSCING00000003111.3, ENSCING00000003915.3, ENSCING00000005305.3, ENSCING00000005789.3, ENSCING00000018963.1, ENSCING00000022191.1	CFRG0785T1, CFRG0893T1, CFRG3440T1, CFRG5889T1, CFRG6687T1	ENSDARG00000010002.12, ENSDARG00000011487.9, ENSDARG00000016364.11, ENSDARG00000016676.10, ENSDARG00000017294.11, ENSDARG00000018174.10, ENSDARG00000021647.6, ENSDARG00000025013.10, ENSDARG00000025826.8, ENSDARG00000030644.8, ENSDARG00000035178.8, ENSDARG00000036058.7, ENSDARG00000037924.7, ENSDARG00000042529.7, ENSDARG00000043006.8, ENSDARG00000043094.7, ENSDARG00000044199.6, ENSDARG00000044760.…	DDB_G0276267, DDB_G0276455, DDB_G0280351, DDB_G0283151, DDB_G0283349, DDB_G0283419, DDB_G0285425, DDB_G0286185, DDB_G0287031	FBgn0000384, FBgn0001104, FBgn0001122, FBgn0001123, FBgn0004435, FBgn0033756, FBgn0050054			ENSG00000060558.3, ENSG00000065135.7, ENSG00000087258.9, ENSG00000087460.19, ENSG00000088256.4, ENSG00000114349.5, ENSG00000114353.12, ENSG00000120063.5, ENSG00000127955.11, ENSG00000128266.7, ENSG00000134183.7, ENSG00000141404.11, ENSG00000146535.9, ENSG00000156049.6, ENSG00000156052.6, ENSG00000214415.3, ENSG00000263156.3	Mvib_g3003, Mvib_g4396, Mvib_g9961	ENSMUSG00000000001.5, ENSMUSG00000000149.11, ENSMUSG00000009108.16, ENSMUSG00000020611.15, ENSMUSG00000024524.18, ENSMUSG00000024639.6, ENSMUSG00000024697.5, ENSMUSG00000027523.21, ENSMUSG00000028777.9, ENSMUSG00000031748.17, ENSMUSG00000032562.14, ENSMUSG00000034781.6, ENSMUSG00000034792.9, ENSMUSG00000034837.13, ENSMUSG00000040009.7, ENSMUSG00000057614.7		YER020W, YHR005C	PTSG_01697, PTSG_07529		THAPSDRAFT_264137, THAPSDRAFT_36183
OG0000151	Aqu2.1.01604_001, Aqu2.1.05865_001, Aqu2.1.12587_001, Aqu2.1.16239_001, Aqu2.1.16449_001, Aqu2.1.16450_001, Aqu2.1.16452_001, Aqu2.1.22660_001, Aqu2.1.28662_001, Aqu2.1.28663_001, Aqu2.1.29226_001, Aqu2.1.29227_001, Aqu2.1.29228_001	WBGene00001135, WBGene00008000, WBGene00010755, WBGene00010758, WBGene00011556, WBGene00011643, WBGene00012130, WBGene00015333, WBGene00017398, WBGene00017681, WBGene00017798, WBGene00018473, WBGene00022647, WBGene00022648, WBGene00022788	Cowc_CAOG_01813, Cowc_CAOG_02811	CHLRE_01g023000v5, CHLRE_03g187050v5, CHLRE_08g379550v5, CHLRE_09g396950v5, CHLRE_09g399141v5, CHLRE_12g515750v5, CHLRE_16g648300v5, CHLRE_16g663600v5, CHLRE_16g675300v5	ENSCING00000001437.3, ENSCING00000007026.3, ENSCING00000007443.3, ENSCING00000007855.3, ENSCING00000009042.3, ENSCING00000012989.2, ENSCING00000013439.2, ENSCING00000019687.1, ENSCING00000019963.1, ENSCING00000020242.1, ENSCING00000020620.1, ENSCING00000021589.1, ENSCING00000024254.1, ENSCING00000024681.1		ENSDARG00000001127.10, ENSDARG00000011049.8, ENSDARG00000016480.8, ENSDARG00000041150.9, ENSDARG00000042954.8, ENSDARG00000055190.6, ENSDARG00000057728.6, ENSDARG00000086739.3, ENSDARG00000090106.5, ENSDARG00000109791.1, ENSDARG00000112552.1	DDB_G0279943, DDB_G0280761	FBgn0010497, FBgn0010651, FBgn0016684, FBgn0024315, FBgn0025684, FBgn0028513, FBgn0029727, FBgn0030452, FBgn0031307, FBgn0031424, FBgn0031645, FBgn0033048, FBgn0033234, FBgn0034392, FBgn0034394, FBgn0034490, FBgn0034782, FBgn0034783, FBgn0034784, FBgn0034785, FBgn0038099, FBgn0038799, FBgn0039886, FBgn0042126, FBgn0050265, FBgn0050272, FBgn0058263	b2789, b3093, b3127, b3691		ENSG00000091664.7, ENSG00000101194.13, ENSG00000104888.5, ENSG00000112337.6, ENSG00000119899.11, ENSG00000124564.13, ENSG00000124568.6, ENSG00000146039.6, ENSG00000179520.6	Mvib_g1321, Mvib_g224, Mvib_g6503	ENSMUSG00000019935.17, ENSMUSG00000021335.14, ENSMUSG00000021336.18, ENSMUSG00000023393.16, ENSMUSG00000030500.7, ENSMUSG00000036083.16, ENSMUSG00000036110.15, ENSMUSG00000049624.15, ENSMUSG00000070570.6	DSAG12_00052		PTSG_01814, PTSG_11199	SAUSA300_2449	THAPSDRAFT_36858, THAPSDRAFT_bd730
OG0000152	Aqu2.1.04398_001, Aqu2.1.20046_001, Aqu2.1.24981_001, Aqu2.1.24985_001, Aqu2.1.27298_001, Aqu2.1.29879_001	WBGene00001999, WBGene00003423, WBGene00006321, WBGene00019249, WBGene00022235	Cowc_CAOG_04546	CHLRE_07g330300v5, CHLRE_09g392350v5, CHLRE_10g428200v5, CHLRE_12g560300v5, CHLRE_16g662702v5, CHLRE_17g729150v5	ENSCING00000003362.3, ENSCING00000003877.3, ENSCING00000004062.3, ENSCING00000008495.3, ENSCING00000013170.2, ENSCING00000013663.2, ENSCING00000016737.2, ENSCING00000017374.2, ENSCING00000018579.1, ENSCING00000020612.1, ENSCING00000022958.1, ENSCING00000023775.1, ENSCING00000024526.1, ENSCING00000025102.1	CFRG0293T1, CFRG1629T1, CFRG5054T1, CFRG6491T1, CFRG7802T1	ENSDARG00000003429.9, ENSDARG00000007960.10, ENSDARG00000010710.10, ENSDARG00000011020.9, ENSDARG00000013351.11, ENSDARG00000031809.9, ENSDARG00000032614.11, ENSDARG00000033901.7, ENSDARG00000036161.8, ENSDARG00000036162.9, ENSDARG00000036675.7, ENSDARG00000041299.4, ENSDARG00000058818.7, ENSDARG00000059246.7, ENSDARG00000059351.8, ENSDARG00000070846.8, ENSDARG00000089302.6, ENSDARG00000099865.2,…	DDB_G0279695, DDB_G0287335, DDB_G0288291, DDB_G0292422	FBgn0001215, FBgn0004237, FBgn0004838, FBgn0004903, FBgn0010258, FBgn0011666, FBgn0037602, FBgn0064117, FBgn0260943, FBgn0263396			ENSG00000071626.12, ENSG00000099622.9, ENSG00000112183.10, ENSG00000122566.16, ENSG00000132819.12, ENSG00000135097.2, ENSG00000135486.13, ENSG00000138668.14, ENSG00000139675.10, ENSG00000152795.13, ENSG00000153944.6, ENSG00000170144.14, ENSG00000177733.4, ENSG00000197451.6	Mvib_g10259, Mvib_g11310, Mvib_g4590	ENSMUSG00000000568.16, ENSMUSG00000004980.17, ENSMUSG00000007836.7, ENSMUSG00000020358.18, ENSMUSG00000027510.18, ENSMUSG00000029328.16, ENSMUSG00000031167.17, ENSMUSG00000038132.7, ENSMUSG00000045193.14, ENSMUSG00000046434.17, ENSMUSG00000054256.12, ENSMUSG00000059005.14, ENSMUSG00000069565.13, ENSMUSG00000069769.14, ENSMUSG00000095365.4		YNL175C, YOL123W	PTSG_05199, PTSG_07420, PTSG_11272		THAPSDRAFT_20223, THAPSDRAFT_20266, THAPSDRAFT_25203, THAPSDRAFT_42447
OG0000153	Aqu2.1.22407_001	WBGene00002004	Cowc_CAOG_00281, Cowc_CAOG_06646	CHLRE_07g354500v5, CHLRE_09g387150v5		CFRG3163T1, CFRG4294T1, CFRG8176T1	ENSDARG00000008818.11, ENSDARG00000013251.9, ENSDARG00000053097.5, ENSDARG00000090814.4	DDB_G0281165	FBgn0001222			ENSG00000025156.8, ENSG00000102878.11, ENSG00000185122.6, ENSG00000261132.1	Mvib_g2673	ENSMUSG00000019878.9, ENSMUSG00000022556.12, ENSMUSG00000033249.11, ENSMUSG00000045802.14		YGL073W, YGR249W, YHR206W, YJR147W, YOR140W	PTSG_03601, PTSG_11973		THAPSDRAFT_10613, THAPSDRAFT_11148, THAPSDRAFT_11155, THAPSDRAFT_11156, THAPSDRAFT_11242, THAPSDRAFT_11244, THAPSDRAFT_11515, THAPSDRAFT_11623, THAPSDRAFT_11650, THAPSDRAFT_1173, THAPSDRAFT_12066, THAPSDRAFT_12116, THAPSDRAFT_1943, THAPSDRAFT_2015, THAPSDRAFT_2016, THAPSDRAFT_21513, THAPSDRAFT_21840, THAPSDRAFT_21841, THAPSDRAFT_22018, THAPSDRAFT_22124, THAPSDRAFT_22135, THAPSDRAFT_2218, THAPSDRA…
OG0000154	Aqu2.1.02709_001, Aqu2.1.04495_001, Aqu2.1.08900_001, Aqu2.1.15418_001, Aqu2.1.15419_001, Aqu2.1.16562_001, Aqu2.1.37205_001, Aqu2.1.40678_001, Aqu2.1.43579_001	WBGene00006763, WBGene00007620, WBGene00012016, WBGene00086546	Cowc_CAOG_01063, Cowc_CAOG_01452, Cowc_CAOG_01452T0, Cowc_CAOG_01452T1, Cowc_CAOG_01452T11, Cowc_CAOG_01452T12, Cowc_CAOG_01452T13, Cowc_CAOG_01452T14, Cowc_CAOG_01452T15, Cowc_CAOG_01452T16, Cowc_CAOG_01452T17, Cowc_CAOG_01452T18, Cowc_CAOG_01452T19, Cowc_CAOG_01452T2, Cowc_CAOG_01452T20, Cowc_CAOG_01452T21, Cowc_CAOG_01452T22, Cowc_CAOG_01452T23, Cowc_CAOG_01452T24, Cowc_CAOG_01452T3, Cowc_CAOG…	CHLRE_07g352400v5, CHLRE_11g467546v5, CHLRE_12g530050v5, CHLRE_13g563550v5	ENSCING00000004041.3, ENSCING00000012905.2, ENSCING00000019709.1, ENSCING00000022402.1	CFRG1320T1, CFRG2331T1, CFRG3224T1, CFRG3445T1, CFRG6018T1, CFRG7454T1	ENSDARG00000001442.10, ENSDARG00000025011.11, ENSDARG00000074283.6, ENSDARG00000078106.8, ENSDARG00000078542.5, ENSDARG00000078618.5, ENSDARG00000093359.2, ENSDARG00000099563.2, ENSDARG00000103683.2, ENSDARG00000103926.3, ENSDARG00000104222.2, ENSDARG00000109577.1, ENSDARG00000110664.1, ENSDARG00000111319.1, ENSDARG00000113168.1, ENSDARG00000115715.1, ENSDARG00000116516.1, ENSDARG00000116834.1, E…	DDB_G0267462, DDB_G0279927, DDB_G0284187, DDB_G0292392	FBgn0023508, FBgn0030761, FBgn0034179, FBgn0034691, FBgn0036273			ENSG00000078269.9, ENSG00000122126.11, ENSG00000132376.15, ENSG00000148384.11, ENSG00000159082.13, ENSG00000165458.9, ENSG00000168918.9, ENSG00000185133.9, ENSG00000204084.8	Mvib_g1166, Mvib_g4326, Mvib_g4739, Mvib_g8545, Mvib_g8915	ENSMUSG00000001173.16, ENSMUSG00000006127.10, ENSMUSG00000022973.19, ENSMUSG00000023805.18, ENSMUSG00000026288.15, ENSMUSG00000026925.17, ENSMUSG00000028894.19, ENSMUSG00000032737.14, ENSMUSG00000034570.13		YIL002C, YNL106C, YOL065C, YOR109W	PTSG_02873, PTSG_02874, PTSG_07791, PTSG_08619, PTSG_10021, PTSG_10834, PTSG_12561		THAPSDRAFT_2555, THAPSDRAFT_25669, THAPSDRAFT_264570
OG0000155	Aqu2.1.14505_001, Aqu2.1.25768_001, Aqu2.1.37080_001, Aqu2.1.37081_001, Aqu2.1.37082_001, Aqu2.1.37083_001, Aqu2.1.43529_001	WBGene00000285, WBGene00000286, WBGene00000287, WBGene00000288, WBGene00000552, WBGene00003371, WBGene00010554, WBGene00011734	Cowc_CAOG_02694, Cowc_CAOG_07467, Cowc_CAOG_09797	CHLRE_02g111700v5, CHLRE_03g178150v5, CHLRE_03g178350v5, CHLRE_11g468450v5	ENSCING00000000627.3, ENSCING00000001417.3, ENSCING00000004811.3, ENSCING00000004818.3, ENSCING00000006235.3, ENSCING00000007430.3, ENSCING00000008615.3, ENSCING00000008616.3, ENSCING00000009074.3, ENSCING00000021501.1, ENSCING00000022702.1, ENSCING00000023332.1, ENSCING00000023407.1	CFRG2076T1, CFRG3276T1, CFRG7945T1	ENSDARG00000008494.11, ENSDARG00000011400.6, ENSDARG00000011519.10, ENSDARG00000011825.9, ENSDARG00000014196.6, ENSDARG00000015050.9, ENSDARG00000017441.11, ENSDARG00000021811.8, ENSDARG00000031427.8, ENSDARG00000032976.5, ENSDARG00000033738.10, ENSDARG00000034187.9, ENSDARG00000037539.5, ENSDARG00000041215.8, ENSDARG00000042245.6, ENSDARG00000059347.6, ENSDARG00000070835.5, ENSDARG00000074057.4,…	DDB_G0279407	FBgn0000253, FBgn0004687, FBgn0011273, FBgn0033238, FBgn0038830, FBgn0040010, FBgn0051802, FBgn0051960			ENSG00000092841.14, ENSG00000101470.5, ENSG00000114854.3, ENSG00000129007.10, ENSG00000143933.12, ENSG00000147400.8, ENSG00000153140.4, ENSG00000160014.12, ENSG00000160808.5, ENSG00000168530.11, ENSG00000177143.3, ENSG00000178363.3, ENSG00000196465.6, ENSG00000198336.5, ENSG00000198668.6, ENSG00000268512.1	Mvib_g2746, Mvib_g4079, Mvib_g50, Mvib_g5606, Mvib_g6872	ENSMUSG00000001175.17, ENSMUSG00000017300.10, ENSMUSG00000019370.11, ENSMUSG00000021537.10, ENSMUSG00000031347.13, ENSMUSG00000032246.15, ENSMUSG00000036438.15, ENSMUSG00000039824.5, ENSMUSG00000045031.19, ENSMUSG00000050996.8, ENSMUSG00000059741.14, ENSMUSG00000061086.13, ENSMUSG00000061816.16, ENSMUSG00000063130.5, ENSMUSG00000090841.3, ENSMUSG00000091898.9		YBR109C, YOR257W	PTSG_00424, PTSG_03673, PTSG_06340, PTSG_12942		THAPSDRAFT_33968, THAPS_23399, THAPS_35423, THAPS_41291
OG0000156	Aqu2.1.14862_001, Aqu2.1.23254_001, Aqu2.1.24487_001, Aqu2.1.27062_001, Aqu2.1.28112_001, Aqu2.1.29058_001, Aqu2.1.32525_001, Aqu2.1.32527_001, Aqu2.1.32530_001, Aqu2.1.36460_001, Aqu2.1.41109_001, Aqu2.1.43425_001	WBGene00007387	Cowc_CAOG_01898, Cowc_CAOG_02325, Cowc_CAOG_02532, Cowc_CAOG_03031, Cowc_CAOG_03622, Cowc_CAOG_05125, Cowc_CAOG_05125T0, Cowc_CAOG_08762	CHLRE_03g175750v5, CHLRE_09g407110v5, CHLRE_11g467768v5	ENSCING00000006221.3, ENSCING00000006504.3, ENSCING00000007462.3, ENSCING00000011747.2, ENSCING00000013939.2, ENSCING00000014222.2, ENSCING00000014223.2, ENSCING00000021810.1, ENSCING00000022230.1	CFRG0780T1, CFRG2798T1, CFRG3953T1, CFRG4915T1, CFRG5311T1, CFRG6338T1, CFRG8355T1	ENSDARG00000017141.10, ENSDARG00000024546.11, ENSDARG00000031915.5, ENSDARG00000033355.6, ENSDARG00000033771.7, ENSDARG00000035546.6, ENSDARG00000042090.8, ENSDARG00000045982.7, ENSDARG00000056535.7, ENSDARG00000070953.6, ENSDARG00000101721.2, ENSDARG00000102512.2	DDB_G0268178, DDB_G0270906, DDB_G0286391, DDB_G0290765, DDB_G0290869, DDB_G0290881, DDB_G0292770	FBgn0035166, FBgn0036366, FBgn0263025			ENSG00000105499.9, ENSG00000116711.8, ENSG00000155666.7, ENSG00000159337.6, ENSG00000166135.9, ENSG00000168907.9, ENSG00000168970.16, ENSG00000169087.6, ENSG00000188089.9, ENSG00000243708.4, ENSG00000243789.6	Mvib_g10177, Mvib_g11078, Mvib_g11135, Mvib_g11330, Mvib_g2520, Mvib_g3935, Mvib_g4014, Mvib_g4090, Mvib_g5903, Mvib_g5931, Mvib_g5985, Mvib_g6276, Mvib_g6974, Mvib_g7487, Mvib_g8618, Mvib_g8997, Mvib_g9195, Mvib_g9542, Mvib_g9671, Mvib_g985	ENSMUSG00000022849.6, ENSMUSG00000030752.9, ENSMUSG00000033847.16, ENSMUSG00000033852.17, ENSMUSG00000036450.5, ENSMUSG00000046971.8, ENSMUSG00000050211.15, ENSMUSG00000056220.15, ENSMUSG00000070719.5, ENSMUSG00000098488.8, ENSMUSG00000098789.8			PTSG_00189, PTSG_00643, PTSG_03275, PTSG_04113, PTSG_04532, PTSG_04619, PTSG_04863, PTSG_04999, PTSG_05244, PTSG_05260, PTSG_08136, PTSG_10872, PTSG_12613, PTSG_12738		THAPSDRAFT_1797, THAPSDRAFT_7365, THAPSDRAFT_9695, THAPS_23473, THAPS_7084
OG0000157	Aqu2.1.03507_001, Aqu2.1.11425_001, Aqu2.1.11426_001, Aqu2.1.11427_001, Aqu2.1.24502_001, Aqu2.1.27364_001, Aqu2.1.28946_001, Aqu2.1.28947_001, Aqu2.1.28948_001, Aqu2.1.28949_001, Aqu2.1.29214_001, Aqu2.1.29381_001, Aqu2.1.36171_001, Aqu2.1.36173_001, Aqu2.1.36401_001, Aqu2.1.36402_001, Aqu2.1.36623_001, Aqu2.1.37099_001, Aqu2.1.37716_001, Aqu2.1.39727_001, Aqu2.1.40676_001, Aqu2.1.41572_001, Aqu…	WBGene00006309, WBGene00006310			ENSCING00000001503.3, ENSCING00000003501.3, ENSCING00000003766.3, ENSCING00000006821.3, ENSCING00000008867.3, ENSCING00000010849.3, ENSCING00000018177.1, ENSCING00000019356.1, ENSCING00000020879.1		ENSDARG00000002299.12, ENSDARG00000042270.6, ENSDARG00000051853.8, ENSDARG00000053241.8, ENSDARG00000076843.4, ENSDARG00000077590.3, ENSDARG00000077606.4, ENSDARG00000101715.2, ENSDARG00000103261.2, ENSDARG00000108788.2, ENSDARG00000113387.1, ENSDARG00000116931.1, ENSDARG00000117075.1		FBgn0033763, FBgn0036765, FBgn0036768, FBgn0052191	b1498, b3801		ENSG00000006756.11, ENSG00000062096.10, ENSG00000100299.13, ENSG00000101846.6, ENSG00000113273.11, ENSG00000141012.8, ENSG00000141337.8, ENSG00000157399.10, ENSG00000180801.11, ENSG00000183876.8, ENSG00000205667.2, ENSG00000263074.3	Mvib_g10785, Mvib_g10828, Mvib_g10907, Mvib_g11506, Mvib_g11781, Mvib_g11945, Mvib_g11974, Mvib_g1854, Mvib_g3426, Mvib_g5570, Mvib_g5843, Mvib_g6360, Mvib_g7251, Mvib_g7506, Mvib_g7747, Mvib_g9084, Mvib_g9193, Mvib_g9771	ENSMUSG00000015027.12, ENSMUSG00000020604.14, ENSMUSG00000022620.15, ENSMUSG00000036412.6, ENSMUSG00000042082.8, ENSMUSG00000046561.10, ENSMUSG00000121608.1, ENSMUSG00000121914.1			PTSG_00448, PTSG_00862, PTSG_01338, PTSG_04073, PTSG_04280, PTSG_04706, PTSG_05486, PTSG_05666, PTSG_05798, PTSG_05799, PTSG_05900, PTSG_07315, PTSG_07799, PTSG_08011, PTSG_08687, PTSG_08696, PTSG_09899, PTSG_12912		THAPSDRAFT_38351
OG0000158	Aqu2.1.03856_001, Aqu2.1.05014_001, Aqu2.1.05552_001, Aqu2.1.05553_001, Aqu2.1.05942_001, Aqu2.1.05943_001, Aqu2.1.06115_001, Aqu2.1.06475_001, Aqu2.1.07416_001, Aqu2.1.07417_001, Aqu2.1.07446_001, Aqu2.1.07447_001, Aqu2.1.07472_001, Aqu2.1.07995_001, Aqu2.1.08283_001, Aqu2.1.08526_001, Aqu2.1.08855_001, Aqu2.1.08955_001, Aqu2.1.09199_001, Aqu2.1.09697_001, Aqu2.1.11254_001, Aqu2.1.11255_001, Aqu…
OG0000159	Aqu2.1.33604_001	WBGene00003055, WBGene00004742, WBGene00006886, WBGene00007397, WBGene00007398, WBGene00008027, WBGene00008028, WBGene00008029, WBGene00008030, WBGene00008604, WBGene00008625, WBGene00009890, WBGene00009891, WBGene00009892, WBGene00009895, WBGene00009896, WBGene00010192, WBGene00011462, WBGene00011724, WBGene00012816, WBGene00013971, WBGene00013972, WBGene00015246, WBGene00017055, WBGene00017183,…		CHLRE_01g011630v5, CHLRE_01g011660v5, CHLRE_01g013100v5, CHLRE_01g045000v5, CHLRE_01g049200v5, CHLRE_02g083100v5, CHLRE_06g278158v5, CHLRE_06g278160v5, CHLRE_06g278166v5, CHLRE_06g278204v5, CHLRE_06g278209v5, CHLRE_11g467672v5, CHLRE_12g559750v5, CHLRE_13g589400v5	ENSCING00000000157.3, ENSCING00000000989.3, ENSCING00000001908.3, ENSCING00000002429.3, ENSCING00000002439.3, ENSCING00000004464.3, ENSCING00000004925.3, ENSCING00000005958.2, ENSCING00000006674.3, ENSCING00000007084.3, ENSCING00000007085.3, ENSCING00000010109.3, ENSCING00000012454.2, ENSCING00000013652.2, ENSCING00000014070.2, ENSCING00000017597.2, ENSCING00000019126.1, ENSCING00000020918.1	CFRG4160T1, CFRG6967T1, CFRG6968T1, CFRG7907T1, CFRG8409T1	ENSDARG00000013293.9, ENSDARG00000016837.9, ENSDARG00000030078.5, ENSDARG00000030650.9, ENSDARG00000041724.7, ENSDARG00000045224.7, ENSDARG00000045378.6, ENSDARG00000046021.7, ENSDARG00000061292.7, ENSDARG00000077275.5, ENSDARG00000088595.3, ENSDARG00000103034.2, ENSDARG00000109310.1, ENSDARG00000111579.1, ENSDARG00000113775.1, ENSDARG00000113959.1		FBgn0031407, FBgn0031412, FBgn0038126, FBgn0051286, FBgn0051482, FBgn0052313, FBgn0054049, FBgn0261832			ENSG00000096006.7, ENSG00000101074.3, ENSG00000103196.7, ENSG00000121005.4, ENSG00000122694.11, ENSG00000124490.9, ENSG00000124812.10, ENSG00000137558.3, ENSG00000139278.5, ENSG00000164530.9, ENSG00000173401.5, ENSG00000180481.6		ENSMUSG00000020213.7, ENSMUSG00000020214.11, ENSMUSG00000023930.15, ENSMUSG00000024011.18, ENSMUSG00000025431.5, ENSMUSG00000025433.8, ENSMUSG00000025774.15, ENSMUSG00000025776.14, ENSMUSG00000028480.15, ENSMUSG00000031825.17, ENSMUSG00000056888.12, ENSMUSG00000067780.4, ENSMUSG00000078949.3, ENSMUSG00000112611.2		YJL078C, YJL079C, YKR013W	PTSG_02354
OG0000160	Aqu2.1.00934_001, Aqu2.1.02550_001, Aqu2.1.04307_001, Aqu2.1.04308_001, Aqu2.1.04900_001, Aqu2.1.04910_001, Aqu2.1.05566_001, Aqu2.1.06042_001, Aqu2.1.06626_001, Aqu2.1.08551_001, Aqu2.1.08821_001, Aqu2.1.09379_001, Aqu2.1.09468_001, Aqu2.1.09709_001, Aqu2.1.09710_001, Aqu2.1.10145_001, Aqu2.1.10621_001, Aqu2.1.10889_001, Aqu2.1.10995_001, Aqu2.1.11516_001, Aqu2.1.11832_001, Aqu2.1.11955_001, Aqu…				ENSCING00000012870.2, ENSCING00000023952.1		ENSDARG00000079278.7
OG0000161	Aqu2.1.08332_001			CHLRE_01g035400v5			ENSDARG00000003909.11, ENSDARG00000005327.14, ENSDARG00000008396.11, ENSDARG00000009161.12, ENSDARG00000011652.11, ENSDARG00000018506.10, ENSDARG00000020863.9, ENSDARG00000025403.10, ENSDARG00000026704.7, ENSDARG00000028850.9, ENSDARG00000029105.10, ENSDARG00000030954.9, ENSDARG00000032043.11, ENSDARG00000034707.10, ENSDARG00000035339.7, ENSDARG00000038646.7, ENSDARG00000039852.7, ENSDARG00000040…					ENSG00000132481.2, ENSG00000141569.6		ENSMUSG00000020773.12, ENSMUSG00000022113.7, ENSMUSG00000054517.10, ENSMUSG00000070332.5		YOL054W
OG0000162	Aqu2.1.27224_001, Aqu2.1.39927_001, Aqu2.1.41587_001, Aqu2.1.44246_001	WBGene00001426, WBGene00001427, WBGene00001428, WBGene00001429, WBGene00001430, WBGene00001431, WBGene00001433	Cowc_CAOG_00814, Cowc_CAOG_01670, Cowc_CAOG_04492, Cowc_CAOG_05911, Cowc_CAOG_08505	CHLRE_09g398067v5, CHLRE_09g399300v5, CHLRE_11g478700v5, CHLRE_11g478750v5, CHLRE_11g479050v5, CHLRE_12g530300v5, CHLRE_13g586300v5, CHLRE_14g616100v5, CHLRE_16g673953v5, CHLRE_16g675500v5, CHLRE_16g675550v5	ENSCING00000014905.2, ENSCING00000015563.2, ENSCING00000018615.1, ENSCING00000019745.1, ENSCING00000022027.1	CFRG0261T1, CFRG1638T1, CFRG1822T1, CFRG3211T1, CFRG3212T1, CFRG3638T1, CFRG6863T1	ENSDARG00000008447.11, ENSDARG00000010962.10, ENSDARG00000022684.7, ENSDARG00000028396.5, ENSDARG00000033567.5, ENSDARG00000037000.6, ENSDARG00000040695.5, ENSDARG00000044540.6, ENSDARG00000052625.6, ENSDARG00000098059.2, ENSDARG00000110465.1, ENSDARG00000111059.1, ENSDARG00000116437.1	DDB_G0275227, DDB_G0282267, DDB_G0283815, DDB_G0285357, DDB_G0285455, DDB_G0285457, DDB_G0295681	FBgn0010470, FBgn0013269, FBgn0013954, FBgn0029174, FBgn0037930	b0028, b3347, b3349, b4207	HVO_RS04080, HVO_RS12560, HVO_RS13175	ENSG00000004478.5, ENSG00000079150.13, ENSG00000088832.10, ENSG00000096060.10, ENSG00000100442.6, ENSG00000106080.6, ENSG00000119782.9, ENSG00000134285.6, ENSG00000173486.8, ENSG00000198225.4	Mvib_g3252, Mvib_g4628, Mvib_g9291, Mvib_novel_model_18_592f3c4f	ENSMUSG00000002732.15, ENSMUSG00000003355.8, ENSMUSG00000020635.9, ENSMUSG00000020949.10, ENSMUSG00000024222.19, ENSMUSG00000030357.11, ENSMUSG00000032966.15, ENSMUSG00000038074.17	DSAG12_01288, DSAG12_02471	YDR519W, YLR449W, YML074C, YNL135C	PTSG_01733, PTSG_03068, PTSG_06263, PTSG_10081, PTSG_12044		THAPSDRAFT_18469, THAPSDRAFT_19701, THAPSDRAFT_20016, THAPSDRAFT_20024, THAPSDRAFT_30976, THAPSDRAFT_31535, THAPSDRAFT_32093, THAPSDRAFT_33855, THAPSDRAFT_34104, THAPSDRAFT_34265, THAPSDRAFT_34864, THAPSDRAFT_35200, THAPSDRAFT_37367, THAPSDRAFT_37911, THAPSDRAFT_38006, THAPSDRAFT_41658
OG0000163	Aqu2.1.02771_001, Aqu2.1.04201_001, Aqu2.1.04783_001, Aqu2.1.05480_001, Aqu2.1.28218_001, Aqu2.1.33577_001, Aqu2.1.38797_001	WBGene00001628, WBGene00001629, WBGene00001630, WBGene00001631, WBGene00001632, WBGene00001633, WBGene00001635, WBGene00001636, WBGene00012934			ENSCING00000000040.3, ENSCING00000002377.3, ENSCING00000003121.3, ENSCING00000004285.3, ENSCING00000004301.3, ENSCING00000004570.3, ENSCING00000005004.3, ENSCING00000005194.3, ENSCING00000005208.3, ENSCING00000013851.2, ENSCING00000022778.1		ENSDARG00000003829.11, ENSDARG00000006832.11, ENSDARG00000011869.11, ENSDARG00000012355.9, ENSDARG00000012745.8, ENSDARG00000014386.10, ENSDARG00000023448.7, ENSDARG00000040048.8, ENSDARG00000042418.5, ENSDARG00000045851.10, ENSDARG00000053190.7, ENSDARG00000055490.6, ENSDARG00000057303.8, ENSDARG00000059438.6, ENSDARG00000061335.8, ENSDARG00000063636.7, ENSDARG00000095324.5, ENSDARG00000099227.3…		FBgn0001970, FBgn0027558, FBgn0030930, FBgn0031530, FBgn0031681, FBgn0034025, FBgn0035375, FBgn0036527, FBgn0036528, FBgn0036529, FBgn0039596, FBgn0050463, FBgn0051776, FBgn0051956			ENSG00000100626.12, ENSG00000106648.9, ENSG00000109586.7, ENSG00000110328.5, ENSG00000115339.9, ENSG00000119514.5, ENSG00000130035.2, ENSG00000131386.13, ENSG00000136542.4, ENSG00000139629.11, ENSG00000141429.9, ENSG00000143641.8, ENSG00000144278.10, ENSG00000158089.10, ENSG00000164574.11, ENSG00000174473.11, ENSG00000178234.8, ENSG00000182870.8, ENSG00000185274.7, ENSG00000257594.2, ENSG00000259…		ENSMUSG00000000420.16, ENSMUSG00000020520.15, ENSMUSG00000021130.9, ENSMUSG00000021903.12, ENSMUSG00000024064.15, ENSMUSG00000026828.12, ENSMUSG00000026994.10, ENSMUSG00000028938.10, ENSMUSG00000031608.14, ENSMUSG00000033316.15, ENSMUSG00000034040.18, ENSMUSG00000037280.13, ENSMUSG00000038072.15, ENSMUSG00000038296.15, ENSMUSG00000039774.13, ENSMUSG00000060988.13, ENSMUSG00000089704.10, ENSMUSG00…			PTSG_02302, PTSG_02538, PTSG_03223, PTSG_04099, PTSG_05120, PTSG_05400, PTSG_05754, PTSG_07775, PTSG_09934, PTSG_10772, PTSG_13120		THAPSDRAFT_32016
OG0000164	Aqu2.1.43723_001		Cowc_CAOG_02530	CHLRE_10g421850v5	ENSCING00000023983.1	CFRG1975T1	ENSDARG00000028848.6, ENSDARG00000075203.6, ENSDARG00000103276.3, ENSDARG00000109510.1, ENSDARG00000115800.1	DDB_G0270402	FBgn0030364, FBgn0036057			ENSG00000100557.5, ENSG00000106436.4, ENSG00000146707.10, ENSG00000151773.8, ENSG00000158869.6, ENSG00000161654.5, ENSG00000173715.11, ENSG00000176945.12, ENSG00000177800.2, ENSG00000178734.4, ENSG00000179240.4, ENSG00000179840.5, ENSG00000183154.1, ENSG00000186103.3, ENSG00000197734.4, ENSG00000198054.7, ENSG00000203286.4, ENSG00000203443.2, ENSG00000203544.3, ENSG00000203993.3, ENSG00000212670.…	Mvib_g3334	ENSMUSG00000020922.12, ENSMUSG00000021850.15, ENSMUSG00000034795.15, ENSMUSG00000035638.15, ENSMUSG00000058715.12, ENSMUSG00000071691.12		YHR121W	PTSG_08177		THAPSDRAFT_25278
OG0000165	Aqu2.1.00901_001, Aqu2.1.00914_001, Aqu2.1.01606_001, Aqu2.1.02186_001, Aqu2.1.02854_001, Aqu2.1.06887_001, Aqu2.1.07777_001, Aqu2.1.08604_001, Aqu2.1.09816_001, Aqu2.1.10096_001, Aqu2.1.10295_001, Aqu2.1.13056_001, Aqu2.1.13283_001, Aqu2.1.13284_001, Aqu2.1.13548_001, Aqu2.1.14079_001, Aqu2.1.14080_001, Aqu2.1.14103_001, Aqu2.1.14662_001, Aqu2.1.16461_001, Aqu2.1.17008_001, Aqu2.1.17831_001, Aqu…	WBGene00009267, WBGene00010406, WBGene00011216, WBGene00011507, WBGene00011980	Cowc_CAOG_03072, Cowc_CAOG_06089, Cowc_CAOG_06148, Cowc_CAOG_07320	CHLRE_01g030450v5, CHLRE_03g191900v5, CHLRE_06g250750v5, CHLRE_07g336200v5	ENSCING00000002637.3, ENSCING00000004226.3, ENSCING00000010098.3, ENSCING00000011983.2, ENSCING00000011984.2, ENSCING00000014345.2, ENSCING00000021573.1, ENSCING00000021909.1, ENSCING00000022682.1, ENSCING00000024352.1	CFRG2194T1, CFRG2707T1, CFRG3884T1, CFRG5015T1	ENSDARG00000013708.11, ENSDARG00000045343.8, ENSDARG00000059925.8, ENSDARG00000071197.5, ENSDARG00000073710.6, ENSDARG00000074367.5, ENSDARG00000078109.3, ENSDARG00000090301.3, ENSDARG00000102252.2, ENSDARG00000102645.3, ENSDARG00000105614.2, ENSDARG00000116851.1	DDB_G0274795, DDB_G0275415, DDB_G0276443, DDB_G0289611, DDB_G0290453, DDB_G0292046	FBgn0005632, FBgn0016756, FBgn0030366, FBgn0039025, FBgn0039214			ENSG00000085982.9, ENSG00000090686.11, ENSG00000109189.8, ENSG00000114374.8, ENSG00000115464.10, ENSG00000124486.8, ENSG00000152484.9, ENSG00000162402.8, ENSG00000170242.13, ENSG00000187555.10	Mvib_g2328, Mvib_g6749, Mvib_g7202	ENSMUSG00000005501.15, ENSMUSG00000022710.18, ENSMUSG00000028514.17, ENSMUSG00000029640.18, ENSMUSG00000031010.18, ENSMUSG00000043411.16, ENSMUSG00000054814.15, ENSMUSG00000056342.17, ENSMUSG00000059263.10, ENSMUSG00000069044.7		YBL067C, YER098W, YMR304W	PTSG_00761, PTSG_00869, PTSG_03791, PTSG_05206, PTSG_05545, PTSG_09002, PTSG_11701, PTSG_11964		THAPSDRAFT_21460, THAPSDRAFT_24035, THAPSDRAFT_24197, THAPSDRAFT_3629, THAPSDRAFT_9910
OG0000166	Aqu2.1.01590_001, Aqu2.1.04787_001, Aqu2.1.09609_001, Aqu2.1.16299_001, Aqu2.1.17524_001, Aqu2.1.22930_001, Aqu2.1.33096_001, Aqu2.1.33774_001, Aqu2.1.33776_001, Aqu2.1.35277_001, Aqu2.1.36084_001, Aqu2.1.39906_001	WBGene00000253, WBGene00004256, WBGene00004257, WBGene00008627, WBGene00009897, WBGene00011530, WBGene00015841, WBGene00016700, WBGene00017502, WBGene00017968, WBGene00018771, WBGene00019613, WBGene00019970, WBGene00022743	Cowc_CAOG_06499	CHLRE_03g188300v5, CHLRE_03g188400v5, CHLRE_04g227400v5, CHLRE_05g241400v5	ENSCING00000001017.3, ENSCING00000001200.3, ENSCING00000001247.3, ENSCING00000002596.3, ENSCING00000002735.3, ENSCING00000003672.3, ENSCING00000003977.3, ENSCING00000004013.3, ENSCING00000004357.3, ENSCING00000006970.3, ENSCING00000007419.3, ENSCING00000007824.3, ENSCING00000019421.1, ENSCING00000021627.1, ENSCING00000022533.1, ENSCING00000022648.1	CFRG3113T1, CFRG8136T1	ENSDARG00000012535.10, ENSDARG00000019521.11, ENSDARG00000056615.7, ENSDARG00000062632.6, ENSDARG00000079773.4, ENSDARG00000087574.4, ENSDARG00000098733.2, ENSDARG00000114937.1	DDB_G0277275, DDB_G0287101, DDB_G0289653, DDB_G0291117	FBgn0004577, FBgn0011828, FBgn0032685, FBgn0038465, FBgn0038469, FBgn0038511, FBgn0085428, FBgn0259233, FBgn0261987, FBgn0263986, FBgn0283531			ENSG00000005381.6, ENSG00000007952.13, ENSG00000074771.3, ENSG00000086991.8, ENSG00000115705.16, ENSG00000121053.5, ENSG00000130508.6, ENSG00000137857.13, ENSG00000140279.8, ENSG00000147485.8, ENSG00000165168.6, ENSG00000167419.6, ENSG00000255346.5, ENSG00000268765.1	Mvib_g1052, Mvib_g11618, Mvib_g1964, Mvib_g4156, Mvib_g5089, Mvib_g6345, Mvib_g6862, Mvib_g7771, Mvib_g9943	ENSMUSG00000009350.14, ENSMUSG00000009356.13, ENSMUSG00000015340.11, ENSMUSG00000020673.15, ENSMUSG00000020674.18, ENSMUSG00000023802.5, ENSMUSG00000030562.18, ENSMUSG00000031257.15, ENSMUSG00000033268.9, ENSMUSG00000052234.3, ENSMUSG00000068452.9	DSAG12_00286		PTSG_01423, PTSG_06093, PTSG_06098, PTSG_07396, PTSG_08391, PTSG_12170		THAPSDRAFT_11375, THAPSDRAFT_25813, THAPSDRAFT_260785, THAPSDRAFT_261641, THAPSDRAFT_267958
OG0000167	Aqu2.1.17049_001, Aqu2.1.22814_001, Aqu2.1.24873_001, Aqu2.1.36027_001, Aqu2.1.36255_001, Aqu2.1.38818_001, Aqu2.1.40331_001, Aqu2.1.41094_001, Aqu2.1.41659_001, Aqu2.1.43437_001	WBGene00008331, WBGene00014232, WBGene00019230, WBGene00044187		CHLRE_01g050451v5, CHLRE_02g117350v5, CHLRE_02g146650v5, CHLRE_03g144404v5, CHLRE_03g145447v5, CHLRE_04g212550v5, CHLRE_05g239151v5, CHLRE_06g300250v5, CHLRE_09g394769v5, CHLRE_09g403108v5, CHLRE_12g547700v5, CHLRE_13g591700v5, CHLRE_17g699500v5	ENSCING00000002033.3, ENSCING00000002372.3, ENSCING00000002693.3, ENSCING00000006672.3, ENSCING00000008049.3, ENSCING00000014121.2, ENSCING00000019406.1, ENSCING00000019448.1, ENSCING00000022550.1, ENSCING00000022854.1, ENSCING00000023246.1		ENSDARG00000036793.9, ENSDARG00000053728.7, ENSDARG00000054023.6, ENSDARG00000060374.7, ENSDARG00000062418.8, ENSDARG00000062806.8, ENSDARG00000062973.7, ENSDARG00000077853.5, ENSDARG00000078935.5, ENSDARG00000090472.4, ENSDARG00000090778.4, ENSDARG00000109623.1, ENSDARG00000113807.1	DDB_G0278903, DDB_G0281541	FBgn0026147, FBgn0030823, FBgn0031574, FBgn0031853, FBgn0031854, FBgn0034459, FBgn0039501, FBgn0051108, FBgn0052238			ENSG00000100271.12, ENSG00000114999.7, ENSG00000119685.15, ENSG00000120440.9, ENSG00000131044.12, ENSG00000135912.6, ENSG00000137941.12, ENSG00000138892.7, ENSG00000162571.9, ENSG00000170703.11, ENSG00000175764.10, ENSG00000213471.4, ENSG00000214021.11, ENSG00000250151.5, ENSG00000261147.1	Mvib_g11115, Mvib_g1380, Mvib_g2090, Mvib_g4216, Mvib_g5737, Mvib_g7908, Mvib_g842, Mvib_g8826, Mvib_g982, Mvib_g9839, Mvib_g9939, Mvib_g9951	ENSMUSG00000012609.20, ENSMUSG00000022388.15, ENSMUSG00000022442.17, ENSMUSG00000026885.14, ENSMUSG00000027394.14, ENSMUSG00000029074.15, ENSMUSG00000030276.20, ENSMUSG00000033257.15, ENSMUSG00000036745.16, ENSMUSG00000038756.14, ENSMUSG00000045467.14, ENSMUSG00000074673.16, ENSMUSG00000079722.3		YBR094W	PTSG_00722, PTSG_00812, PTSG_02223, PTSG_02290, PTSG_02922, PTSG_04117, PTSG_04194, PTSG_05189, PTSG_07212, PTSG_09974, PTSG_11001, PTSG_12768		THAPSDRAFT_262179, THAPSDRAFT_37617
OG0000168		WBGene00005748, WBGene00005749, WBGene00005750, WBGene00005751, WBGene00005753, WBGene00005754, WBGene00005755, WBGene00005756, WBGene00005757, WBGene00005758, WBGene00005759, WBGene00005760, WBGene00005761, WBGene00005762, WBGene00005763, WBGene00005764, WBGene00005766, WBGene00005767, WBGene00005768, WBGene00005769, WBGene00005770, WBGene00005771, WBGene00005773, WBGene00005776, WBGene00005778,…
OG0000169	Aqu2.1.00359_001, Aqu2.1.01726_001, Aqu2.1.02415_001, Aqu2.1.26988_001, Aqu2.1.32274_001, Aqu2.1.37208_001, Aqu2.1.42673_001, Aqu2.1.44298_001	WBGene00001328, WBGene00002247, WBGene00002248, WBGene00006746, WBGene00006787, WBGene00016913, WBGene00020908	Cowc_CAOG_02741, Cowc_CAOG_03066, Cowc_CAOG_03992, Cowc_CAOG_03992T0, Cowc_CAOG_06077, Cowc_CAOG_06137, Cowc_CAOG_07207		ENSCING00000004654.3, ENSCING00000004793.3, ENSCING00000005180.3, ENSCING00000006305.3, ENSCING00000007177.3, ENSCING00000007401.3, ENSCING00000007891.3, ENSCING00000019553.1, ENSCING00000023647.1, ENSCING00000024925.1		ENSDARG00000002084.11, ENSDARG00000014973.11, ENSDARG00000022531.7, ENSDARG00000029482.9, ENSDARG00000033950.9, ENSDARG00000035471.7, ENSDARG00000036279.6, ENSDARG00000036422.8, ENSDARG00000039133.8, ENSDARG00000045524.7, ENSDARG00000058543.6, ENSDARG00000061260.6, ENSDARG00000068288.6, ENSDARG00000073713.7, ENSDARG00000076564.5, ENSDARG00000076748.5, ENSDARG00000077367.5, ENSDARG00000078536.5, E…		FBgn0002526, FBgn0015773, FBgn0015774, FBgn0261563, FBgn0261800, FBgn0267348, FBgn0284408			ENSG00000042781.8, ENSG00000050555.13, ENSG00000053747.11, ENSG00000058085.10, ENSG00000065320.4, ENSG00000074527.7, ENSG00000091128.8, ENSG00000091136.9, ENSG00000101680.9, ENSG00000106780.7, ENSG00000130702.9, ENSG00000135862.5, ENSG00000142798.12, ENSG00000162068.1, ENSG00000162631.14, ENSG00000172037.9, ENSG00000196358.6, ENSG00000196569.7, ENSG00000196878.8	Mvib_g2972, Mvib_g3054, Mvib_g4625, Mvib_g780	ENSMUSG00000002900.18, ENSMUSG00000015647.10, ENSMUSG00000019899.18, ENSMUSG00000020019.5, ENSMUSG00000020902.13, ENSMUSG00000024421.17, ENSMUSG00000026478.15, ENSMUSG00000026479.14, ENSMUSG00000026609.16, ENSMUSG00000026639.19, ENSMUSG00000026840.15, ENSMUSG00000028763.19, ENSMUSG00000032796.9, ENSMUSG00000035513.21, ENSMUSG00000039270.10, ENSMUSG00000052911.10, ENSMUSG00000059857.17, ENSMUSG000…			PTSG_02226, PTSG_05153, PTSG_09054
OG0000170	Aqu2.1.01537_001, Aqu2.1.02444_001, Aqu2.1.03611_001, Aqu2.1.04908_001, Aqu2.1.04909_001, Aqu2.1.05117_001, Aqu2.1.20040_001, Aqu2.1.22149_001, Aqu2.1.32717_001, Aqu2.1.33321_001, Aqu2.1.33322_001, Aqu2.1.33371_001, Aqu2.1.37925_001, Aqu2.1.40973_001, Aqu2.1.40974_001, Aqu2.1.40975_001, Aqu2.1.40976_001, Aqu2.1.40977_001, Aqu2.1.40979_001, Aqu2.1.40980_001, Aqu2.1.40981_001, Aqu2.1.41705_001, Aqu…	WBGene00002976, WBGene00008314, WBGene00009500	Cowc_CAOG_01087, Cowc_CAOG_03740, Cowc_CAOG_05278, Cowc_CAOG_05351, Cowc_CAOG_06673, Cowc_CAOG_08320, Cowc_CAOG_08321, Cowc_CAOG_08322, Cowc_CAOG_08471, Cowc_CAOG_08472, Cowc_CAOG_08472T0		ENSCING00000002488.3, ENSCING00000003404.3, ENSCING00000007882.2, ENSCING00000011867.2, ENSCING00000011953.2, ENSCING00000014169.2, ENSCING00000014479.2, ENSCING00000014819.2, ENSCING00000018153.1, ENSCING00000018863.1, ENSCING00000020603.1, ENSCING00000023181.1, ENSCING00000023886.1	CFRG4931T1	ENSDARG00000001559.14, ENSDARG00000009123.11, ENSDARG00000042138.8, ENSDARG00000044414.6, ENSDARG00000056075.8, ENSDARG00000077905.6, ENSDARG00000077920.4, ENSDARG00000086724.3, ENSDARG00000091584.4, ENSDARG00000096787.2		FBgn0001083, FBgn0010114, FBgn0030617, FBgn0032797			ENSG00000007908.11, ENSG00000117335.14, ENSG00000121904.13, ENSG00000123838.6, ENSG00000123843.8, ENSG00000164796.13, ENSG00000165124.13, ENSG00000174175.12, ENSG00000183117.13, ENSG00000188404.4, ENSG00000197721.12, ENSG00000203710.6	Mvib_g11795, Mvib_g2958, Mvib_g5222, Mvib_g5240	ENSMUSG00000016481.16, ENSMUSG00000016493.14, ENSMUSG00000022311.16, ENSMUSG00000026405.15, ENSMUSG00000026580.17, ENSMUSG00000026581.15, ENSMUSG00000026582.8, ENSMUSG00000026616.17, ENSMUSG00000028804.21, ENSMUSG00000042554.11, ENSMUSG00000060924.16			PTSG_00705, PTSG_00739, PTSG_01519, PTSG_03008, PTSG_05335, PTSG_06067, PTSG_07362, PTSG_07443, PTSG_07903, PTSG_08400, PTSG_08988, PTSG_08990, PTSG_08991, PTSG_09548, PTSG_10194, PTSG_11058, PTSG_11500, PTSG_12295, PTSG_12546, PTSG_13151, PTSG_13222, PTSG_13232
OG0000171	Aqu2.1.05938_001, Aqu2.1.09477_001, Aqu2.1.11942_001, Aqu2.1.22433_001, Aqu2.1.38411_001, Aqu2.1.38608_001, Aqu2.1.42634_001, Aqu2.1.43515_001, Aqu2.1.43982_001	WBGene00002344, WBGene00006708, WBGene00006715, WBGene00006716, WBGene00219376	Cowc_CAOG_00194, Cowc_CAOG_02013, Cowc_CAOG_02291, Cowc_CAOG_04214, Cowc_CAOG_06883, Cowc_CAOG_08446	CHLRE_01g026600v5, CHLRE_01g046850v5, CHLRE_05g240150v5, CHLRE_06g292800v5, CHLRE_13g570300v5, CHLRE_16g693700v5	ENSCING00000002344.3, ENSCING00000003211.3, ENSCING00000003855.3, ENSCING00000003861.3, ENSCING00000006860.2, ENSCING00000018639.1, ENSCING00000018711.1, ENSCING00000021502.1	CFRG1401T1, CFRG1982T1, CFRG4474T1, CFRG5519T1, CFRG8299T1	ENSDARG00000008748.8, ENSDARG00000012244.6, ENSDARG00000013505.11, ENSDARG00000015057.8, ENSDARG00000029107.6, ENSDARG00000034670.10, ENSDARG00000038473.10, ENSDARG00000038576.5, ENSDARG00000043484.7, ENSDARG00000045877.5, ENSDARG00000063285.7, ENSDARG00000089055.4, ENSDARG00000099749.2, ENSDARG00000111297.1, ENSDARG00000111656.1, ENSDARG00000114039.1, ENSDARG00000116649.1	DDB_G0274313, DDB_G0277267, DDB_G0281833, DDB_G0284865, DDB_G0290547, DDB_G0291199	FBgn0000173, FBgn0011217, FBgn0015320, FBgn0015321, FBgn0028913, FBgn0030386, FBgn0031331, FBgn0035455			ENSG00000072401.10, ENSG00000077152.5, ENSG00000078140.9, ENSG00000078967.8, ENSG00000102069.3, ENSG00000109332.15, ENSG00000131508.11, ENSG00000170035.11, ENSG00000170142.7, ENSG00000177889.5, ENSG00000182247.5	Mvib_g4872, Mvib_g7630, Mvib_g7683, Mvib_g8434, Mvib_g8561	ENSMUSG00000019927.7, ENSMUSG00000021774.14, ENSMUSG00000026429.10, ENSMUSG00000027011.15, ENSMUSG00000029203.17, ENSMUSG00000047079.2, ENSMUSG00000050435.3, ENSMUSG00000058317.13, ENSMUSG00000063447.8, ENSMUSG00000074781.6, ENSMUSG00000078578.10, ENSMUSG00000091896.10	DSAG12_00996	YBR082C, YDR059C, YDR092W, YDR177W, YGR133W	PTSG_01769, PTSG_03317, PTSG_05046, PTSG_06167, PTSG_07150, PTSG_08441, PTSG_10418		THAPSDRAFT_22432, THAPSDRAFT_23095, THAPSDRAFT_40148, THAPSDRAFT_6133, THAPS_10985
OG0000172	Aqu2.1.19430_001, Aqu2.1.20153_001, Aqu2.1.36017_001	WBGene00001145, WBGene00001179, WBGene00004344, WBGene00004345, WBGene00004346, WBGene00004347, WBGene00004349, WBGene00004350	Cowc_CAOG_03190, Cowc_CAOG_06697, Cowc_CAOG_08514		ENSCING00000005546.3, ENSCING00000005547.3, ENSCING00000005623.3, ENSCING00000012939.2, ENSCING00000013639.2, ENSCING00000014152.2, ENSCING00000014153.1, ENSCING00000014322.2, ENSCING00000014324.2, ENSCING00000021001.1, ENSCING00000022363.1, ENSCING00000023211.1, ENSCING00000023382.1, ENSCING00000023631.1, ENSCING00000024372.1	CFRG2979T1	ENSDARG00000002644.9, ENSDARG00000015627.13, ENSDARG00000016584.11, ENSDARG00000017653.9, ENSDARG00000017860.6, ENSDARG00000021521.8, ENSDARG00000028276.8, ENSDARG00000035132.6, ENSDARG00000036106.7, ENSDARG00000037646.9, ENSDARG00000037925.10, ENSDARG00000038859.6, ENSDARG00000039435.6, ENSDARG00000040177.5, ENSDARG00000045156.8, ENSDARG00000060200.6, ENSDARG00000070037.4, ENSDARG00000070047.5, …	DDB_G0273033, DDB_G0274041, DDB_G0282583, DDB_G0286173, DDB_G0286817	FBgn0024941, FBgn0028743, FBgn0259927			ENSG00000076344.11, ENSG00000090104.7, ENSG00000091844.3, ENSG00000108370.11, ENSG00000116741.6, ENSG00000117152.9, ENSG00000127074.10, ENSG00000135824.8, ENSG00000138835.18, ENSG00000143248.8, ENSG00000143333.6, ENSG00000147509.9, ENSG00000148908.10, ENSG00000150681.5, ENSG00000171700.9, ENSG00000182732.12, ENSG00000182901.11, ENSG00000253148.1	Mvib_g227, Mvib_g339, Mvib_g926	ENSMUSG00000002458.14, ENSMUSG00000002459.18, ENSMUSG00000019775.18, ENSMUSG00000020599.14, ENSMUSG00000021219.17, ENSMUSG00000024186.16, ENSMUSG00000026357.4, ENSMUSG00000026358.14, ENSMUSG00000026360.10, ENSMUSG00000026475.8, ENSMUSG00000026527.14, ENSMUSG00000026678.11, ENSMUSG00000030844.12, ENSMUSG00000038530.12, ENSMUSG00000042671.13, ENSMUSG00000051079.9, ENSMUSG00000059810.19, ENSMUSG0000…		YOR107W	PTSG_10914		THAPS_263123
OG0000173	Aqu2.1.35108_001, Aqu2.1.35985_001	WBGene00001186, WBGene00001249, WBGene00001250, WBGene00001251, WBGene00001252, WBGene00001253, WBGene00001310, WBGene00001311, WBGene00015981	Cowc_CAOG_01565, Cowc_CAOG_02090, Cowc_CAOG_03836, Cowc_CAOG_04548, Cowc_CAOG_08815	CHLRE_01g025050v5, CHLRE_03g160600v5, CHLRE_03g160700v5, CHLRE_05g242600v5, CHLRE_06g266850v5, CHLRE_06g266950v5, CHLRE_07g319701v5, CHLRE_08g358532v5, CHLRE_08g358534v5, CHLRE_08g378800v5, CHLRE_10g435450v5, CHLRE_11g467581v5	ENSCING00000004437.3, ENSCING00000015930.2	CFRG0551T1, CFRG1059T1, CFRG1175T1, CFRG1355T1, CFRG2243T1, CFRG3062T1, CFRG3069T1, CFRG3901T1, CFRG4531T1, CFRG4656T1, CFRG5028T1, CFRG5111T1, CFRG5330T1, CFRG5490T1, CFRG6180T1, CFRG6458T1, CFRG6459T1, CFRG6532T1, CFRG6783T1, CFRG7586T1, CFRG8465T1	ENSDARG00000009094.8, ENSDARG00000013477.9, ENSDARG00000016526.9, ENSDARG00000017821.10, ENSDARG00000059130.6, ENSDARG00000059327.5, ENSDARG00000067669.3, ENSDARG00000098952.2, ENSDARG00000103589.2, ENSDARG00000117116.1	DDB_G0267640, DDB_G0268792, DDB_G0270756, DDB_G0277147, DDB_G0277589, DDB_G0277591, DDB_G0281661, DDB_G0281829, DDB_G0282811, DDB_G0284441, DDB_G0285139, DDB_G0287057, DDB_G0289651, DDB_G0295707	FBgn0001138, FBgn0003117, FBgn0003507, FBgn0032223, FBgn0038391			ENSG00000102145.9, ENSG00000107485.11, ENSG00000130700.6, ENSG00000136574.13, ENSG00000141448.4, ENSG00000179348.7, ENSG00000220201.3, ENSG00000261345.2, ENSG00000267841.2	Mvib_g240, Mvib_g6696, Mvib_g6854, Mvib_g7031, Mvib_g7587, Mvib_g7631, Mvib_g9444, Mvib_g9525	ENSMUSG00000005836.11, ENSMUSG00000015053.15, ENSMUSG00000015619.11, ENSMUSG00000015627.6, ENSMUSG00000021944.16, ENSMUSG00000031162.15, ENSMUSG00000079681.4		YER040W, YFL021W, YIR013C, YJL110C, YKL185W, YKR034W, YLR013W, YMR136W, YPL021W	PTSG_01016, PTSG_02749, PTSG_08338
OG0000174	Aqu2.1.24626_001	WBGene00002050, WBGene00002051, WBGene00002052, WBGene00002053, WBGene00002054, WBGene00002055, WBGene00002056, WBGene00002057, WBGene00002058, WBGene00002067, WBGene00003052, WBGene00003485, WBGene00017327	Cowc_CAOG_00388		ENSCING00000000419.3, ENSCING00000000897.3, ENSCING00000001690.3, ENSCING00000006851.3, ENSCING00000008941.3, ENSCING00000021030.1		ENSDARG00000003146.10, ENSDARG00000005221.8, ENSDARG00000007751.9, ENSDARG00000010008.8, ENSDARG00000011862.8, ENSDARG00000012281.8, ENSDARG00000012426.13, ENSDARG00000013415.11, ENSDARG00000017624.9, ENSDARG00000023082.9, ENSDARG00000025301.9, ENSDARG00000028306.10, ENSDARG00000034836.8, ENSDARG00000036830.9, ENSDARG00000036832.10, ENSDARG00000036834.10, ENSDARG00000043242.5, ENSDARG00000043697.…		FBgn0002525, FBgn0010397			ENSG00000026025.9, ENSG00000113368.7, ENSG00000128422.11, ENSG00000131095.7, ENSG00000135406.9, ENSG00000135480.10, ENSG00000139648.6, ENSG00000160789.15, ENSG00000170421.7, ENSG00000170423.8, ENSG00000170465.9, ENSG00000170477.8, ENSG00000170484.5, ENSG00000170486.6, ENSG00000175084.7, ENSG00000176619.6, ENSG00000185069.2, ENSG00000185479.5, ENSG00000186049.4, ENSG00000186442.6, ENSG00000186832.…	Mvib_g10542, Mvib_g2946	ENSMUSG00000020932.15, ENSMUSG00000022055.8, ENSMUSG00000023039.18, ENSMUSG00000023041.8, ENSMUSG00000023484.15, ENSMUSG00000024590.9, ENSMUSG00000026208.10, ENSMUSG00000026728.10, ENSMUSG00000028063.16, ENSMUSG00000035557.10, ENSMUSG00000045545.9, ENSMUSG00000048699.5, ENSMUSG00000049382.11, ENSMUSG00000050463.10, ENSMUSG00000051879.5, ENSMUSG00000053654.8, ENSMUSG00000053797.11, ENSMUSG00000056…			PTSG_10006, PTSG_10008
OG0000175														ENSMUSG00000050961.5, ENSMUSG00000052334.13, ENSMUSG00000063277.9, ENSMUSG00000068399.6, ENSMUSG00000068506.4, ENSMUSG00000071613.13, ENSMUSG00000072145.4, ENSMUSG00000072595.4, ENSMUSG00000072605.12, ENSMUSG00000072726.4, ENSMUSG00000072738.4, ENSMUSG00000072739.5, ENSMUSG00000079244.4, ENSMUSG00000079265.12, ENSMUSG00000079267.10, ENSMUSG00000079269.4, ENSMUSG00000079271.5, ENSMUSG00000079364.4…
OG0000176	Aqu2.1.05407_001, Aqu2.1.09712_001, Aqu2.1.18613_001, Aqu2.1.18614_001, Aqu2.1.31180_001, Aqu2.1.31339_001, Aqu2.1.33472_001, Aqu2.1.40718_001, Aqu2.1.43052_001	WBGene00002632, WBGene00004929	Cowc_CAOG_01621, Cowc_CAOG_03990, Cowc_CAOG_06143, Cowc_CAOG_07778, Cowc_CAOG_08395	CHLRE_01g017550v5, CHLRE_01g047500v5, CHLRE_01g054100v5, CHLRE_02g092150v5, CHLRE_02g115508v5, CHLRE_03g205697v5, CHLRE_04g231614v5, CHLRE_06g275450v5, CHLRE_12g503600v5, CHLRE_16g684800v5, CHLRE_17g715200v5	ENSCING00000004411.3, ENSCING00000004875.3, ENSCING00000004971.3, ENSCING00000006713.3, ENSCING00000006874.3, ENSCING00000012555.2, ENSCING00000013723.2, ENSCING00000015955.2, ENSCING00000018834.1, ENSCING00000019511.1, ENSCING00000020341.1	CFRG0804T1, CFRG2830T1, CFRG4650T1, CFRG7394T1, CFRG8501T1	ENSDARG00000000861.13, ENSDARG00000017708.10, ENSDARG00000040853.8, ENSDARG00000044281.10, ENSDARG00000071465.7, ENSDARG00000079670.5, ENSDARG00000102684.2, ENSDARG00000105548.2, ENSDARG00000112058.1, ENSDARG00000116564.1, ENSDARG00000116738.1	DDB_G0288183, DDB_G0289585, DDB_G0293056, DDB_G0294094	FBgn0028487, FBgn0033984, FBgn0034655, FBgn0035008, FBgn0038504, FBgn0263289			ENSG00000033122.14, ENSG00000108061.7, ENSG00000112851.10, ENSG00000122477.8, ENSG00000137269.10, ENSG00000163827.8, ENSG00000180900.12, ENSG00000188306.6, ENSG00000240720.3, ENSG00000260968.1	Mvib_g11534, Mvib_g131, Mvib_g1658, Mvib_g3133, Mvib_g3938, Mvib_g4573, Mvib_g4575, Mvib_g5182, Mvib_g6112, Mvib_g6750, Mvib_g7075, Mvib_g7562, Mvib_g7780, Mvib_g7824, Mvib_g8013	ENSMUSG00000021709.15, ENSMUSG00000022568.18, ENSMUSG00000024976.15, ENSMUSG00000027703.17, ENSMUSG00000027961.8, ENSMUSG00000028176.14, ENSMUSG00000032352.17, ENSMUSG00000032495.9, ENSMUSG00000040367.3, ENSMUSG00000063052.10	DSAG12_00607, DSAG12_00831, DSAG12_01111, DSAG12_01115, DSAG12_02575, DSAG12_02626, DSAG12_02969, DSAG12_03483		PTSG_05567, PTSG_06876, PTSG_07158, PTSG_07395		THAPSDRAFT_1849, THAPSDRAFT_1850, THAPSDRAFT_935
OG0000177	Aqu2.1.07362_001, Aqu2.1.17291_001, Aqu2.1.20114_001, Aqu2.1.27488_001, Aqu2.1.28812_001, Aqu2.1.29052_001, Aqu2.1.29054_001, Aqu2.1.32122_001, Aqu2.1.40688_001	WBGene00003106, WBGene00003376, WBGene00004750, WBGene00006543, WBGene00006544, WBGene00006545, WBGene00006546, WBGene00006547, WBGene00006552, WBGene00006556, WBGene00006557, WBGene00044798	Cowc_CAOG_05512, Cowc_CAOG_05526, Cowc_CAOG_07284		ENSCING00000000810.3, ENSCING00000001721.3, ENSCING00000003112.3, ENSCING00000003391.3, ENSCING00000004291.3, ENSCING00000005267.3, ENSCING00000008678.3, ENSCING00000020186.1, ENSCING00000023066.1	CFRG1208T1, CFRG1661T1, CFRG1813T1, CFRG3981T1, CFRG5824T1, CFRG6948T1	ENSDARG00000002216.11, ENSDARG00000002582.10, ENSDARG00000004473.8, ENSDARG00000004712.9, ENSDARG00000005150.10, ENSDARG00000006120.10, ENSDARG00000006640.8, ENSDARG00000006939.10, ENSDARG00000007329.9, ENSDARG00000011785.7, ENSDARG00000018025.10, ENSDARG00000024894.8, ENSDARG00000030058.8, ENSDARG00000031891.8, ENSDARG00000036930.7, ENSDARG00000039806.10, ENSDARG00000061509.6, ENSDARG00000076259…		FBgn0000179, FBgn0011723, FBgn0016660, FBgn0021767, FBgn0028789, FBgn0035954, FBgn0035956, FBgn0261963			ENSG00000073861.2, ENSG00000089225.15, ENSG00000092607.9, ENSG00000112837.12, ENSG00000121068.9, ENSG00000121075.5, ENSG00000122145.10, ENSG00000135111.10, ENSG00000136535.10, ENSG00000143178.8, ENSG00000149922.6, ENSG00000163508.8, ENSG00000164458.5, ENSG00000164532.10, ENSG00000167800.9, ENSG00000174197.12, ENSG00000184058.8, ENSG00000196355.2	Mvib_g6143	ENSMUSG00000000093.7, ENSMUSG00000000094.13, ENSMUSG00000001444.3, ENSMUSG00000009097.11, ENSMUSG00000018263.12, ENSMUSG00000018604.19, ENSMUSG00000026572.12, ENSMUSG00000027868.12, ENSMUSG00000030699.17, ENSMUSG00000031241.18, ENSMUSG00000031965.16, ENSMUSG00000032419.9, ENSMUSG00000032446.15, ENSMUSG00000033943.16, ENSMUSG00000035033.16, ENSMUSG00000037477.9, ENSMUSG00000062327.11
OG0000178	Aqu2.1.30064_001, Aqu2.1.39348_001, Aqu2.1.43771_001	WBGene00000913, WBGene00001043, WBGene00004762, WBGene00006508, WBGene00008424, WBGene00018516	Cowc_CAOG_00354, Cowc_CAOG_00763, Cowc_CAOG_01428, Cowc_CAOG_04172, Cowc_CAOG_08028	CHLRE_06g308400v5, CHLRE_07g323100v5, CHLRE_09g396102v5, CHLRE_12g511650v5	ENSCING00000001992.3, ENSCING00000002379.3, ENSCING00000007520.3, ENSCING00000008460.3, ENSCING00000011307.2, ENSCING00000011484.2, ENSCING00000019094.1, ENSCING00000022443.1	CFRG0932T1, CFRG2159T1, CFRG4060T1, CFRG4712T1, CFRG7959T1	ENSDARG00000011855.9, ENSDARG00000020009.10, ENSDARG00000020845.10, ENSDARG00000031911.7, ENSDARG00000037777.7, ENSDARG00000056623.7, ENSDARG00000056985.4, ENSDARG00000068397.6, ENSDARG00000071018.7, ENSDARG00000076292.6, ENSDARG00000077686.7, ENSDARG00000078842.5, ENSDARG00000079891.5, ENSDARG00000090654.3, ENSDARG00000095654.3, ENSDARG00000110668.1, ENSDARG00000112917.1, ENSDARG00000113090.1, E…	DDB_G0272044, DDB_G0275865, DDB_G0276447, DDB_G0276461, DDB_G0280111, DDB_G0285967, DDB_G0286557, DDB_G0287969, DDB_G0289979, DDB_G0291350, DDB_G0292920	FBgn0000244, FBgn0015772, FBgn0026379, FBgn0037218, FBgn0037491			ENSG00000079308.12, ENSG00000111077.13, ENSG00000115661.9, ENSG00000115977.14, ENSG00000116675.11, ENSG00000131746.8, ENSG00000132958.13, ENSG00000136205.12, ENSG00000138756.13, ENSG00000166157.12, ENSG00000171862.5, ENSG00000178950.12	Mvib_g11714, Mvib_g4687, Mvib_g68, Mvib_g6911, Mvib_g6993, Mvib_g9950	ENSMUSG00000013663.9, ENSMUSG00000017607.10, ENSMUSG00000020422.15, ENSMUSG00000026201.13, ENSMUSG00000028528.18, ENSMUSG00000031481.9, ENSMUSG00000034663.14, ENSMUSG00000037003.17, ENSMUSG00000055322.17, ENSMUSG00000057230.15, ENSMUSG00000062234.15		YBR059C, YDR320C, YIL095W, YNL020C, YNL128W, YPL236C	PTSG_00203, PTSG_01962, PTSG_02001, PTSG_05619, PTSG_10201, PTSG_10560, PTSG_11157		THAPSDRAFT_11286, THAPSDRAFT_11433, THAPSDRAFT_24137, THAPSDRAFT_4105
OG0000179	Aqu2.1.01196_001, Aqu2.1.01815_001, Aqu2.1.05316_001, Aqu2.1.05460_001, Aqu2.1.07547_001, Aqu2.1.08865_001, Aqu2.1.09020_001, Aqu2.1.09022_001, Aqu2.1.09921_001, Aqu2.1.11435_001, Aqu2.1.13765_001, Aqu2.1.13768_001, Aqu2.1.19257_001, Aqu2.1.21810_001, Aqu2.1.28676_001, Aqu2.1.29014_001, Aqu2.1.29015_001, Aqu2.1.29017_001, Aqu2.1.30827_001, Aqu2.1.42135_001	WBGene00001166, WBGene00001167, WBGene00010732	Cowc_CAOG_03533, Cowc_CAOG_03533T0, Cowc_CAOG_05368, Cowc_CAOG_07006, Cowc_CAOG_09301, Cowc_CAOG_10114, Cowc_CAOG_10115	CHLRE_10g459050v5, CHLRE_12g485500v5, CHLRE_12g516200v5, CHLRE_12g541800v5, CHLRE_12g542100v5, CHLRE_13g564950v5, CHLRE_16g650625v5, CHLRE_17g697650v5, CHLRE_17g737250v5	ENSCING00000000180.3, ENSCING00000000792.3, ENSCING00000008660.3, ENSCING00000009356.3, ENSCING00000009372.4, ENSCING00000009474.3, ENSCING00000021937.1	CFRG0088T1, CFRG0372T1, CFRG0526T1, CFRG2691T1, CFRG6103T1, CFRG6464T1	ENSDARG00000012261.11, ENSDARG00000017853.9, ENSDARG00000035256.6, ENSDARG00000042065.8, ENSDARG00000042094.8, ENSDARG00000057151.7, ENSDARG00000079672.6, ENSDARG00000100371.3, ENSDARG00000109247.1, ENSDARG00000111159.1, ENSDARG00000112764.1, ENSDARG00000114415.1, ENSDARG00000117086.1	DDB_G0274387, DDB_G0279689, DDB_G0283359, DDB_G0287685, DDB_G0287987, DDB_G0288373, DDB_G0292866	FBgn0000559, FBgn0032242, FBgn0032969, FBgn0039566, FBgn0053158	b1845	HVO_RS06420	ENSG00000085377.9, ENSG00000108883.8, ENSG00000138078.11, ENSG00000140598.9, ENSG00000167658.11	Mvib_g11864, Mvib_g3338, Mvib_g5269, Mvib_g5523, Mvib_g6358	ENSMUSG00000019849.12, ENSMUSG00000020929.15, ENSMUSG00000024127.16, ENSMUSG00000034994.11, ENSMUSG00000038563.15	DSAG12_02442, DSAG12_03279	YDR385W, YKL173W, YNL163C, YOR133W	PTSG_02762, PTSG_05063, PTSG_09526, PTSG_10759, PTSG_11989, PTSG_12302, PTSG_12836		THAPSDRAFT_23179, THAPSDRAFT_26806, THAPSDRAFT_269148, THAPSDRAFT_31242, THAPSDRAFT_41892, THAPSDRAFT_7546
OG0000180	Aqu2.1.00392_001, Aqu2.1.01952_001, Aqu2.1.02356_001, Aqu2.1.02604_001, Aqu2.1.03119_001, Aqu2.1.03120_001, Aqu2.1.04460_001, Aqu2.1.04928_001, Aqu2.1.05177_001, Aqu2.1.05947_001, Aqu2.1.05948_001, Aqu2.1.05949_001, Aqu2.1.05976_001, Aqu2.1.06114_001, Aqu2.1.06137_001, Aqu2.1.06533_001, Aqu2.1.06817_001, Aqu2.1.06818_001, Aqu2.1.06964_001, Aqu2.1.07233_001, Aqu2.1.07726_001, Aqu2.1.07749_001, Aqu…
OG0000181	Aqu2.1.00814_001, Aqu2.1.07686_001, Aqu2.1.07962_001, Aqu2.1.08164_001, Aqu2.1.10405_001, Aqu2.1.13835_001, Aqu2.1.13935_001, Aqu2.1.14195_001, Aqu2.1.15915_001, Aqu2.1.15916_001, Aqu2.1.16110_001, Aqu2.1.16116_001, Aqu2.1.18695_001, Aqu2.1.20720_001, Aqu2.1.22605_001, Aqu2.1.26813_001, Aqu2.1.27958_001, Aqu2.1.29725_001, Aqu2.1.41243_001, Aqu2.1.42289_001, Aqu2.1.44035_001	WBGene00011173, WBGene00013575, WBGene00016716, WBGene00018152, WBGene00019920, WBGene00020343, WBGene00022037	Cowc_CAOG_00284, Cowc_CAOG_00708, Cowc_CAOG_00771, Cowc_CAOG_01386, Cowc_CAOG_01501, Cowc_CAOG_01573, Cowc_CAOG_02344, Cowc_CAOG_03075, Cowc_CAOG_06845	CHLRE_03g182050v5, CHLRE_12g500715v5, CHLRE_12g507400v5, CHLRE_13g566650v5	ENSCING00000002865.3, ENSCING00000022360.1	CFRG0858T1, CFRG2081T1, CFRG2230T1, CFRG3233T1, CFRG3392T1, CFRG6852T1, CFRG6999T1, CFRG8148T1	ENSDARG00000003854.9, ENSDARG00000004078.8, ENSDARG00000004094.12, ENSDARG00000010752.8, ENSDARG00000014674.11, ENSDARG00000030514.8, ENSDARG00000032079.7, ENSDARG00000062077.8, ENSDARG00000075931.6, ENSDARG00000078399.5, ENSDARG00000099648.2, ENSDARG00000109220.1, ENSDARG00000113657.1	DDB_G0269242, DDB_G0269474, DDB_G0270106, DDB_G0288001	FBgn0027348, FBgn0036821, FBgn0263120, FBgn0286723		HVO_RS13885	ENSG00000068366.15, ENSG00000103740.5, ENSG00000123983.9, ENSG00000130377.9, ENSG00000151726.9, ENSG00000164398.8, ENSG00000197142.6	Mvib_g2073, Mvib_g2190, Mvib_g3237, Mvib_g4539, Mvib_g5910, Mvib_g9391	ENSMUSG00000018796.14, ENSMUSG00000020333.18, ENSMUSG00000024207.9, ENSMUSG00000024209.10, ENSMUSG00000024981.7, ENSMUSG00000031278.13, ENSMUSG00000032281.12, ENSMUSG00000032883.16	DSAG12_02054, DSAG12_02055	YER015W, YIL009W, YMR246W, YOR317W	PTSG_05408, PTSG_06958, PTSG_08475, PTSG_10811, PTSG_12629		THAPSDRAFT_11953, THAPSDRAFT_13156, THAPSDRAFT_25022, THAPSDRAFT_25042, THAPSDRAFT_262242, THAPSDRAFT_29867
OG0000182	Aqu2.1.01734_001, Aqu2.1.09804_001, Aqu2.1.09805_001, Aqu2.1.09806_001, Aqu2.1.09807_001, Aqu2.1.13197_001, Aqu2.1.13198_001, Aqu2.1.13200_001, Aqu2.1.16664_001, Aqu2.1.16667_001, Aqu2.1.16668_001, Aqu2.1.20432_001, Aqu2.1.20433_001, Aqu2.1.25935_001, Aqu2.1.26214_001, Aqu2.1.26218_001, Aqu2.1.26219_001, Aqu2.1.26220_001, Aqu2.1.34361_001, Aqu2.1.34362_001, Aqu2.1.34363_001, Aqu2.1.34365_001, Aqu…	WBGene00000950, WBGene00000952, WBGene00001465, WBGene00003168, WBGene00003174, WBGene00006748, WBGene00006832, WBGene00007775, WBGene00009073, WBGene00010334, WBGene00012116, WBGene00012137, WBGene00015957, WBGene00016063, WBGene00016064, WBGene00016066, WBGene00017879, WBGene00020903, WBGene00022815			ENSCING00000000539.3, ENSCING00000002494.3, ENSCING00000006671.3, ENSCING00000014097.2, ENSCING00000016079.2, ENSCING00000020607.1		ENSDARG00000004243.10, ENSDARG00000006849.12, ENSDARG00000008329.9, ENSDARG00000025162.12, ENSDARG00000098428.2, ENSDARG00000101866.3, ENSDARG00000105115.2		FBgn0020258, FBgn0022981, FBgn0024319, FBgn0030795, FBgn0030844, FBgn0031802, FBgn0031803, FBgn0034489, FBgn0034730, FBgn0034965, FBgn0035458, FBgn0035785, FBgn0039424, FBgn0039675, FBgn0039676, FBgn0039677, FBgn0039679, FBgn0039839, FBgn0050181, FBgn0051065, FBgn0051105, FBgn0052792, FBgn0053289, FBgn0053349, FBgn0053508, FBgn0065108, FBgn0065109, FBgn0065110, FBgn0085398, FBgn0265001			ENSG00000072182.8, ENSG00000108684.10, ENSG00000110881.7, ENSG00000111319.8, ENSG00000162572.15, ENSG00000166828.2, ENSG00000168447.6, ENSG00000213199.3, ENSG00000256394.2, ENSG00000262505.1	Mvib_g1489, Mvib_g3132, Mvib_g4602, Mvib_g4933	ENSMUSG00000000216.9, ENSMUSG00000020704.14, ENSMUSG00000023017.11, ENSMUSG00000028008.11, ENSMUSG00000030340.17, ENSMUSG00000030873.10, ENSMUSG00000033007.16, ENSMUSG00000038276.13
OG0000183	Aqu2.1.02577_001, Aqu2.1.04142_001, Aqu2.1.06176_001, Aqu2.1.08008_001, Aqu2.1.14528_001, Aqu2.1.33516_001, Aqu2.1.41881_001	WBGene00003914, WBGene00007071, WBGene00009865, WBGene00011000, WBGene00011587, WBGene00011803, WBGene00012776, WBGene00013166, WBGene00020465, WBGene00022073	Cowc_CAOG_01850, Cowc_CAOG_04730, Cowc_CAOG_06973	CHLRE_02g076200v5, CHLRE_04g213250v5, CHLRE_04g213251v5, CHLRE_09g402256v5, CHLRE_17g736650v5	ENSCING00000003909.3, ENSCING00000004229.3, ENSCING00000004939.3, ENSCING00000006862.3, ENSCING00000007366.3, ENSCING00000018234.1, ENSCING00000022842.1	CFRG5278T1, CFRG8128T1	ENSDARG00000013024.10, ENSDARG00000021859.9, ENSDARG00000036809.9, ENSDARG00000041083.8, ENSDARG00000044943.8, ENSDARG00000057064.8, ENSDARG00000089706.4, ENSDARG00000097285.3, ENSDARG00000098618.3, ENSDARG00000100394.2, ENSDARG00000103878.2, ENSDARG00000109358.1, ENSDARG00000110180.1, ENSDARG00000110641.1, ENSDARG00000111591.1, ENSDARG00000111837.1, ENSDARG00000115527.1, ENSDARG00000115561.1, EN…	DDB_G0269852, DDB_G0270670, DDB_G0270994, DDB_G0273419, DDB_G0273539	FBgn0028935, FBgn0030222, FBgn0030223, FBgn0036186, FBgn0038135, FBgn0038136, FBgn0038897, FBgn0039064, FBgn0039640, FBgn0039656, FBgn0046253, FBgn0051198, FBgn0051233, FBgn0051343, FBgn0051445, FBgn0052473, FBgn0058470, FBgn0259237, FBgn0261243, FBgn0263236, FBgn0285963	b0932		ENSG00000072657.4, ENSG00000113441.11, ENSG00000138792.5, ENSG00000141279.11, ENSG00000164307.8, ENSG00000164308.12, ENSG00000166825.9, ENSG00000172901.15, ENSG00000174093.6, ENSG00000261674.2	Mvib_g1502, Mvib_g6369, Mvib_g6390, Mvib_g7189	ENSMUSG00000001441.14, ENSMUSG00000021583.8, ENSMUSG00000023845.8, ENSMUSG00000024481.6, ENSMUSG00000028024.15, ENSMUSG00000039062.16, ENSMUSG00000050663.9	DSAG12_00065, DSAG12_00549	YHR047C, YIL137C, YKL157W	PTSG_02947, PTSG_07741		THAPSDRAFT_261756, THAPSDRAFT_264361, THAPS_269937
OG0000184							ENSDARG00000002097.11, ENSDARG00000011581.10, ENSDARG00000018587.9, ENSDARG00000029232.8, ENSDARG00000035088.9, ENSDARG00000038392.8, ENSDARG00000039752.6, ENSDARG00000040497.6, ENSDARG00000041333.8, ENSDARG00000052876.5, ENSDARG00000052899.6, ENSDARG00000052900.4, ENSDARG00000054160.7, ENSDARG00000054548.7, ENSDARG00000054837.7, ENSDARG00000055731.7, ENSDARG00000056443.5, ENSDARG00000058700.6, E…	DDB_G0275441				ENSG00000106560.6, ENSG00000133561.11, ENSG00000133574.5, ENSG00000171115.3, ENSG00000179144.4, ENSG00000196329.6, ENSG00000213203.2		ENSMUSG00000039264.10, ENSMUSG00000043505.9, ENSMUSG00000043931.11, ENSMUSG00000047867.12, ENSMUSG00000051124.7, ENSMUSG00000054435.17, ENSMUSG00000064262.8, ENSMUSG00000090019.6, ENSMUSG00000091721.5
OG0000185	Aqu2.1.00810_001, Aqu2.1.02889_001, Aqu2.1.18681_001, Aqu2.1.20343_001, Aqu2.1.27184_001, Aqu2.1.32349_001, Aqu2.1.32353_001, Aqu2.1.33365_001, Aqu2.1.33366_001, Aqu2.1.37507_001, Aqu2.1.38768_001, Aqu2.1.39302_001, Aqu2.1.39303_001	WBGene00012896, WBGene00013189, WBGene00020964, WBGene00021905	Cowc_CAOG_01779, Cowc_CAOG_02543, Cowc_CAOG_09761	CHLRE_03g205809v5, CHLRE_06g257800v5, CHLRE_08g363837v5, CHLRE_08g384390v5, CHLRE_10g446650v5, CHLRE_16g664301v5, CHLRE_17g736150v5, CHLRE_17g744147v5	ENSCING00000005082.3, ENSCING00000006332.3, ENSCING00000009104.3, ENSCING00000013766.2, ENSCING00000018389.1, ENSCING00000019773.1	CFRG0312T1, CFRG0807T1, CFRG3882T1	ENSDARG00000044622.6, ENSDARG00000077536.4, ENSDARG00000079818.5, ENSDARG00000086678.4, ENSDARG00000103961.3, ENSDARG00000104288.2, ENSDARG00000110374.1, ENSDARG00000113911.1, ENSDARG00000114486.1, ENSDARG00000115451.1	DDB_G0267464, DDB_G0270042, DDB_G0274419, DDB_G0274421, DDB_G0277751, DDB_G0279107, DDB_G0282679, DDB_G0290389, DDB_G0290989	FBgn0002899, FBgn0002905, FBgn0038344, FBgn0263599	b1653, b2627, b2798, b3863	HVO_RS04770, HVO_RS06070, HVO_RS09350, HVO_RS18070, HVO_RS18995	ENSG00000051341.9, ENSG00000112249.9, ENSG00000130997.12, ENSG00000144028.10, ENSG00000162669.11, ENSG00000163312.6	Mvib_g2001, Mvib_g4924, Mvib_g5732, Mvib_g6412, Mvib_g8748, Mvib_g9201, Mvib_g9202	ENSMUSG00000003660.11, ENSMUSG00000034206.16, ENSMUSG00000035266.17, ENSMUSG00000038774.10, ENSMUSG00000043410.17, ENSMUSG00000045102.13	DSAG12_01981, DSAG12_02136, DSAG12_03306, DSAG12_03606, DSAG12_03611	YER172C, YGL251C, YGR271W	PTSG_00018, PTSG_01759, PTSG_06020, PTSG_07852, PTSG_10952	SAUSA300_1332, SAUSA300_1636	THAPSDRAFT_12259, THAPSDRAFT_262348, THAPSDRAFT_262824, THAPSDRAFT_263033, THAPSDRAFT_270013, THAPSDRAFT_38860, THAPS_35726
OG0000186	Aqu2.1.01992_001, Aqu2.1.05453_001, Aqu2.1.13254_001, Aqu2.1.20206_001, Aqu2.1.20207_001, Aqu2.1.20705_001, Aqu2.1.20853_001, Aqu2.1.20854_001, Aqu2.1.25121_001, Aqu2.1.26012_001, Aqu2.1.27223_001, Aqu2.1.33438_001, Aqu2.1.33740_001, Aqu2.1.34213_001, Aqu2.1.35577_001, Aqu2.1.37079_001, Aqu2.1.43824_001, Aqu2.1.44039_001	WBGene00003587, WBGene00006725, WBGene00006727, WBGene00006728	Cowc_CAOG_00620, Cowc_CAOG_03184, Cowc_CAOG_03260, Cowc_CAOG_03509, Cowc_CAOG_06522, Cowc_CAOG_08398	CHLRE_01g007051v5, CHLRE_06g273600v5, CHLRE_09g396400v5, CHLRE_11g467567v5	ENSCING00000002990.3, ENSCING00000005008.3, ENSCING00000005834.3, ENSCING00000007605.3, ENSCING00000012574.2, ENSCING00000020815.1	CFRG0921T1, CFRG1677T1, CFRG2780T1, CFRG4812T1, CFRG6307T1, CFRG7416T1	ENSDARG00000002369.10, ENSDARG00000007989.7, ENSDARG00000032725.8, ENSDARG00000041435.5, ENSDARG00000076703.5, ENSDARG00000086374.3, ENSDARG00000093313.3, ENSDARG00000102632.2, ENSDARG00000103472.2, ENSDARG00000109957.1, ENSDARG00000112953.1, ENSDARG00000114059.1, ENSDARG00000115848.1, ENSDARG00000116968.1	DDB_G0269458, DDB_G0276765, DDB_G0278711, DDB_G0279721, DDB_G0280755, DDB_G0282295, DDB_G0282369, DDB_G0286907, DDB_G0289449, DDB_G0291928, DDB_G0292984	FBgn0003941, FBgn0003942, FBgn0003943, FBgn0029856, FBgn0032725, FBgn0086558			ENSG00000129559.8, ENSG00000143947.8, ENSG00000150991.10, ENSG00000170315.9, ENSG00000172671.15, ENSG00000221983.3, ENSG00000263563.1	Mvib_g11084, Mvib_g269, Mvib_g3781, Mvib_g4314, Mvib_g8169	ENSMUSG00000008348.10, ENSMUSG00000010376.17, ENSMUSG00000019505.8, ENSMUSG00000020460.16, ENSMUSG00000042213.19, ENSMUSG00000055553.17, ENSMUSG00000068240.6, ENSMUSG00000090137.9, ENSMUSG00000103034.2	DSAG12_03401	YDR139C, YIL148W, YKR094C, YLL039C, YLR167W	PTSG_00610, PTSG_03622, PTSG_03964, PTSG_04640, PTSG_09578		THAPSDRAFT_31064, THAPSDRAFT_40669
OG0000187	Aqu2.1.44147_001	WBGene00001077, WBGene00004025, WBGene00004026, WBGene00012815, WBGene00015773, WBGene00077688		CHLRE_01g014650v5, CHLRE_02g081600v5, CHLRE_02g084400v5, CHLRE_02g084450v5, CHLRE_02g100050v5, CHLRE_03g160200v5, CHLRE_03g179500v5, CHLRE_04g217931v5, CHLRE_05g244700v5, CHLRE_06g282450v5, CHLRE_08g369300v5, CHLRE_08g379950v5, CHLRE_10g424900v5, CHLRE_10g428500v5, CHLRE_10g443050v5, CHLRE_10g459900v5, CHLRE_11g481200v5, CHLRE_14g626200v5	ENSCING00000003807.3, ENSCING00000004573.3, ENSCING00000012078.2, ENSCING00000012392.2, ENSCING00000017951.1, ENSCING00000020548.1, ENSCING00000022764.1	CFRG8450T1	ENSDARG00000010085.12, ENSDARG00000017038.13, ENSDARG00000033537.6, ENSDARG00000071082.5, ENSDARG00000071233.5, ENSDARG00000075209.5, ENSDARG00000094609.2, ENSDARG00000103692.2, ENSDARG00000105349.2, ENSDARG00000112774.1, ENSDARG00000114754.1, ENSDARG00000116934.1, ENSDARG00000117151.1	DDB_G0275385	FBgn0026190, FBgn0036793, FBgn0036795, FBgn0036796, FBgn0039616, FBgn0039776, FBgn0039779, FBgn0039780, FBgn0039782, FBgn0039783, FBgn0039784, FBgn0040528, FBgn0042182, FBgn0051013, FBgn0051014, FBgn0051015, FBgn0051016, FBgn0051017, FBgn0051021, FBgn0051371, FBgn0051524, FBgn0052199, FBgn0052201, FBgn0054041, FBgn0085374, FBgn0265268			ENSG00000072682.14, ENSG00000122884.8, ENSG00000149380.7, ENSG00000178467.13	Mvib_g4269, Mvib_g9548	ENSMUSG00000006675.11, ENSMUSG00000018906.15, ENSMUSG00000019916.15, ENSMUSG00000051048.18			PTSG_02340, PTSG_02689, PTSG_10986, PTSG_12777		THAPSDRAFT_11088, THAPSDRAFT_18190, THAPSDRAFT_1912, THAPSDRAFT_22425, THAPSDRAFT_24375, THAPSDRAFT_24377, THAPSDRAFT_261963, THAPSDRAFT_262637, THAPSDRAFT_263006, THAPSDRAFT_263436, THAPSDRAFT_263536, THAPSDRAFT_264010, THAPSDRAFT_264177, THAPSDRAFT_264808, THAPSDRAFT_269421, THAPSDRAFT_5584, THAPSDRAFT_6480, THAPSDRAFT_8415, THAPSDRAFT_8599, THAPSDRAFT_8841, THAPS_10787, THAPS_38110
OG0000188	Aqu2.1.00520_001, Aqu2.1.01459_001, Aqu2.1.04550_001, Aqu2.1.10580_001, Aqu2.1.24874_001, Aqu2.1.34820_001, Aqu2.1.37456_001, Aqu2.1.37528_001, Aqu2.1.42635_001, Aqu2.1.43559_001, Aqu2.1.43918_001	WBGene00001366, WBGene00006431, WBGene00014019	Cowc_CAOG_02051, Cowc_CAOG_02665, Cowc_CAOG_02935, Cowc_CAOG_03123, Cowc_CAOG_03475, Cowc_CAOG_04008T1, Cowc_CAOG_06556, Cowc_CAOG_06925, Cowc_CAOG_08593, Cowc_CAOG_09269, Cowc_CAOG_10014		ENSCING00000003542.3, ENSCING00000008177.3, ENSCING00000024804.1	CFRG1683T1, CFRG2384T1, CFRG5194T1, CFRG6779T1, CFRG7000T1, CFRG7519T1, CFRG7559T1	ENSDARG00000021141.7, ENSDARG00000027887.10, ENSDARG00000045528.5, ENSDARG00000060248.6, ENSDARG00000088801.4, ENSDARG00000089622.4, ENSDARG00000099650.2, ENSDARG00000100402.2, ENSDARG00000101471.2, ENSDARG00000102435.2, ENSDARG00000110694.1, ENSDARG00000115095.1	DDB_G0267854, DDB_G0268354, DDB_G0269610, DDB_G0274889, DDB_G0275679, DDB_G0277131, DDB_G0277987, DDB_G0278147, DDB_G0278703, DDB_G0281047, DDB_G0282073, DDB_G0282271, DDB_G0282717, DDB_G0282829, DDB_G0284739, DDB_G0285303, DDB_G0285859, DDB_G0290023, DDB_G0290493, DDB_G0291085, DDB_G0291996, DDB_G0293124, DDB_G0293340, DDB_G0293396, DDB_G0293928	FBgn0025381, FBgn0035761			ENSG00000100711.9, ENSG00000102302.7, ENSG00000127084.13, ENSG00000139132.10, ENSG00000146192.10, ENSG00000154783.6, ENSG00000166289.5, ENSG00000175895.3, ENSG00000180263.9	Mvib_g127, Mvib_g4796, Mvib_g5026, Mvib_g6203, Mvib_g6292, Mvib_g8481, Mvib_g873	ENSMUSG00000020021.5, ENSMUSG00000021286.9, ENSMUSG00000022788.17, ENSMUSG00000024013.16, ENSMUSG00000025265.15, ENSMUSG00000034037.15, ENSMUSG00000037946.12, ENSMUSG00000049969.4, ENSMUSG00000074170.6		YDR313C, YGL023C	PTSG_00269, PTSG_01567, PTSG_03082, PTSG_04303, PTSG_08253		THAPSDRAFT_262068, THAPSDRAFT_38788
OG0000189	Aqu2.1.01603_001, Aqu2.1.09567_001, Aqu2.1.17964_001, Aqu2.1.22524_001, Aqu2.1.27095_001, Aqu2.1.30107_001, Aqu2.1.30108_001, Aqu2.1.32520_001, Aqu2.1.36537_001, Aqu2.1.41770_001	WBGene00003119, WBGene00004191, WBGene00004195, WBGene00007352, WBGene00008053, WBGene00010562	Cowc_CAOG_02333, Cowc_CAOG_04723, Cowc_CAOG_06313, Cowc_CAOG_06512, Cowc_CAOG_06705, Cowc_CAOG_07893	CHLRE_06g269950v5, CHLRE_07g352350v5, CHLRE_09g393950v5, CHLRE_09g398550v5, CHLRE_09g401182v5, CHLRE_10g446250v5, CHLRE_16g679200v5, CHLRE_17g700300v5, CHLRE_17g726150v5	ENSCING00000002491.3, ENSCING00000005214.3, ENSCING00000007091.3, ENSCING00000009414.3, ENSCING00000018194.1, ENSCING00000021868.1	CFRG0702T1, CFRG2674T1, CFRG3099T1, CFRG7369T1, CFRG8438T1	ENSDARG00000011983.12, ENSDARG00000020008.10, ENSDARG00000025605.9, ENSDARG00000061763.7, ENSDARG00000070958.7, ENSDARG00000098904.2, ENSDARG00000104869.2, ENSDARG00000116074.1	DDB_G0272777, DDB_G0278435, DDB_G0282181, DDB_G0282241, DDB_G0288065, DDB_G0289867, DDB_G0292788	FBgn0013563, FBgn0016983, FBgn0032450, FBgn0033564, FBgn0286784		HVO_RS08770, HVO_RS11090, HVO_RS16160, HVO_RS17740	ENSG00000124587.9, ENSG00000127980.11, ENSG00000143748.13, ENSG00000145375.7, ENSG00000165280.11, ENSG00000171763.13	Mvib_g1036, Mvib_g12039, Mvib_g170, Mvib_g215, Mvib_g2745, Mvib_g4660, Mvib_g4828, Mvib_g61	ENSMUSG00000002763.17, ENSMUSG00000005907.15, ENSMUSG00000026516.9, ENSMUSG00000027722.15, ENSMUSG00000028452.8, ENSMUSG00000118663.1	DSAG12_00349, DSAG12_01528, DSAG12_01678, DSAG12_02521	YDL126C, YKL197C, YLL034C, YLR397C, YNL329C	PTSG_01776, PTSG_01991, PTSG_03785, PTSG_09399		THAPSDRAFT_15417, THAPSDRAFT_261072, THAPSDRAFT_262568, THAPSDRAFT_264258, THAPSDRAFT_267952, THAPSDRAFT_31690, THAPSDRAFT_37748, THAPSDRAFT_40348, THAPSDRAFT_40725
OG0000190	Aqu2.1.02453_001, Aqu2.1.03101_001, Aqu2.1.05289_001, Aqu2.1.06461_001, Aqu2.1.07090_001, Aqu2.1.08114_001, Aqu2.1.08115_001, Aqu2.1.08324_001, Aqu2.1.08355_001, Aqu2.1.08356_001, Aqu2.1.09590_001, Aqu2.1.09776_001, Aqu2.1.10064_001, Aqu2.1.10065_001, Aqu2.1.11661_001, Aqu2.1.11662_001, Aqu2.1.11773_001, Aqu2.1.11774_001, Aqu2.1.11935_001, Aqu2.1.12069_001, Aqu2.1.12260_001, Aqu2.1.12487_001, Aqu…
OG0000191	Aqu2.1.05421_001, Aqu2.1.05730_001, Aqu2.1.06501_001, Aqu2.1.06502_001, Aqu2.1.07005_001, Aqu2.1.07075_001, Aqu2.1.08657_001, Aqu2.1.10341_001, Aqu2.1.10478_001, Aqu2.1.10952_001, Aqu2.1.12243_001, Aqu2.1.12244_001, Aqu2.1.12248_001, Aqu2.1.12250_001, Aqu2.1.12598_001, Aqu2.1.12701_001, Aqu2.1.12702_001, Aqu2.1.12921_001, Aqu2.1.13026_001, Aqu2.1.13027_001, Aqu2.1.13125_001, Aqu2.1.13389_001, Aqu…											ENSG00000168152.8
OG0000192	Aqu2.1.05491_001, Aqu2.1.06949_001, Aqu2.1.07172_001, Aqu2.1.10180_001, Aqu2.1.18116_001, Aqu2.1.18117_001, Aqu2.1.18121_001, Aqu2.1.18122_001, Aqu2.1.19078_001, Aqu2.1.19080_001, Aqu2.1.22064_001, Aqu2.1.25609_001, Aqu2.1.29888_001, Aqu2.1.32272_001, Aqu2.1.33680_001, Aqu2.1.33736_001, Aqu2.1.35274_001, Aqu2.1.40935_001, Aqu2.1.41158_001, Aqu2.1.44195_001	WBGene00004800, WBGene00004801, WBGene00004802, WBGene00004803	Cowc_CAOG_03508, Cowc_CAOG_05116, Cowc_CAOG_07119, Cowc_CAOG_08579, Cowc_CAOG_10024_CAOG_10025	CHLRE_10g462200v5, CHLRE_12g524650v5	ENSCING00000001266.3, ENSCING00000012974.2, ENSCING00000015485.2, ENSCING00000015552.2, ENSCING00000021133.1, ENSCING00000022308.1, ENSCING00000022806.1	CFRG0049T1, CFRG0719T1, CFRG1215T1, CFRG4824T1, CFRG5756T1, CFRG6310T1	ENSDARG00000010415.9, ENSDARG00000011488.7, ENSDARG00000035819.7, ENSDARG00000039684.7, ENSDARG00000060645.8, ENSDARG00000062893.6, ENSDARG00000068064.5, ENSDARG00000102963.2, ENSDARG00000116729.1	DDB_G0270928, DDB_G0283917, DDB_G0284795, DDB_G0286671, DDB_G0289967	FBgn0024291, FBgn0029783, FBgn0037802, FBgn0038788, FBgn0039631	b1120	HVO_RS15255	ENSG00000068903.15, ENSG00000077463.10, ENSG00000089163.4, ENSG00000096717.7, ENSG00000124523.10, ENSG00000142082.10, ENSG00000187531.9	Mvib_g1794, Mvib_g2193, Mvib_g5558, Mvib_g7356, Mvib_g9439	ENSMUSG00000015149.15, ENSMUSG00000020063.17, ENSMUSG00000025138.15, ENSMUSG00000025486.18, ENSMUSG00000029524.17, ENSMUSG00000034748.17, ENSMUSG00000054021.7, ENSMUSG00000055109.6	DSAG12_01716, DSAG12_02364, DSAG12_02414	YDL042C, YDR191W, YOL068C, YOR025W, YPL015C	PTSG_04740, PTSG_05548, PTSG_07922, PTSG_08005, PTSG_08102, PTSG_09801	SAUSA300_2157	THAPSDRAFT_16384, THAPSDRAFT_20859, THAPSDRAFT_264809, THAPSDRAFT_269475, THAPSDRAFT_35956, THAPS_16405, THAPS_264494, THAPS_35693
OG0000193	Aqu2.1.22246_001, Aqu2.1.28781_001, Aqu2.1.39895_001	WBGene00008929, WBGene00008987, WBGene00009241, WBGene00010370, WBGene00010985, WBGene00011404, WBGene00011756, WBGene00011962, WBGene00015148, WBGene00019268, WBGene00020847	Cowc_CAOG_00455, Cowc_CAOG_00710, Cowc_CAOG_04216, Cowc_CAOG_05120, Cowc_CAOG_07453, Cowc_CAOG_07453T1, Cowc_CAOG_08152, Cowc_CAOG_08152T1	CHLRE_02g101200v5, CHLRE_02g141950v5, CHLRE_02g147800v5, CHLRE_03g210961v5, CHLRE_07g352976v5, CHLRE_10g444250v5, CHLRE_10g448051v5, CHLRE_11g467563v5, CHLRE_12g503950v5, CHLRE_12g522100v5, CHLRE_12g527050v5, CHLRE_16g683400v5, CHLRE_17g703200v5, CHLRE_17g718100v5	ENSCING00000008754.3, ENSCING00000015656.2, ENSCING00000018209.1	CFRG3906T1, CFRG6185T1, CFRG6615T1, CFRG6663T1, CFRG6837T1, CFRG7549T1	ENSDARG00000026024.8, ENSDARG00000059729.6, ENSDARG00000098520.2, ENSDARG00000098821.2, ENSDARG00000099633.2, ENSDARG00000101792.2, ENSDARG00000103991.2	DDB_G0269182, DDB_G0270022, DDB_G0275959, DDB_G0292832, DDB_G0293606	FBgn0031814, FBgn0035146, FBgn0036085, FBgn0052407, FBgn0052485, FBgn0053523			ENSG00000100003.13, ENSG00000100012.7, ENSG00000103184.7, ENSG00000129657.10, ENSG00000130150.7, ENSG00000133488.10, ENSG00000214491.4	Mvib_g10913, Mvib_g3274, Mvib_g3434, Mvib_g455, Mvib_g5738, Mvib_g7368, Mvib_g8668, Mvib_g8850, Mvib_g9645	ENSMUSG00000003585.14, ENSMUSG00000019368.14, ENSMUSG00000020823.17, ENSMUSG00000054986.14, ENSMUSG00000061778.11, ENSMUSG00000091712.3		YJL145W, YKL091C, YLR380W, YMR079W, YNL231C, YNL264C	PTSG_02113, PTSG_04103, PTSG_05566, PTSG_06275, PTSG_07726, PTSG_08474, PTSG_09712, PTSG_09796		THAPSDRAFT_11387, THAPSDRAFT_1526, THAPSDRAFT_260784, THAPSDRAFT_261826, THAPSDRAFT_262671, THAPSDRAFT_264603, THAPSDRAFT_270121, THAPSDRAFT_9091
OG0000194	Aqu2.1.25917_001, Aqu2.1.32664_001, Aqu2.1.32667_001, Aqu2.1.35240_001, Aqu2.1.35241_001	WBGene00001505, WBGene00001507, WBGene00006402, WBGene00020222, WBGene00043986		CHLRE_18g749697v5	ENSCING00000000531.3, ENSCING00000000941.3, ENSCING00000001142.3, ENSCING00000002541.3, ENSCING00000002741.3, ENSCING00000002853.3, ENSCING00000003481.3, ENSCING00000003609.3, ENSCING00000004838.3, ENSCING00000006488.3, ENSCING00000006489.3, ENSCING00000006852.3, ENSCING00000007987.3, ENSCING00000008587.3, ENSCING00000009216.3, ENSCING00000012609.2, ENSCING00000012613.2, ENSCING00000012747.2, ENS…	CFRG0941T1, CFRG2227T1, CFRG6400T1	ENSDARG00000016460.6, ENSDARG00000027699.8, ENSDARG00000028098.8, ENSDARG00000042643.5, ENSDARG00000044775.7, ENSDARG00000058299.4, ENSDARG00000059056.6, ENSDARG00000067524.6, ENSDARG00000070979.4, ENSDARG00000074362.4, ENSDARG00000086603.4, ENSDARG00000100247.2, ENSDARG00000100322.3, ENSDARG00000102402.2, ENSDARG00000102426.2, ENSDARG00000102554.2, ENSDARG00000109567.1	DDB_G0268190, DDB_G0274297, DDB_G0283287, DDB_G0284467, DDB_G0284503, DDB_G0284505, DDB_G0284551, DDB_G0284775, DDB_G0286889, DDB_G0293768	FBgn0032117, FBgn0035217, FBgn0036485, FBgn0044872			ENSG00000130383.6, ENSG00000156413.9, ENSG00000171124.8, ENSG00000172461.6, ENSG00000172728.11, ENSG00000180549.7, ENSG00000196371.2, ENSG00000196968.6	Mvib_g10613, Mvib_g1455, Mvib_g4997, Mvib_g5812, Mvib_g6139, Mvib_g6546, Mvib_g9574	ENSMUSG00000036587.14, ENSMUSG00000039357.3, ENSMUSG00000046152.17, ENSMUSG00000049307.7, ENSMUSG00000055373.9			PTSG_12944		THAPSDRAFT_5510
OG0000195				CHLRE_01g002100v5, CHLRE_01g035900v5, CHLRE_01g036300v5, CHLRE_01g052550v5, CHLRE_02g084500v5, CHLRE_02g087000v5, CHLRE_02g095119v5, CHLRE_02g095124v5, CHLRE_02g095142v5, CHLRE_02g095143v5, CHLRE_02g100900v5, CHLRE_03g145927v5, CHLRE_03g172750v5, CHLRE_03g173850v5, CHLRE_04g217920v5, CHLRE_04g220100v5, CHLRE_04g225150v5, CHLRE_04g226650v5, CHLRE_05g232300v5, CHLRE_05g241631v5, CHLRE_05g241632v5, …		CFRG7711T1
OG0000196							ENSDARG00000054252.7, ENSDARG00000054254.7, ENSDARG00000054261.8, ENSDARG00000069211.5, ENSDARG00000069213.6, ENSDARG00000075828.5, ENSDARG00000076345.2, ENSDARG00000086390.3, ENSDARG00000086692.3, ENSDARG00000086732.4, ENSDARG00000088859.3, ENSDARG00000090372.3, ENSDARG00000090464.4, ENSDARG00000090812.2, ENSDARG00000091705.3, ENSDARG00000091733.4, ENSDARG00000091796.4, ENSDARG00000092399.2, ENS…
OG0000197	Aqu2.1.00033_001, Aqu2.1.02420_001, Aqu2.1.02707_001, Aqu2.1.02820_001, Aqu2.1.02826_001, Aqu2.1.03527_001, Aqu2.1.03642_001, Aqu2.1.03751_001, Aqu2.1.03905_001, Aqu2.1.04062_001, Aqu2.1.04111_001, Aqu2.1.04112_001, Aqu2.1.04187_001, Aqu2.1.04228_001, Aqu2.1.04384_001, Aqu2.1.05103_001, Aqu2.1.05624_001, Aqu2.1.06300_001, Aqu2.1.06550_001, Aqu2.1.06961_001, Aqu2.1.07939_001, Aqu2.1.08484_001, Aqu…		Cowc_CAOG_03695	CHLRE_01g037476v5, CHLRE_16g684065v5	ENSCING00000004668.3, ENSCING00000013710.2, ENSCING00000023997.1		ENSDARG00000099465.2, ENSDARG00000103551.2, ENSDARG00000113458.1	DDB_G0268504, DDB_G0268814, DDB_G0273451, DDB_G0273573, DDB_G0278777, DDB_G0279041, DDB_G0285797, DDB_G0290641, DDB_G0292616				ENSG00000173821.15	Mvib_g3254, Mvib_g3510, Mvib_g4785, Mvib_g7952	ENSMUSG00000070327.16			PTSG_02206, PTSG_08020, PTSG_08406, PTSG_08934, PTSG_12821
OG0000198	Aqu2.1.19200_001, Aqu2.1.26978_001, Aqu2.1.29992_001, Aqu2.1.34501_001, Aqu2.1.39888_001, Aqu2.1.39889_001, Aqu2.1.41146_001, Aqu2.1.41150_001	WBGene00001021, WBGene00001022, WBGene00001028, WBGene00001030, WBGene00001034, WBGene00001036, WBGene00001037, WBGene00001038	Cowc_CAOG_00589, Cowc_CAOG_01290, Cowc_CAOG_03724, Cowc_CAOG_05317, Cowc_CAOG_06787, Cowc_CAOG_07485	CHLRE_01g009450v5, CHLRE_05g232000v5, CHLRE_07g320150v5, CHLRE_09g395732v5, CHLRE_12g507650v5, CHLRE_12g535600v5, CHLRE_12g551500v5, CHLRE_17g701500v5, CHLRE_17g713051v5	ENSCING00000007289.3, ENSCING00000008988.3, ENSCING00000019531.1	CFRG0427T1, CFRG1026T1, CFRG2589T1, CFRG2927T1, CFRG2960T1, CFRG3008T1, CFRG3595T1, CFRG3864T1, CFRG8362T1	ENSDARG00000010745.9, ENSDARG00000015088.11, ENSDARG00000024090.8, ENSDARG00000030972.5, ENSDARG00000051762.6, ENSDARG00000058494.7, ENSDARG00000102295.2, ENSDARG00000104066.3, ENSDARG00000111151.1, ENSDARG00000114838.1	DDB_G0278789, DDB_G0280037, DDB_G0282313, DDB_G0290017, DDB_G0291568, DDB_G0293448	FBgn0002174, FBgn0031256, FBgn0032474, FBgn0035852, FBgn0037544, FBgn0038127, FBgn0038145	b0015, b1000	HVO_RS12340, HVO_RS17140	ENSG00000069345.7, ENSG00000086061.11, ENSG00000090520.6, ENSG00000103423.9, ENSG00000110011.9, ENSG00000140403.8	Mvib_g10277, Mvib_g12003, Mvib_g3955, Mvib_g4970, Mvib_g8327, Mvib_g9597	ENSMUSG00000004069.18, ENSMUSG00000004460.18, ENSMUSG00000024963.13, ENSMUSG00000028410.14, ENSMUSG00000031701.7, ENSMUSG00000032285.16	DSAG12_03521	YFL016C, YLR090W, YMR214W, YNL064C, YNL077W	PTSG_00539, PTSG_01124, PTSG_02133, PTSG_03843, PTSG_04327, PTSG_05441	SAUSA300_1539	THAPSDRAFT_260991, THAPSDRAFT_268061, THAPSDRAFT_268157, THAPSDRAFT_37083, THAPSDRAFT_40894
OG0000199	Aqu2.1.22711_001, Aqu2.1.31579_001, Aqu2.1.33053_001, Aqu2.1.43387_001, Aqu2.1.43992_001	WBGene00006729, WBGene00015186, WBGene00019656	Cowc_CAOG_00186, Cowc_CAOG_01198, Cowc_CAOG_01783, Cowc_CAOG_02873, Cowc_CAOG_02873T1, Cowc_CAOG_04976, Cowc_CAOG_05425, Cowc_CAOG_05537	CHLRE_04g218650v5, CHLRE_06g257550v5, CHLRE_06g278750v5, CHLRE_15g641200v5, CHLRE_16g672650v5	ENSCING00000005660.2, ENSCING00000007788.3, ENSCING00000012745.2, ENSCING00000018988.1, ENSCING00000021621.1	CFRG0069T1, CFRG0995T1, CFRG2066T1, CFRG3019T1, CFRG4260T1, CFRG4598T1, CFRG6824T1, CFRG7465T1	ENSDARG00000023151.11, ENSDARG00000025074.8, ENSDARG00000026680.9, ENSDARG00000035741.5, ENSDARG00000042873.5, ENSDARG00000043154.8, ENSDARG00000087401.3, ENSDARG00000091209.6, ENSDARG00000097890.2, ENSDARG00000102783.2, ENSDARG00000113197.1	DDB_G0271310, DDB_G0283333, DDB_G0284225	FBgn0027610, FBgn0030872, FBgn0031757, FBgn0031758, FBgn0033248, FBgn0033903, FBgn0033904, FBgn0033905, FBgn0035567, FBgn0035568, FBgn0036199, FBgn0036807, FBgn0036808, FBgn0038797, FBgn0039674			ENSG00000102078.11, ENSG00000108528.9, ENSG00000109424.3, ENSG00000125434.6, ENSG00000153291.11, ENSG00000162461.7, ENSG00000174032.12, ENSG00000175564.8, ENSG00000175567.4, ENSG00000183048.7, ENSG00000262660.1	Mvib_g11450, Mvib_g2154, Mvib_g3046, Mvib_g6465	ENSMUSG00000014606.15, ENSMUSG00000018740.15, ENSMUSG00000022003.8, ENSMUSG00000023912.11, ENSMUSG00000025792.10, ENSMUSG00000031105.17, ENSMUSG00000031710.5, ENSMUSG00000032942.15, ENSMUSG00000033685.14, ENSMUSG00000040740.8		YKL120W, YLR348C	PTSG_00109, PTSG_00778, PTSG_04820, PTSG_08335, PTSG_09896, PTSG_10489, PTSG_10491, PTSG_10498, PTSG_10750, PTSG_11033, PTSG_11461		THAPSDRAFT_20731, THAPSDRAFT_21069, THAPSDRAFT_26366, THAPSDRAFT_3748, THAPS_16746
OG0000200		WBGene00003986, WBGene00008214, WBGene00010340, WBGene00010834, WBGene00012254, WBGene00015273, WBGene00015676, WBGene00020168, WBGene00021227			ENSCING00000001284.2, ENSCING00000002877.3, ENSCING00000003826.2, ENSCING00000004413.3, ENSCING00000005110.3, ENSCING00000009938.3, ENSCING00000011408.2, ENSCING00000012407.2, ENSCING00000012485.2, ENSCING00000012486.2, ENSCING00000014160.2, ENSCING00000014528.2, ENSCING00000014923.2, ENSCING00000018366.1, ENSCING00000018663.1, ENSCING00000018723.1, ENSCING00000020808.1, ENSCING00000022065.1, ENS…		ENSDARG00000013775.10, ENSDARG00000013926.13, ENSDARG00000016963.11, ENSDARG00000017773.10, ENSDARG00000020984.10, ENSDARG00000021573.8, ENSDARG00000028583.7, ENSDARG00000030472.7, ENSDARG00000042807.7, ENSDARG00000045051.9, ENSDARG00000045153.9, ENSDARG00000052109.6, ENSDARG00000055342.7, ENSDARG00000060246.7, ENSDARG00000068572.4, ENSDARG00000089885.4, ENSDARG00000098258.2, ENSDARG00000098694.2…		FBgn0001296, FBgn0023549, FBgn0031002, FBgn0031010, FBgn0031011, FBgn0031012, FBgn0031568, FBgn0033028, FBgn0033095, FBgn0033657, FBgn0033913, FBgn0033955, FBgn0034063, FBgn0035173, FBgn0259834		HVO_RS19770	ENSG00000100156.6, ENSG00000108932.7, ENSG00000112394.12, ENSG00000118596.7, ENSG00000141526.10, ENSG00000147100.5, ENSG00000152779.12, ENSG00000155380.7, ENSG00000163053.6, ENSG00000165449.7, ENSG00000168679.13, ENSG00000170190.11, ENSG00000174326.7, ENSG00000174327.6, ENSG00000262275.2		ENSMUSG00000009378.5, ENSMUSG00000019838.12, ENSMUSG00000020102.16, ENSMUSG00000025161.17, ENSMUSG00000026220.7, ENSMUSG00000027896.16, ENSMUSG00000032902.2, ENSMUSG00000032988.5, ENSMUSG00000033965.11, ENSMUSG00000037762.7, ENSMUSG00000040938.17, ENSMUSG00000041920.15, ENSMUSG00000044367.8, ENSMUSG00000045775.16		YKL221W, YNL125C, YOL119C, YOR306C
OG0000201	Aqu2.1.00720_001, Aqu2.1.32561_001, Aqu2.1.38610_001, Aqu2.1.42267_001	WBGene00007099, WBGene00015062, WBGene00021548, WBGene00021826, WBGene00021933, WBGene00022236	Cowc_CAOG_02287, Cowc_CAOG_02925, Cowc_CAOG_06423	CHLRE_01g052250v5, CHLRE_01g066552v5, CHLRE_02g142800v5, CHLRE_03g157800v5, CHLRE_05g243050v5, CHLRE_05g248500v5, CHLRE_09g391900v5, CHLRE_10g446100v5, CHLRE_11g479900v5, CHLRE_12g554850v5, CHLRE_16g656600v5, CHLRE_17g702150v5, CHLRE_17g730250v5	ENSCING00000006505.3, ENSCING00000013335.2, ENSCING00000014015.2, ENSCING00000020334.1	CFRG2816T1, CFRG7224T1, CFRG8400T1, CFRG8631T1	ENSDARG00000011921.9, ENSDARG00000031435.6, ENSDARG00000034777.9, ENSDARG00000044125.3, ENSDARG00000116040.1	DDB_G0270780, DDB_G0276057, DDB_G0284939, DDB_G0284941, DDB_G0287227, DDB_G0287849, DDB_G0288595, DDB_G0293154, DDB_G0294489	FBgn0011761, FBgn0024986, FBgn0029752, FBgn0034472, FBgn0035334, FBgn0035631, FBgn0036442, FBgn0040070	b0492, b2195, b2582, b3781	HVO_RS06805, HVO_RS09315, HVO_RS10685, HVO_RS11165, HVO_RS18170	ENSG00000091164.8, ENSG00000100348.5, ENSG00000136810.8, ENSG00000168454.10, ENSG00000204193.6	Mvib_g12108, Mvib_g207, Mvib_g7106	ENSMUSG00000005354.17, ENSMUSG00000024583.4, ENSMUSG00000028367.6, ENSMUSG00000038709.16, ENSMUSG00000050612.7	DSAG12_02071, DSAG12_02515, DSAG12_03468	YCR083W, YGR209C, YLR043C	PTSG_03928, PTSG_09795, PTSG_10131, PTSG_12256	SAUSA300_0789, SAUSA300_1044, SAUSA300_1690	THAPSDRAFT_19991, THAPSDRAFT_22657, THAPSDRAFT_261935, THAPSDRAFT_263992, THAPSDRAFT_264111, THAPSDRAFT_264663, THAPSDRAFT_264664, THAPSDRAFT_270230, THAPSDRAFT_270273, THAPSDRAFT_270310, THAPSDRAFT_29789, THAPSDRAFT_33417, THAPSDRAFT_40293, THAPSDRAFT_41697
OG0000202	Aqu2.1.00457_001, Aqu2.1.01031_001, Aqu2.1.01060_001, Aqu2.1.01062_001, Aqu2.1.01602_001, Aqu2.1.01881_001, Aqu2.1.02812_001, Aqu2.1.03506_001, Aqu2.1.06779_001, Aqu2.1.06983_001, Aqu2.1.07795_001, Aqu2.1.07796_001, Aqu2.1.07797_001, Aqu2.1.14757_001, Aqu2.1.15334_001, Aqu2.1.22085_001, Aqu2.1.22268_001, Aqu2.1.22999_001, Aqu2.1.23001_001, Aqu2.1.25564_001, Aqu2.1.26551_001, Aqu2.1.26602_001, Aqu…	WBGene00021528, WBGene00022675	Cowc_CAOG_00213, Cowc_CAOG_01487, Cowc_CAOG_01487T0, Cowc_CAOG_04237, Cowc_CAOG_05078, Cowc_CAOG_05347, Cowc_CAOG_05982, Cowc_CAOG_07551, Cowc_CAOG_08244, Cowc_CAOG_09932, Cowc_CAOG_10191		ENSCING00000002077.3, ENSCING00000003370.3, ENSCING00000014585.2		ENSDARG00000016667.13, ENSDARG00000018967.11, ENSDARG00000061042.7, ENSDARG00000086215.6, ENSDARG00000111795.1	DDB_G0269386, DDB_G0271684, DDB_G0271686, DDB_G0271688, DDB_G0272150, DDB_G0272244, DDB_G0281211, DDB_G0282175, DDB_G0282459, DDB_G0282461, DDB_G0283839, DDB_G0286643, DDB_G0286895, DDB_G0291356, DDB_G0293232	FBgn0027575, FBgn0031275, FBgn0260446			ENSG00000136928.4, ENSG00000175697.6, ENSG00000204681.6, ENSG00000206466.6, ENSG00000206511.6, ENSG00000232569.4, ENSG00000232632.4, ENSG00000237051.4, ENSG00000237112.4	Mvib_g3308	ENSMUSG00000024462.18, ENSMUSG00000039809.11, ENSMUSG00000046961.9					THAPSDRAFT_7830
OG0000203	Aqu2.1.11967_001, Aqu2.1.17498_001, Aqu2.1.17504_001, Aqu2.1.33591_001, Aqu2.1.41186_001, Aqu2.1.41940_001	WBGene00006424, WBGene00007836	Cowc_CAOG_01350, Cowc_CAOG_04737, Cowc_CAOG_05376, Cowc_CAOG_05376T0, Cowc_CAOG_05376T1	CHLRE_01g019100v5, CHLRE_02g087300v5, CHLRE_06g295450v5, CHLRE_07g324550v5, CHLRE_07g344400v5, CHLRE_07g344550v5, CHLRE_07g344600v5, CHLRE_16g689700v5	ENSCING00000001383.3, ENSCING00000009195.3, ENSCING00000014190.2, ENSCING00000018576.1, ENSCING00000022077.1, ENSCING00000022897.1	CFRG0463T1, CFRG3841T1, CFRG4525T1, CFRG4936T1, CFRG5193T1, CFRG6165T1	ENSDARG00000001873.7, ENSDARG00000019213.11, ENSDARG00000019986.11, ENSDARG00000029259.8, ENSDARG00000044062.9, ENSDARG00000057007.6, ENSDARG00000068264.6, ENSDARG00000109547.1, ENSDARG00000109714.1, ENSDARG00000115804.1	DDB_G0281071, DDB_G0281101, DDB_G0292104	FBgn0020496, FBgn0032350, FBgn0032889, FBgn0037370, FBgn0051673, FBgn0051674	b1033, b1380, b2913, b3553	HVO_RS01285, HVO_RS05285, HVO_RS13960, HVO_RS17485, HVO_RS19055	ENSG00000092621.7, ENSG00000137106.13, ENSG00000159692.11, ENSG00000175029.12, ENSG00000212884.2	Mvib_g10922, Mvib_g1276, Mvib_g1407, Mvib_g3948, Mvib_g6473, Mvib_g682, Mvib_g7015, Mvib_g7994	ENSMUSG00000030970.17, ENSMUSG00000035637.15, ENSMUSG00000037373.13, ENSMUSG00000053398.12	DSAG12_00159, DSAG12_02431, DSAG12_03898	YER081W, YGL185C, YIL074C, YNL274C, YOR388C	PTSG_01628, PTSG_05439, PTSG_05503, PTSG_09580	SAUSA300_0179, SAUSA300_0834, SAUSA300_1670, SAUSA300_1843, SAUSA300_2254, SAUSA300_2463, SAUSA300_2496	THAPSDRAFT_24619, THAPSDRAFT_25130, THAPSDRAFT_268970, THAPSDRAFT_2846, THAPSDRAFT_33104, THAPSDRAFT_35094, THAPSDRAFT_35871
OG0000204														ENSMUSG00000035523.9, ENSMUSG00000046924.5, ENSMUSG00000057513.4, ENSMUSG00000058631.7, ENSMUSG00000062483.5, ENSMUSG00000062598.4, ENSMUSG00000066850.3, ENSMUSG00000074291.4, ENSMUSG00000074311.4, ENSMUSG00000074322.6, ENSMUSG00000078808.6, ENSMUSG00000090411.3, ENSMUSG00000090715.3, ENSMUSG00000091435.2, ENSMUSG00000091638.4, ENSMUSG00000091652.3, ENSMUSG00000091874.3, ENSMUSG00000092297.2, ENS…
OG0000205														ENSMUSG00000031125.3, ENSMUSG00000054626.12, ENSMUSG00000054727.3, ENSMUSG00000067909.5, ENSMUSG00000071788.6, ENSMUSG00000073177.9, ENSMUSG00000073245.11, ENSMUSG00000073247.4, ENSMUSG00000073255.11, ENSMUSG00000073257.4, ENSMUSG00000073267.6, ENSMUSG00000079655.10, ENSMUSG00000080725.10, ENSMUSG00000081218.2, ENSMUSG00000082639.9, ENSMUSG00000083628.2, ENSMUSG00000084063.2, ENSMUSG00000093895.8…
OG0000206	Aqu2.1.28194_001, Aqu2.1.32226_001, Aqu2.1.35036_001, Aqu2.1.37774_001, Aqu2.1.39784_001, Aqu2.1.40720_001, Aqu2.1.43623_001	WBGene00004698, WBGene00004699, WBGene00004700, WBGene00004701, WBGene00004702, WBGene00004703, WBGene00013293	Cowc_CAOG_03309, Cowc_CAOG_04274, Cowc_CAOG_07947, Cowc_CAOG_07948	CHLRE_01g026450v5, CHLRE_01g038650v5, CHLRE_02g084750v5, CHLRE_06g278239v5, CHLRE_09g408200v5, CHLRE_13g586916v5, CHLRE_17g712000v5	ENSCING00000000257.3, ENSCING00000003530.3, ENSCING00000004198.3, ENSCING00000007375.3, ENSCING00000011362.2, ENSCING00000011663.2, ENSCING00000012370.2, ENSCING00000018401.1, ENSCING00000020631.1, ENSCING00000023459.1, ENSCING00000024718.1	CFRG0414T1, CFRG4825T1, CFRG5373T1, CFRG7822T1	ENSDARG00000008097.10, ENSDARG00000013729.8, ENSDARG00000016783.8, ENSDARG00000017843.12, ENSDARG00000025397.10, ENSDARG00000027734.11, ENSDARG00000029818.8, ENSDARG00000035325.8, ENSDARG00000057484.8, ENSDARG00000057691.7, ENSDARG00000059360.7, ENSDARG00000086411.3, ENSDARG00000097084.2, ENSDARG00000100815.2, ENSDARG00000101057.2, ENSDARG00000103893.2, ENSDARG00000105293.2, ENSDARG00000110705.1,…	DDB_G0284245, DDB_G0291966	FBgn0004587, FBgn0011305, FBgn0028554, FBgn0030479, FBgn0260944, FBgn0265298, FBgn0283477			ENSG00000100650.11, ENSG00000111786.4, ENSG00000112081.12, ENSG00000115875.14, ENSG00000116350.11, ENSG00000124193.10, ENSG00000136450.8, ENSG00000154548.8, ENSG00000161547.10, ENSG00000188529.10, ENSG00000215699.3, ENSG00000271885.1	Mvib_g10868, Mvib_g3680, Mvib_g4636, Mvib_g5310	ENSMUSG00000016921.15, ENSMUSG00000018379.18, ENSMUSG00000021134.18, ENSMUSG00000024097.12, ENSMUSG00000028676.18, ENSMUSG00000028911.17, ENSMUSG00000029538.15, ENSMUSG00000034120.19, ENSMUSG00000054679.9, ENSMUSG00000071172.14		YDR432W, YPL190C	PTSG_03817, PTSG_09945, PTSG_12723		THAPSDRAFT_1374, THAPSDRAFT_23196, THAPSDRAFT_2921
OG0000207	Aqu2.1.06348_001, Aqu2.1.08439_001, Aqu2.1.19240_001, Aqu2.1.33415_001	WBGene00003179, WBGene00007082, WBGene00007228, WBGene00008669, WBGene00009106, WBGene00009221, WBGene00016849, WBGene00018269, WBGene00018488, WBGene00020634, WBGene00022849	Cowc_CAOG_00790, Cowc_CAOG_01236, Cowc_CAOG_06261	CHLRE_01g030900v5, CHLRE_03g211745v5, CHLRE_13g586000v5	ENSCING00000000254.3, ENSCING00000000391.3, ENSCING00000004983.3, ENSCING00000006439.3, ENSCING00000006743.3, ENSCING00000009877.3, ENSCING00000013016.2, ENSCING00000013237.2, ENSCING00000014977.2, ENSCING00000018719.1, ENSCING00000021021.1, ENSCING00000024092.1	CFRG0096T1, CFRG0871T1, CFRG0872T1, CFRG0873T1, CFRG1451T1, CFRG1489T1, CFRG3959T1, CFRG7378T1, CFRG8637T1	ENSDARG00000059503.7, ENSDARG00000061201.6, ENSDARG00000110294.1, ENSDARG00000114624.1	DDB_G0276321, DDB_G0276337, DDB_G0279561, DDB_G0284743, DDB_G0284745, DDB_G0284831, DDB_G0289539	FBgn0027601, FBgn0029945, FBgn0031703, FBgn0039156	b0037, b0594, b1701, b1805, b2260	HVO_RS02325, HVO_RS04310, HVO_RS08995, HVO_RS11320, HVO_RS11325	ENSG00000066813.10, ENSG00000166743.5, ENSG00000167107.8, ENSG00000176715.11, ENSG00000183549.6, ENSG00000183747.7, ENSG00000215009.5	Mvib_g1123, Mvib_g1157, Mvib_g4733, Mvib_g853, Mvib_g8900	ENSMUSG00000015016.9, ENSMUSG00000030945.18, ENSMUSG00000030972.7, ENSMUSG00000033533.15, ENSMUSG00000047026.10, ENSMUSG00000076435.4	DSAG12_00044, DSAG12_00204, DSAG12_00441, DSAG12_01042, DSAG12_01229, DSAG12_01303, DSAG12_03269	YBR222C	PTSG_05324, PTSG_05828, PTSG_11334	SAUSA300_0228, SAUSA300_1737, SAUSA300_2542	THAPSDRAFT_21299, THAPSDRAFT_262283, THAPSDRAFT_3785
OG0000208	Aqu2.1.28608_001, Aqu2.1.32736_001, Aqu2.1.40035_001, Aqu2.1.40036_001, Aqu2.1.40834_001, Aqu2.1.42714_001, Aqu2.1.42749_001	WBGene00002243, WBGene00002915, WBGene00004369, WBGene00004371, WBGene00004729, WBGene00004732, WBGene00006776, WBGene00008270, WBGene00016354, WBGene00023520			ENSCING00000005015.3, ENSCING00000007077.3, ENSCING00000013105.2, ENSCING00000013107.2, ENSCING00000019876.1, ENSCING00000024031.1, ENSCING00000024173.1, ENSCING00000024754.1		ENSDARG00000000472.9, ENSDARG00000005645.10, ENSDARG00000006396.10, ENSDARG00000007149.11, ENSDARG00000013647.11, ENSDARG00000014891.9, ENSDARG00000015025.11, ENSDARG00000021584.10, ENSDARG00000026784.9, ENSDARG00000040442.6, ENSDARG00000042646.9, ENSDARG00000045685.8, ENSDARG00000053454.6, ENSDARG00000056910.6, ENSDARG00000060452.8, ENSDARG00000061099.7, ENSDARG00000062854.7, ENSDARG00000062880.…		FBgn0002543, FBgn0005631, FBgn0011592, FBgn0021764, FBgn0037240, FBgn0039431, FBgn0041097, FBgn0264975			ENSG00000018236.10, ENSG00000069188.12, ENSG00000091129.15, ENSG00000113805.8, ENSG00000134115.8, ENSG00000134121.5, ENSG00000144619.10, ENSG00000146555.14, ENSG00000149972.6, ENSG00000154134.10, ENSG00000163531.11, ENSG00000166450.8, ENSG00000169855.15, ENSG00000184144.5, ENSG00000185008.13, ENSG00000198910.8, ENSG00000215428.2, ENSG00000267951.1		ENSMUSG00000020598.17, ENSMUSG00000022883.12, ENSMUSG00000026442.15, ENSMUSG00000030075.11, ENSMUSG00000030077.12, ENSMUSG00000030092.15, ENSMUSG00000031391.19, ENSMUSG00000032128.16, ENSMUSG00000036030.10, ENSMUSG00000039488.16, ENSMUSG00000039683.17, ENSMUSG00000041592.17, ENSMUSG00000052516.20, ENSMUSG00000053024.15, ENSMUSG00000055022.15, ENSMUSG00000064293.15
OG0000209	Aqu2.1.06333_001, Aqu2.1.27482_001, Aqu2.1.32747_001, Aqu2.1.35786_001, Aqu2.1.44107_001	WBGene00001177, WBGene00004036, WBGene00004037, WBGene00004039, WBGene00004045	Cowc_CAOG_00059, Cowc_CAOG_00059T1, Cowc_CAOG_00247, Cowc_CAOG_01805, Cowc_CAOG_03107, Cowc_CAOG_03477, Cowc_CAOG_05500, Cowc_CAOG_07975, Cowc_CAOG_08700	CHLRE_06g270200v5	ENSCING00000000259.3, ENSCING00000004554.3, ENSCING00000008028.3, ENSCING00000008529.3, ENSCING00000012491.2, ENSCING00000014634.2, ENSCING00000025170.1	CFRG0553T1, CFRG6680T1, CFRG6732T1	ENSDARG00000034080.10, ENSDARG00000040684.7, ENSDARG00000052957.7, ENSDARG00000056805.4, ENSDARG00000057975.7, ENSDARG00000059123.7, ENSDARG00000059960.7, ENSDARG00000062575.7, ENSDARG00000067676.7, ENSDARG00000068246.6, ENSDARG00000079253.7, ENSDARG00000079572.7, ENSDARG00000087921.5, ENSDARG00000090381.3, ENSDARG00000092862.2, ENSDARG00000098826.2, ENSDARG00000100786.2, ENSDARG00000109726.1, EN…	DDB_G0292736	FBgn0004611, FBgn0262738			ENSG00000101333.12, ENSG00000114805.12, ENSG00000115556.9, ENSG00000115896.11, ENSG00000137841.7, ENSG00000138193.10, ENSG00000139151.10, ENSG00000149527.13, ENSG00000149782.7, ENSG00000154822.11, ENSG00000161714.7, ENSG00000182621.12, ENSG00000187091.9	Mvib_g10592, Mvib_g11412, Mvib_g2439, Mvib_g3763, Mvib_g4272, Mvib_g6752, Mvib_g7319, Mvib_g7775, Mvib_g8548, Mvib_g8662	ENSMUSG00000010660.4, ENSMUSG00000020937.15, ENSMUSG00000024960.10, ENSMUSG00000024998.18, ENSMUSG00000026173.17, ENSMUSG00000029055.18, ENSMUSG00000030230.16, ENSMUSG00000036834.18, ENSMUSG00000038349.11, ENSMUSG00000038910.8, ENSMUSG00000039943.17, ENSMUSG00000040061.18, ENSMUSG00000051177.17		YPL268W	PTSG_01932, PTSG_02362, PTSG_05479, PTSG_09606, PTSG_12022, PTSG_13054, PTSG_13055		THAPSDRAFT_262103, THAPSDRAFT_262104, THAPSDRAFT_38652, THAPS_263246
[truncated: 63,268 more rows]
