# Supplementary material for: Animals have expanded the evolutionary legacy of unicellular ancestors in blood cells
Source: Proc Natl Acad Sci U S A. 2026 May 28;123(23):e2528110123. doi: 10.1073/pnas.2528110123 (PMC13250551; doi:10.1073/pnas.2528110123)
Supplement: Supplementary file 7 — Dataset S06 (TSV) [file pnas.2528110123.sd06.tsv]

Orthogroup	Acanthaster_planci	Amphimedon_queenslandica	Branchiostoma_lanceolatum	Capsaspora_owczarzaki	Ciona_intestinalis	Danio_rerio	Drosophila_melanogaster	Hemicentrotus_pulcherrimus	Homo_sapiens	Mnemiopsis_leidyi	Mus_musculus	Nematostella_vectensis	Octopus_bimaculoides	Strongylocentrotus_purpuratus	Trichoplax_adhaerens
OG0000000	XP_022079073.1, XP_022080272.1, XP_022081145.1, XP_022082381.1, XP_022082630.1, XP_022082635.1, XP_022083895.1, XP_022084031.1, XP_022084813.1, XP_022084976.1, XP_022084977.1, XP_022085068.1, XP_022085070.1, XP_022085072.1, XP_022085229.1, XP_022085230.1, XP_022085281.1, XP_022085600.1, XP_022086510.1, XP_022086985.1, XP_022086986.1, XP_022088736.1, XP_022088791.1, XP_022088792.1, XP_022088793.1,…	Aqu2.1.28860_001, Aqu2.1.32549_001, Aqu2.1.36260_001, Aqu2.1.40687_001, Aqu2.1.40759_001, Aqu2.1.40760_001, Aqu2.1.43645_001, Aqu2.1.43704_001	AC0262716, AL6039263, CTCF, EGR1, ENSG00000256294, ENSG00000260513, ENSG00000262562, ENSG00000262918, ENSG00000263002, ENSG00000267041, ENSG00000269334, ENSG00000269594, GLI4, GTF3A, GZF1, HKR1, Hypp11512, Hypp1186, Hypp12054, Hypp12661, Hypp13765, Hypp14339, Hypp337, Hypp5862, Hypp5892, MYNN, PRDM10, RAP1B, REST, ZBTB24, ZBTB48, ZFP112, ZFP2, ZFP62, ZFPM2, ZKSCAN3, ZNF107, ZNF133, ZNF134, ZNF157…	Cowc_CAOG_00897, Cowc_CAOG_01668, Cowc_CAOG_03773, Cowc_CAOG_05972, Cowc_CAOG_08850, Cowc_CAOG_09317, Cowc_CAOG_09855	ENSCING00000000529.3, ENSCING00000000609.3, ENSCING00000000713.3, ENSCING00000001021.3, ENSCING00000002128.3, ENSCING00000003015.3, ENSCING00000003072.3, ENSCING00000003470.3, ENSCING00000004152.3, ENSCING00000004359.3, ENSCING00000004861.3, ENSCING00000004863.3, ENSCING00000005006.3, ENSCING00000005713.3, ENSCING00000007055.3, ENSCING00000007722.3, ENSCING00000009885.3, ENSCING00000012499.2, ENS…	ENSDARG00000007271.10, ENSDARG00000008218.11, ENSDARG00000008247.12, ENSDARG00000008333.9, ENSDARG00000008906.10, ENSDARG00000014775.11, ENSDARG00000015482.11, ENSDARG00000019961.9, ENSDARG00000022905.9, ENSDARG00000030267.9, ENSDARG00000035116.6, ENSDARG00000035150.7, ENSDARG00000035151.8, ENSDARG00000035221.8, ENSDARG00000037421.6, ENSDARG00000039899.9, ENSDARG00000040141.7, ENSDARG00000040179.…	FBgn0000286, FBgn0000289, FBgn0000520, FBgn0001325, FBgn0003499, FBgn0003567, FBgn0003963, FBgn0004618, FBgn0005642, FBgn0005694, FBgn0013469, FBgn0020309, FBgn0024975, FBgn0025874, FBgn0027339, FBgn0028878, FBgn0028895, FBgn0030005, FBgn0030009, FBgn0030012, FBgn0030240, FBgn0030455, FBgn0030659, FBgn0030787, FBgn0031144, FBgn0031573, FBgn0031597, FBgn0031610, FBgn0031894, FBgn0032295, FBgn00329…	HPU_00336, HPU_01197, HPU_01735, HPU_02542, HPU_03109, HPU_04038, HPU_04376, HPU_04377, HPU_06973, HPU_09003, HPU_09836, HPU_09947, HPU_09948, HPU_09971, HPU_10491, HPU_12319, HPU_13404, HPU_15306, HPU_15509, HPU_15785, HPU_15851, HPU_16429, HPU_17427, HPU_18848, HPU_19332, HPU_19665, HPU_20137, HPU_20292, HPU_21396, HPU_21880, HPU_22109, HPU_22828, HPU_22960, HPU_23583, HPU_24258, HPU_24827	ENSG00000005801.12, ENSG00000010539.7, ENSG00000062370.12, ENSG00000070476.10, ENSG00000075407.13, ENSG00000081386.8, ENSG00000083814.8, ENSG00000083817.8, ENSG00000083828.11, ENSG00000090612.16, ENSG00000096654.11, ENSG00000102870.4, ENSG00000103199.9, ENSG00000105497.3, ENSG00000105708.8, ENSG00000105732.9, ENSG00000105750.10, ENSG00000117010.11, ENSG00000118620.8, ENSG00000119725.13, ENSG00000…	ML002226a, ML002813a, ML00285a, ML003515a, ML004514a, ML005329a, ML00702a, ML008510a, ML008712a, ML009615a, ML010312a, ML012017a, ML01349a, ML01444a, ML01807a, ML019123a, ML020049a, ML02167a, ML02499a, ML02659a, ML030220a, ML03048a, ML030913a, ML03178a, ML034620a, ML04006a, ML04306a, ML04386a, ML046430a, ML04678a, ML049311a, ML04935a, ML054416a, ML06366a, ML065731a, ML065746a, ML074239a, ML074240…	ENSMUSG00000002266.18, ENSMUSG00000002617.15, ENSMUSG00000005267.14, ENSMUSG00000006720.17, ENSMUSG00000012640.17, ENSMUSG00000016503.19, ENSMUSG00000020420.9, ENSMUSG00000020491.16, ENSMUSG00000021510.12, ENSMUSG00000022228.15, ENSMUSG00000022526.9, ENSMUSG00000023284.16, ENSMUSG00000024276.8, ENSMUSG00000024298.16, ENSMUSG00000028389.13, ENSMUSG00000030446.18, ENSMUSG00000030469.11, ENSMUSG0000…	NVE15272, NVE15273, NVE15280, NVE15655, NVE21552, NVE3182, NVE3371, NVE3503, NVE3722, NVE4450, NVE6858, v1g100176, v1g102092, v1g104526, v1g105290, v1g108304, v1g110233, v1g112357, v1g113856, v1g115551, v1g118120, v1g118928, v1g118951, v1g119069, v1g119949, v1g123933, v1g126348, v1g133479, v1g135766, v1g137742, v1g141921, v1g143532, v1g145714, v1g14714, v1g150948, v1g152262, v1g157074, v1g171510,…	Ocbimv22000058m.g, Ocbimv22000060m.g, Ocbimv22000080m.g, Ocbimv22000097m.g, Ocbimv22000225m.g, Ocbimv22000541m.g, Ocbimv22000572m.g, Ocbimv22000573m.g, Ocbimv22000574m.g, Ocbimv22000575m.g, Ocbimv22000611m.g, Ocbimv22000649m.g, Ocbimv22000714m.g, Ocbimv22000803m.g, Ocbimv22000846m.g, Ocbimv22000922m.g, Ocbimv22001016m.g, Ocbimv22001019m.g, Ocbimv22001024m.g, Ocbimv22001168m.g, Ocbimv22001170m.g, …	GeneID_373470, LOC100887895, LOC100888173, LOC100888460, LOC100888536, LOC100889650, LOC100890631, LOC100890919, LOC100891000, LOC100891013, LOC100891208, LOC100891470, LOC100891720, LOC100891755, LOC100891891, LOC100892040, LOC100892078, LOC100892295, LOC100892559, LOC100892620, LOC100892793, LOC100892802, LOC100892915, LOC100893402, LOC100893772, LOC105436397, LOC105436471, LOC105436617, LOC105…	Tadh_P11944, Tadh_P14248, Tadh_P14905, Tadh_P17956, Tadh_P21225, Tadh_P24169, Tadh_P26468, Tadh_P31747, Tadh_P7285, Tadh_P7660, Tadh_P8204
OG0000000i	XP_022079072.1		IKZF2		ENSCING00000006863.3	ENSDARG00000013539.10, ENSDARG00000037068.6, ENSDARG00000069111.5			ENSG00000030419.12, ENSG00000123411.10, ENSG00000161405.12, ENSG00000185811.12		ENSMUSG00000002578.19, ENSMUSG00000018168.9, ENSMUSG00000018654.19, ENSMUSG00000025997.14
OG0000001	XP_022081554.1, XP_022082424.1, XP_022082636.1, XP_022085017.1, XP_022086703.1, XP_022086813.1, XP_022086818.1, XP_022086819.1, XP_022086882.1, XP_022087751.1, XP_022088383.1, XP_022088433.1, XP_022088513.1, XP_022088748.1, XP_022088984.1, XP_022089896.1, XP_022091235.1, XP_022091244.1, XP_022091252.1, XP_022091651.1, XP_022092069.1, XP_022092105.1, XP_022092129.1, XP_022092131.1, XP_022096125.1,…	Aqu2.1.00334_001, Aqu2.1.00646_001, Aqu2.1.00740_001, Aqu2.1.00797_001, Aqu2.1.01015_001, Aqu2.1.01016_001, Aqu2.1.01132_001, Aqu2.1.01321_001, Aqu2.1.01461_001, Aqu2.1.01468_001, Aqu2.1.01490_001, Aqu2.1.01588_001, Aqu2.1.01605_001, Aqu2.1.01628_001, Aqu2.1.01906_001, Aqu2.1.02134_001, Aqu2.1.02147_001, Aqu2.1.02247_001, Aqu2.1.02259_001, Aqu2.1.02411_001, Aqu2.1.02548_001, Aqu2.1.02693_001, Aqu…	AC0087351, CD163, DMBT1, Hypp9732, LGALS3BP, LOX, LOXL2, LOXL3, PLAT, UMOD		ENSCING00000003810.3, ENSCING00000006336.3, ENSCING00000008603.3	ENSDARG00000010425.6, ENSDARG00000025089.9, ENSDARG00000030967.9, ENSDARG00000039563.9, ENSDARG00000044010.8, ENSDARG00000044074.7, ENSDARG00000045752.8, ENSDARG00000045837.8, ENSDARG00000059294.7, ENSDARG00000060680.7, ENSDARG00000061830.6, ENSDARG00000075723.5, ENSDARG00000076306.6, ENSDARG00000078502.4, ENSDARG00000092989.3, ENSDARG00000094603.5, ENSDARG00000095981.2, ENSDARG00000096010.2, ENS…	FBgn0031571, FBgn0034660, FBgn0039848	HPU_00224, HPU_00225, HPU_00309, HPU_00356, HPU_00801, HPU_00803, HPU_00804, HPU_00807, HPU_00808, HPU_00810, HPU_00812, HPU_00985, HPU_01220, HPU_01317, HPU_01318, HPU_02109, HPU_02207, HPU_02550, HPU_02556, HPU_02697, HPU_03023, HPU_03153, HPU_03155, HPU_03356, HPU_03359, HPU_03360, HPU_03783, HPU_03988, HPU_03989, HPU_03990, HPU_03991, HPU_03992, HPU_04086, HPU_04087, HPU_04095, HPU_04333, HPU…	ENSG00000019169.9, ENSG00000038945.10, ENSG00000073754.5, ENSG00000108679.8, ENSG00000115318.7, ENSG00000134013.11, ENSG00000138131.3, ENSG00000146700.8, ENSG00000164099.3, ENSG00000168079.12, ENSG00000177575.8, ENSG00000177675.4, ENSG00000179954.10, ENSG00000187908.11	ML005015a, ML006919a, ML01011a, ML01645a, ML02231a, ML02423a, ML06404a, ML06405a, ML064938a, ML10613a, ML23221a, ML234530a, ML49751a	ENSMUSG00000000693.11, ENSMUSG00000006204.8, ENSMUSG00000008845.10, ENSMUSG00000015854.8, ENSMUSG00000022032.15, ENSMUSG00000025044.17, ENSMUSG00000025185.15, ENSMUSG00000025461.12, ENSMUSG00000026390.8, ENSMUSG00000027978.10, ENSMUSG00000029699.14, ENSMUSG00000033880.12, ENSMUSG00000034205.17, ENSMUSG00000035279.9, ENSMUSG00000047517.14, ENSMUSG00000054672.14	NVE20378, NVE21374, v1g108803, v1g108822, v1g109001, v1g109213, v1g109513, v1g111652, v1g111825, v1g114446, v1g114476, v1g115856, v1g117046, v1g118215, v1g123397, v1g123439, v1g124706, v1g130928, v1g132323, v1g133966, v1g138616, v1g141105, v1g141947, v1g143264, v1g147330, v1g149922, v1g151550, v1g152446, v1g153111, v1g156273, v1g199744, v1g205390, v1g208577, v1g224889, v1g225028, v1g230058, v1g40…	Ocbimv22000670m.g, Ocbimv22001786m.g, Ocbimv22003157m.g, Ocbimv22003158m.g, Ocbimv22003159m.g, Ocbimv22003160m.g, Ocbimv22003161m.g, Ocbimv22003162m.g, Ocbimv22003163m.g, Ocbimv22003164m.g, Ocbimv22003165m.g, Ocbimv22003166m.g, Ocbimv22003167m.g, Ocbimv22003168m.g, Ocbimv22005551m.g, Ocbimv22009849m.g, Ocbimv22009850m.g, Ocbimv22012014m.g, Ocbimv22015717m.g, Ocbimv22017674m.g, Ocbimv22022517m.g, …	GeneID_373431, GeneID_585092, LOC100888283, LOC100888472, LOC100888598, LOC100889653, LOC100890906, LOC100891159, LOC100891870, LOC100891929, LOC100892690, LOC100892724, LOC100893071, LOC100894113, LOC105436439, LOC105436449, LOC105436699, LOC105437082, LOC105437555, LOC105437691, LOC105438677, LOC105438769, LOC105438832, LOC105439307, LOC105439313, LOC105439513, LOC105439819, LOC105439848, LOC10…	Tadh_P16992, Tadh_P17692, Tadh_P17847, Tadh_P18144, Tadh_P19518, Tadh_P21116, Tadh_P21345, Tadh_P21558, Tadh_P22638, Tadh_P23148, Tadh_P27643, Tadh_P30641, Tadh_P32687, Tadh_P33784, Tadh_P34373, Tadh_P34374, Tadh_P51771, Tadh_P51901, Tadh_P51902, Tadh_P52608, Tadh_P53241, Tadh_P53242, Tadh_P53245, Tadh_P53246, Tadh_P61895, Tadh_P62104, Tadh_P681
OG0000002			OR4A15			ENSDARG00000003090.7, ENSDARG00000004598.4, ENSDARG00000013014.12, ENSDARG00000025600.8, ENSDARG00000025658.9, ENSDARG00000041003.7, ENSDARG00000041005.7, ENSDARG00000041019.7, ENSDARG00000041024.7, ENSDARG00000041030.6, ENSDARG00000041032.8, ENSDARG00000041033.9, ENSDARG00000041034.5, ENSDARG00000042810.7, ENSDARG00000054718.6, ENSDARG00000054719.5, ENSDARG00000054720.7, ENSDARG00000054734.8, EN…			ENSG00000094661.2, ENSG00000112461.5, ENSG00000124657.1, ENSG00000127515.1, ENSG00000127529.7, ENSG00000127530.2, ENSG00000127780.3, ENSG00000130538.4, ENSG00000136834.2, ENSG00000136839.1, ENSG00000136939.1, ENSG00000149133.1, ENSG00000159961.1, ENSG00000161807.2, ENSG00000163331.6, ENSG00000165202.2, ENSG00000165204.2, ENSG00000165762.2, ENSG00000166368.2, ENSG00000168124.2, ENSG00000168131.2, …	ML004922a, ML004924a	ENSMUSG00000033850.6, ENSMUSG00000036647.6, ENSMUSG00000036658.5, ENSMUSG00000036744.14, ENSMUSG00000039608.7, ENSMUSG00000042774.9, ENSMUSG00000042801.6, ENSMUSG00000042849.12, ENSMUSG00000042863.6, ENSMUSG00000042869.3, ENSMUSG00000043087.6, ENSMUSG00000043119.6, ENSMUSG00000043312.7, ENSMUSG00000043314.7, ENSMUSG00000043357.6, ENSMUSG00000043529.5, ENSMUSG00000043605.6, ENSMUSG00000043692.7, E…
OG0000003	XP_022082906.1, XP_022082929.1, XP_022088652.1, XP_022093234.1, XP_022094926.1, XP_022095014.1, XP_022096643.1, XP_022099338.1, XP_022099493.1, XP_022099984.1, XP_022101226.1, XP_022105754.1, XP_022106858.1, XP_022108295.1, XP_022109481.1, XP_022110670.1, XP_022110685.1, XP_022111409.1, XP_022111414.1, XP_022111587.1, XP_022111605.1, XP_022111630.1	Aqu2.1.00077_001, Aqu2.1.00169_001, Aqu2.1.00171_001, Aqu2.1.00174_001, Aqu2.1.00181_001, Aqu2.1.00308_001, Aqu2.1.00361_001, Aqu2.1.00376_001, Aqu2.1.00412_001, Aqu2.1.00612_001, Aqu2.1.00927_001, Aqu2.1.00933_001, Aqu2.1.00945_001, Aqu2.1.00976_001, Aqu2.1.01028_001, Aqu2.1.01545_001, Aqu2.1.01587_001, Aqu2.1.01658_001, Aqu2.1.01941_001, Aqu2.1.01997_001, Aqu2.1.02069_001, Aqu2.1.02294_001, Aqu…	DAPK1, ENSG00000254656, ENSG00000263031, FBXO47, Hypp10998, Hypp14879, Hypp15311, Hypp15572, Hypp15758, Hypp2005, Hypp2846, Hypp2982, Hypp3660, Hypp3661, Hypp5221, Hypp5690, Hypp5778, Hypp7168, Hypp7562, Hypp8560, Hypp9373, Hypp9374, Hypp9708, Hypp9709, Hypp9722, Hypp9914, NYNRIN, SMU1	Cowc_CAOG_08414, Cowc_CAOG_08482, Cowc_CAOG_08673, Cowc_CAOG_08718, Cowc_CAOG_08740, Cowc_CAOG_08914, Cowc_CAOG_09037, Cowc_CAOG_09075, Cowc_CAOG_09111, Cowc_CAOG_09212, Cowc_CAOG_09214, Cowc_CAOG_10200	ENSCING00000000229.3, ENSCING00000018775.1, ENSCING00000018938.1, ENSCING00000021231.1, ENSCING00000022489.1, ENSCING00000023194.1	ENSDARG00000056204.8, ENSDARG00000086495.3, ENSDARG00000099359.2, ENSDARG00000101547.2, ENSDARG00000109342.1, ENSDARG00000111789.1, ENSDARG00000112582.1, ENSDARG00000112601.1, ENSDARG00000113243.1, ENSDARG00000113678.1, ENSDARG00000114113.1, ENSDARG00000114395.1, ENSDARG00000114583.1, ENSDARG00000114999.1, ENSDARG00000115891.1, ENSDARG00000116402.1, ENSDARG00000116832.1		HPU_01425, HPU_02050, HPU_02051, HPU_02363, HPU_06607, HPU_11738, HPU_13660, HPU_15328, HPU_18335, HPU_18647, HPU_20003, HPU_20787, HPU_22229, HPU_22782	ENSG00000254656.1	ML003311a, ML00742a, ML01092a, ML01563a, ML01763a, ML01789a, ML02132a, ML02782a, ML030418a, ML034651a, ML034652a, ML034653a, ML050821a, ML057617a, ML06091a, ML06251a, ML074244a, ML078411a, ML078412a, ML08272a, ML08471a, ML085013a, ML086624a, ML10061a, ML12211a, ML12593a, ML137614a, ML143033a, ML20688a, ML20853a, ML215423a, ML218951a, ML234012a, ML25392a, ML25888a, ML274448a, ML27491a, ML279834a, …	ENSMUSG00000051851.6, ENSMUSG00000085925.4, ENSMUSG00000092035.10	NVE14057, NVE15524, NVE19643, NVE22536, NVE22868, v1g117048, v1g124135, v1g128249, v1g138780, v1g204407, v1g46173, v1g49188, v1g49585, v1g98712	Ocbimv22007698m.g, Ocbimv22016126m.g, Ocbimv22019136m.g, Ocbimv22032844m.g	LOC100887894, LOC100888179, LOC100888207, LOC100888323, LOC100888438, LOC100888629, LOC100889000, LOC100889265, LOC100890363, LOC100890456, LOC100890757, LOC100891794, LOC100891945, LOC100892091, LOC100892409, LOC100892734, LOC100892736, LOC100892748, LOC100894003, LOC105436410, LOC105436827, LOC105436951, LOC105437175, LOC105437331, LOC105437344, LOC105437507, LOC105437750, LOC105437953, LOC1054…	Tadh_P9900, Tadh_P9925, Tadh_P9933
OG0000004	XP_022079422.1, XP_022079432.1, XP_022079611.1, XP_022079612.1, XP_022079613.1, XP_022079658.1, XP_022079659.1, XP_022079660.1, XP_022079690.1, XP_022080436.1, XP_022080446.1, XP_022080456.1, XP_022080465.1, XP_022080474.1, XP_022080909.1, XP_022081357.1, XP_022082131.1, XP_022082132.1, XP_022082926.1, XP_022087436.1, XP_022087437.1, XP_022087438.1, XP_022087439.1, XP_022087440.1, XP_022087542.1,…		GALR1, GALR2, GPR19, GRPR, HCRTR1, HCRTR2, Hypp14398, KISS1R, MCHR1, NMBR, NPFFR1, PRLHR, PROKR1, QRFPR, SSTR2, SSTR4		ENSCING00000000234.3, ENSCING00000000378.3, ENSCING00000000406.3, ENSCING00000001094.3, ENSCING00000001697.3, ENSCING00000001757.2, ENSCING00000002192.3, ENSCING00000003600.3, ENSCING00000005928.3, ENSCING00000006229.3, ENSCING00000006352.3, ENSCING00000007467.3, ENSCING00000011576.2, ENSCING00000013592.2, ENSCING00000014343.2, ENSCING00000014857.2, ENSCING00000014875.2, ENSCING00000017497.2, ENS…	ENSDARG00000002172.10, ENSDARG00000002728.12, ENSDARG00000003054.10, ENSDARG00000004447.9, ENSDARG00000005522.11, ENSDARG00000005780.7, ENSDARG00000006894.6, ENSDARG00000007358.10, ENSDARG00000010384.7, ENSDARG00000010514.7, ENSDARG00000010712.8, ENSDARG00000014477.8, ENSDARG00000017234.8, ENSDARG00000018616.9, ENSDARG00000020744.3, ENSDARG00000020853.8, ENSDARG00000023722.8, ENSDARG00000026417.7…	FBgn0004622, FBgn0004841, FBgn0004842, FBgn0030954, FBgn0033058, FBgn0035610, FBgn0036789, FBgn0036790, FBgn0036934, FBgn0037408, FBgn0038880, FBgn0039595, FBgn0050106, FBgn0050340, FBgn0259231, FBgn0266429	HPU_01249, HPU_02195, HPU_03688, HPU_04127, HPU_05279, HPU_06180, HPU_07074, HPU_07453, HPU_07580, HPU_07581, HPU_07582, HPU_07666, HPU_08271, HPU_09694, HPU_10705, HPU_11262, HPU_12404, HPU_14507, HPU_15483, HPU_15614, HPU_15755, HPU_16556, HPU_16603, HPU_18092, HPU_18899, HPU_20264, HPU_21765, HPU_22815	ENSG00000056291.13, ENSG00000075073.10, ENSG00000082556.6, ENSG00000100739.6, ENSG00000102239.4, ENSG00000110148.5, ENSG00000112038.13, ENSG00000115353.6, ENSG00000116014.5, ENSG00000116329.6, ENSG00000119973.3, ENSG00000121764.7, ENSG00000121807.5, ENSG00000123901.4, ENSG00000125245.8, ENSG00000125510.11, ENSG00000125522.3, ENSG00000126010.5, ENSG00000128310.2, ENSG00000129048.6, ENSG00000132671…	ML046323a	ENSMUSG00000000766.19, ENSMUSG00000019865.10, ENSMUSG00000020081.6, ENSMUSG00000020090.8, ENSMUSG00000020793.6, ENSMUSG00000021675.5, ENSMUSG00000024553.9, ENSMUSG00000025804.6, ENSMUSG00000025905.15, ENSMUSG00000026180.10, ENSMUSG00000026271.16, ENSMUSG00000027584.18, ENSMUSG00000027762.7, ENSMUSG00000028004.13, ENSMUSG00000028172.6, ENSMUSG00000028778.16, ENSMUSG00000029193.8, ENSMUSG0000002991…	NVE22161, NVE2289, v1g100385, v1g100423, v1g100433, v1g103243, v1g103257, v1g105156, v1g105690, v1g106757, v1g107948, v1g111898, v1g112149, v1g118035, v1g119626, v1g119692, v1g122333, v1g123739, v1g124952, v1g127852, v1g129540, v1g133598, v1g13425, v1g13531, v1g13858, v1g14899, v1g160731, v1g1668, v1g1720, v1g1919, v1g196253, v1g196320, v1g197583, v1g197894, v1g197895, v1g197993, v1g198390, v1g19…	Ocbimv22003937m.g, Ocbimv22006541m.g, Ocbimv22006542m.g, Ocbimv22009855m.g, Ocbimv22010438m.g, Ocbimv22011773m.g, Ocbimv22011775m.g, Ocbimv22011999m.g, Ocbimv22012044m.g, Ocbimv22012618m.g, Ocbimv22013231m.g, Ocbimv22013250m.g, Ocbimv22014186m.g, Ocbimv22014555m.g, Ocbimv22015499m.g, Ocbimv22017484m.g, Ocbimv22017703m.g, Ocbimv22024510m.g, Ocbimv22024767m.g, Ocbimv22025880m.g, Ocbimv22026544m.g, …	LOC100887884, LOC100889710, LOC100890665, LOC100891902, LOC100892390, LOC100892480, LOC100893002, LOC100893370, LOC105438506, LOC105445116, LOC115918405, LOC115918517, LOC115918536, LOC115918648, LOC115919426, LOC115921745, LOC115921861, LOC115925901, LOC115926163, LOC115928522, LOC577301, LOC578044, LOC578108, LOC578807, LOC580260, LOC580668, LOC581556, LOC582521, LOC582908, LOC584023, LOC584658…	Tadh_P15389, Tadh_P15472, Tadh_P16798, Tadh_P18299, Tadh_P3154, Tadh_P3775, Tadh_P4311, Tadh_P4556, Tadh_P56070, Tadh_P57337, Tadh_P57363, Tadh_P57365, Tadh_P57366, Tadh_P57576, Tadh_P58248, Tadh_P59520, Tadh_P59678, Tadh_P61975, Tadh_P62222, Tadh_P7261
OG0000005	XP_022080747.1, XP_022087504.1, XP_022088735.1, XP_022088740.1, XP_022088751.1, XP_022088842.1, XP_022089496.1, XP_022089497.1, XP_022090150.1, XP_022090151.1, XP_022090152.1, XP_022090153.1, XP_022090300.1, XP_022090308.1, XP_022090322.1, XP_022090416.1, XP_022090489.1, XP_022090490.1, XP_022090497.1, XP_022090500.1, XP_022092203.1, XP_022093215.1, XP_022095588.1, XP_022095752.1, XP_022097599.1,…	Aqu2.1.40199_001	CELA1, CELA2B, CTRB2, ENSG00000261473, ENSG00000262739, HGFAC, KLKB1, OVCH1, OVCH2, PRSS33, PRSS8, TMPRSS11D, TMPRSS3, TMPRSS5, TPSG1		ENSCING00000000636.3, ENSCING00000001370.3, ENSCING00000001883.1, ENSCING00000002556.3, ENSCING00000002985.3, ENSCING00000003037.3, ENSCING00000003102.3, ENSCING00000003218.3, ENSCING00000003513.3, ENSCING00000005353.2, ENSCING00000006812.3, ENSCING00000007451.3, ENSCING00000007761.3, ENSCING00000008363.3, ENSCING00000009644.3, ENSCING00000010034.3, ENSCING00000012084.2, ENSCING00000013000.2, ENS…	ENSDARG00000004748.11, ENSDARG00000007276.10, ENSDARG00000010097.10, ENSDARG00000011463.10, ENSDARG00000012860.12, ENSDARG00000014623.11, ENSDARG00000017314.10, ENSDARG00000027196.8, ENSDARG00000027609.9, ENSDARG00000029493.7, ENSDARG00000034862.5, ENSDARG00000036545.5, ENSDARG00000038891.6, ENSDARG00000039579.6, ENSDARG00000039730.5, ENSDARG00000040282.5, ENSDARG00000040513.6, ENSDARG00000042993…	FBgn0002926, FBgn0003319, FBgn0003863, FBgn0010357, FBgn0010358, FBgn0010359, FBgn0010425, FBgn0011554, FBgn0011555, FBgn0011556, FBgn0011653, FBgn0011832, FBgn0015001, FBgn0015316, FBgn0019928, FBgn0025383, FBgn0027563, FBgn0029826, FBgn0029827, FBgn0029828, FBgn0031248, FBgn0031406, FBgn0031409, FBgn0031619, FBgn0032753, FBgn0033362, FBgn0033363, FBgn0033365, FBgn0034052, FBgn0034507, FBgn00345…	HPU_02445, HPU_05572, HPU_09162, HPU_11409, HPU_13911, HPU_16526, HPU_16736, HPU_16790, HPU_18793, HPU_24297	ENSG00000005001.5, ENSG00000007038.6, ENSG00000010438.12, ENSG00000052344.11, ENSG00000057593.9, ENSG00000095917.9, ENSG00000100312.6, ENSG00000101981.6, ENSG00000103355.8, ENSG00000105707.9, ENSG00000116176.6, ENSG00000129437.5, ENSG00000129455.11, ENSG00000137648.12, ENSG00000139610.1, ENSG00000141086.13, ENSG00000142515.10, ENSG00000142615.7, ENSG00000142789.15, ENSG00000145649.7, ENSG00000149…	ML106614a, ML142413a, ML1541128a, ML216323a	ENSMUSG00000000385.9, ENSMUSG00000001249.15, ENSMUSG00000006948.8, ENSMUSG00000015437.6, ENSMUSG00000021966.8, ENSMUSG00000022226.7, ENSMUSG00000022227.6, ENSMUSG00000022622.6, ENSMUSG00000023031.9, ENSMUSG00000023132.9, ENSMUSG00000023433.9, ENSMUSG00000024034.14, ENSMUSG00000024114.16, ENSMUSG00000024116.7, ENSMUSG00000024124.11, ENSMUSG00000024171.7, ENSMUSG00000024173.13, ENSMUSG00000026125.1…	NVE14049, NVE1470, NVE18839, NVE23588, NVE23603, NVE7722, NVE7750, v1g101093, v1g105271, v1g105460, v1g105779, v1g107554, v1g108942, v1g109239, v1g109826, v1g110126, v1g111870, v1g112440, v1g112683, v1g124644, v1g124717, v1g124772, v1g124911, v1g127465, v1g127469, v1g127472, v1g129447, v1g130234, v1g137929, v1g140545, v1g143608, v1g144191, v1g145088, v1g145863, v1g14817, v1g151670, v1g15207, v1g1…	Ocbimv22000620m.g, Ocbimv22005426m.g, Ocbimv22006037m.g, Ocbimv22007908m.g, Ocbimv22007955m.g, Ocbimv22008544m.g, Ocbimv22008591m.g, Ocbimv22010344m.g, Ocbimv22012526m.g, Ocbimv22013567m.g, Ocbimv22015635m.g, Ocbimv22015810m.g, Ocbimv22018440m.g, Ocbimv22024650m.g, Ocbimv22028234m.g, Ocbimv22029252m.g, Ocbimv22033828m.g, Ocbimv22033829m.g, Ocbimv22034794m.g, Ocbimv22035360m.g, Ocbimv22036442m.g, …	LOC100889227, LOC100890793, LOC100892240, LOC105437658, LOC105439899, LOC105442919, LOC115921566, LOC115922975, LOC115929588, LOC115929838, LOC578496, LOC586328, LOC588084, LOC589018, LOC594731, LOC753460, LOC756308, LOC763150	Tadh_P18710, Tadh_P20559, Tadh_P20634, Tadh_P21288, Tadh_P25111, Tadh_P25686, Tadh_P26286, Tadh_P53233, Tadh_P53235, Tadh_P55983, Tadh_P5625, Tadh_P61839, Tadh_P63128, Tadh_P64384
OG0000006		Aqu2.1.00110_001, Aqu2.1.00157_001, Aqu2.1.00186_001, Aqu2.1.00275_001, Aqu2.1.00280_001, Aqu2.1.00345_001, Aqu2.1.00399_001, Aqu2.1.00476_001, Aqu2.1.00524_001, Aqu2.1.00610_001, Aqu2.1.00756_001, Aqu2.1.00817_001, Aqu2.1.00850_001, Aqu2.1.00872_001, Aqu2.1.00873_001, Aqu2.1.00913_001, Aqu2.1.00978_001, Aqu2.1.01061_001, Aqu2.1.01148_001, Aqu2.1.01172_001, Aqu2.1.01200_001, Aqu2.1.01212_001, Aqu…									ENSMUSG00000049709.5
OG0000007	XP_022080590.1, XP_022080813.1, XP_022080814.1, XP_022080815.1, XP_022080816.1, XP_022080817.1, XP_022080912.1, XP_022081050.1, XP_022084777.1, XP_022085759.1, XP_022086569.1, XP_022088029.1, XP_022091044.1, XP_022095359.1, XP_022095770.1, XP_022096032.1, XP_022096518.1, XP_022096519.1, XP_022097700.1, XP_022097704.1, XP_022098287.1, XP_022098345.1, XP_022098389.1, XP_022099057.1, XP_022101574.1,…		ADRA1A, ADRA2A, ADRA2B, CHRM4, CHRM5, HRH2, HRH3, HTR6, HTR7, Hypp10750, TAAR1, TACR2		ENSCING00000001078.1, ENSCING00000002943.3, ENSCING00000004433.3, ENSCING00000004781.3, ENSCING00000012772.1, ENSCING00000013284.2, ENSCING00000018919.1, ENSCING00000020513.1, ENSCING00000024198.1, ENSCING00000024465.1	ENSDARG00000001906.11, ENSDARG00000001912.11, ENSDARG00000002773.11, ENSDARG00000007490.9, ENSDARG00000011091.8, ENSDARG00000011317.9, ENSDARG00000013210.7, ENSDARG00000014858.9, ENSDARG00000016095.9, ENSDARG00000018228.13, ENSDARG00000022938.9, ENSDARG00000024101.9, ENSDARG00000027587.9, ENSDARG00000027638.10, ENSDARG00000028725.9, ENSDARG00000032131.10, ENSDARG00000035820.6, ENSDARG00000037576.…	FBgn0004168, FBgn0004514, FBgn0004573, FBgn0011582, FBgn0024944, FBgn0038063, FBgn0038541, FBgn0038542, FBgn0038653, FBgn0038980, FBgn0039747, FBgn0053517, FBgn0087012, FBgn0250910, FBgn0261929, FBgn0263116, FBgn0266137	HPU_00491, HPU_01002, HPU_01007, HPU_02146, HPU_02458, HPU_02611, HPU_03848, HPU_07170, HPU_07685, HPU_07870, HPU_07960, HPU_08427, HPU_09869, HPU_09907, HPU_11217, HPU_14739, HPU_16189, HPU_17683, HPU_19104, HPU_19980, HPU_20016, HPU_20441, HPU_21061, HPU_22677, HPU_22861, HPU_24270, HPU_25012, HPU_25090	ENSG00000043591.4, ENSG00000069696.6, ENSG00000102468.6, ENSG00000113749.5, ENSG00000120907.13, ENSG00000135312.4, ENSG00000135569.3, ENSG00000135914.5, ENSG00000146378.5, ENSG00000146383.7, ENSG00000146385.1, ENSG00000146399.1, ENSG00000147246.5, ENSG00000148680.11, ENSG00000149295.9, ENSG00000150594.5, ENSG00000151577.8, ENSG00000157219.3, ENSG00000158748.3, ENSG00000164270.13, ENSG00000168830.…	ML00013a, ML013111a, ML02306a, ML040723a, ML05485a, ML073413a, ML09831a, ML12498a, ML14393a, ML170510a, ML170512a, ML17903a, ML21651a, ML233316a, ML274438a, ML46823a	ENSMUSG00000021478.7, ENSMUSG00000021721.6, ENSMUSG00000022705.6, ENSMUSG00000024798.16, ENSMUSG00000025496.6, ENSMUSG00000026228.7, ENSMUSG00000026322.10, ENSMUSG00000027335.10, ENSMUSG00000028747.11, ENSMUSG00000031489.16, ENSMUSG00000032259.9, ENSMUSG00000033717.7, ENSMUSG00000034987.5, ENSMUSG00000034997.6, ENSMUSG00000035283.6, ENSMUSG00000037424.7, ENSMUSG00000039106.7, ENSMUSG00000039358.4…	NVE1501, v1g101238, v1g105169, v1g109382, v1g117699, v1g117722, v1g118020, v1g119248, v1g122001, v1g122716, v1g123316, v1g126176, v1g127133, v1g127328, v1g127359, v1g131304, v1g133021, v1g13440, v1g136356, v1g139211, v1g14438, v1g14501, v1g148199, v1g164564, v1g1652, v1g166451, v1g1683, v1g1687, v1g175230, v1g177063, v1g178677, v1g180946, v1g1848, v1g1897, v1g194295, v1g1944, v1g198868, v1g199250…	Ocbimv22000667m.g, Ocbimv22001351m.g, Ocbimv22006111m.g, Ocbimv22009073m.g, Ocbimv22009347m.g, Ocbimv22013310m.g, Ocbimv22015700m.g, Ocbimv22015878m.g, Ocbimv22016174m.g, Ocbimv22018382m.g, Ocbimv22019479m.g, Ocbimv22019481m.g, Ocbimv22019523m.g, Ocbimv22021501m.g, Ocbimv22022153m.g, Ocbimv22023989m.g, Ocbimv22024868m.g, Ocbimv22025444m.g, Ocbimv22028857m.g, Ocbimv22029429m.g, Ocbimv22031757m.g, …	LOC100888305, LOC100888622, LOC100890724, LOC100891731, LOC100893043, LOC100893289, LOC100894009, LOC105439162, LOC105439163, LOC105439410, LOC105440540, LOC105441431, LOC105444276, LOC105444286, LOC115919991, LOC115924303, LOC115926867, LOC115927050, LOC115930039, LOC574776, LOC574784, LOC576278, LOC576351, LOC579147, LOC581142, LOC581753, LOC582575, LOC583245, LOC586114, LOC587513, LOC587880, L…	Tadh_P14615, Tadh_P15459, Tadh_P21782, Tadh_P26009, Tadh_P26040, Tadh_P32924, Tadh_P33970, Tadh_P3759, Tadh_P4188, Tadh_P4322, Tadh_P4509, Tadh_P5190, Tadh_P52633, Tadh_P54417, Tadh_P57377, Tadh_P58713
OG0000008		Aqu2.1.00039_001, Aqu2.1.00602_001, Aqu2.1.01027_001, Aqu2.1.01069_001, Aqu2.1.01163_001, Aqu2.1.01296_001, Aqu2.1.01319_001, Aqu2.1.01369_001, Aqu2.1.01440_001, Aqu2.1.01597_001, Aqu2.1.01615_001, Aqu2.1.01804_001, Aqu2.1.01994_001, Aqu2.1.01998_001, Aqu2.1.02182_001, Aqu2.1.02309_001, Aqu2.1.02583_001, Aqu2.1.02651_001, Aqu2.1.02683_001, Aqu2.1.02772_001, Aqu2.1.02980_001, Aqu2.1.03339_001, Aqu…
OG0000009	XP_022079984.1, XP_022079985.1, XP_022080136.1, XP_022080137.1, XP_022081435.1, XP_022081507.1, XP_022085251.1, XP_022086123.1, XP_022088665.1, XP_022089028.1, XP_022091794.1, XP_022094452.1, XP_022094581.1, XP_022094717.1, XP_022094718.1, XP_022095921.1, XP_022095922.1, XP_022096327.1, XP_022097046.1, XP_022097059.1, XP_022097502.1, XP_022097503.1, XP_022097547.1, XP_022097548.1, XP_022097576.1,…	Aqu2.1.00143_001, Aqu2.1.00170_001, Aqu2.1.00191_001, Aqu2.1.00534_001, Aqu2.1.00847_001, Aqu2.1.01068_001, Aqu2.1.01519_001, Aqu2.1.02021_001, Aqu2.1.02635_001, Aqu2.1.02850_001, Aqu2.1.02915_001, Aqu2.1.02916_001, Aqu2.1.03438_001, Aqu2.1.04075_001, Aqu2.1.04195_001, Aqu2.1.04524_001, Aqu2.1.04555_001, Aqu2.1.04557_001, Aqu2.1.04558_001, Aqu2.1.04851_001, Aqu2.1.04895_001, Aqu2.1.04932_001, Aqu…	ANGPT1, ANGPT4, ANGPTL2, ANGPTL4, ANGPTL7, FCN1, FCN2, FCN3, FGA, FIBCD1, Hypp11932, Hypp12616, Hypp1490, MFAP4, TNR		ENSCING00000000142.3, ENSCING00000000700.3, ENSCING00000000849.2, ENSCING00000002894.3, ENSCING00000004800.3, ENSCING00000005497.3, ENSCING00000012917.2, ENSCING00000017001.2, ENSCING00000018485.1, ENSCING00000018658.1, ENSCING00000019153.1, ENSCING00000019536.1, ENSCING00000019770.1, ENSCING00000019802.1, ENSCING00000020626.1, ENSCING00000022245.1, ENSCING00000022500.1, ENSCING00000022695.1, ENS…	ENSDARG00000001760.11, ENSDARG00000019686.11, ENSDARG00000020741.12, ENSDARG00000027582.10, ENSDARG00000035859.9, ENSDARG00000038681.8, ENSDARG00000038682.6, ENSDARG00000038683.8, ENSDARG00000057004.5, ENSDARG00000060393.6, ENSDARG00000060413.6, ENSDARG00000069305.6, ENSDARG00000074640.5, ENSDARG00000088745.5, ENSDARG00000089667.4, ENSDARG00000090557.5, ENSDARG00000090783.5, ENSDARG00000092806.4,…	FBgn0003326, FBgn0030880, FBgn0031804, FBgn0033312, FBgn0034160, FBgn0035452, FBgn0036929, FBgn0050280, FBgn0050281, FBgn0051832, FBgn0087011	HPU_00392, HPU_00418, HPU_00419, HPU_00582, HPU_05812, HPU_08777, HPU_09803, HPU_10968, HPU_14632, HPU_19863, HPU_22126, HPU_22381, HPU_23753	ENSG00000085265.6, ENSG00000104760.12, ENSG00000130720.8, ENSG00000142748.8, ENSG00000160339.11, ENSG00000166482.7, ENSG00000167772.7, ENSG00000171560.10, ENSG00000171819.4		ENSMUSG00000002289.17, ENSMUSG00000026835.16, ENSMUSG00000026841.8, ENSMUSG00000026938.11, ENSMUSG00000028001.17, ENSMUSG00000028989.4, ENSMUSG00000031594.10, ENSMUSG00000042436.13	NVE281, NVE703, v1g101484, v1g104480, v1g107155, v1g107528, v1g108972, v1g109792, v1g113410, v1g113476, v1g113867, v1g113913, v1g118635, v1g123220, v1g124495, v1g125975, v1g129798, v1g134301, v1g138098, v1g140550, v1g147942, v1g149694, v1g150225, v1g150226, v1g153808, v1g154536, v1g198298, v1g214077, v1g216157, v1g218034, v1g219569, v1g222877, v1g228530, v1g228654, v1g35755, v1g36375, v1g53126, v…	Ocbimv22000814m.g, Ocbimv22002135m.g, Ocbimv22003430m.g, Ocbimv22003433m.g, Ocbimv22011264m.g, Ocbimv22012128m.g, Ocbimv22017225m.g, Ocbimv22017228m.g, Ocbimv22019099m.g, Ocbimv22024607m.g, Ocbimv22034246m.g, Ocbimv22038407m.g	LOC100891514, LOC100892061, LOC105436720, LOC105437508, LOC105439735, LOC105440455, LOC105440456, LOC105440826, LOC105445937, LOC115921329, LOC115923725, LOC115925904, LOC115925927, LOC115926154, LOC574552, LOC575921, LOC576297, LOC576588, LOC577186, LOC578226, LOC579886, LOC581104, LOC581168, LOC581172, LOC581954, LOC582999, LOC587736, LOC588756, LOC590073, LOC590384, LOC752435, LOC752833, LOC75…
OG0000010		Aqu2.1.00089_001, Aqu2.1.00306_001, Aqu2.1.00580_001, Aqu2.1.00726_001, Aqu2.1.01165_001, Aqu2.1.01166_001, Aqu2.1.01309_001, Aqu2.1.01358_001, Aqu2.1.01892_001, Aqu2.1.02033_001, Aqu2.1.02038_001, Aqu2.1.02039_001, Aqu2.1.02296_001, Aqu2.1.02337_001, Aqu2.1.02712_001, Aqu2.1.03077_001, Aqu2.1.03078_001, Aqu2.1.03079_001, Aqu2.1.03187_001, Aqu2.1.03939_001, Aqu2.1.04254_001, Aqu2.1.04298_001, Aqu…
OG0000011		Aqu2.1.00081_001, Aqu2.1.00148_001, Aqu2.1.00149_001, Aqu2.1.00237_001, Aqu2.1.00238_001, Aqu2.1.00405_001, Aqu2.1.00568_001, Aqu2.1.00767_001, Aqu2.1.00857_001, Aqu2.1.01416_001, Aqu2.1.01425_001, Aqu2.1.01847_001, Aqu2.1.02075_001, Aqu2.1.02720_001, Aqu2.1.03051_001, Aqu2.1.03081_001, Aqu2.1.03091_001, Aqu2.1.03358_001, Aqu2.1.03471_001, Aqu2.1.03765_001, Aqu2.1.04183_001, Aqu2.1.04216_001, Aqu…								ML21742a, ML27421a			Ocbimv22002026m.g, Ocbimv22022331m.g
OG0000012	XP_022080923.1, XP_022081842.1, XP_022081986.1, XP_022081988.1, XP_022082122.1, XP_022082123.1, XP_022082124.1, XP_022082125.1, XP_022082137.1, XP_022082143.1, XP_022082157.1, XP_022084558.1, XP_022084684.1, XP_022087650.1, XP_022087657.1, XP_022087658.1, XP_022088428.1, XP_022096635.1, XP_022096639.1, XP_022097866.1, XP_022098281.1, XP_022098314.1, XP_022107182.1, XP_022107904.1, XP_022108014.1,…	Aqu2.1.32933_001, Aqu2.1.40612_001, Aqu2.1.40613_001, Aqu2.1.40621_001	BARHL1, BARHL2, BARX1, BSX, EVX1, GBX2, GSX1, HHEX, HLX, HMX3, HOXA1, HOXA5, HOXA7, HOXB13, HOXB2, HOXB6, HOXC10, MEOX2, MNX1, NKX2-1, NKX2-2, NKX2-6, NKX3-2, PDX1		ENSCING00000000991.3, ENSCING00000001031.3, ENSCING00000001270.3, ENSCING00000001273.3, ENSCING00000001363.3, ENSCING00000002052.3, ENSCING00000005160.3, ENSCING00000005724.3, ENSCING00000006231.3, ENSCING00000006962.3, ENSCING00000006964.3, ENSCING00000007040.3, ENSCING00000007218.3, ENSCING00000007395.3, ENSCING00000007464.3, ENSCING00000011300.2, ENSCING00000011826.1, ENSCING00000013280.2, ENS…	ENSDARG00000000175.10, ENSDARG00000002779.8, ENSDARG00000007407.9, ENSDARG00000007891.9, ENSDARG00000007941.7, ENSDARG00000008174.7, ENSDARG00000009134.9, ENSDARG00000010630.8, ENSDARG00000013057.8, ENSDARG00000013533.8, ENSDARG00000018004.9, ENSDARG00000019835.7, ENSDARG00000021201.8, ENSDARG00000021232.8, ENSDARG00000023031.7, ENSDARG00000026513.8, ENSDARG00000030350.7, ENSDARG00000035735.8, EN…	FBgn0000014, FBgn0000015, FBgn0000439, FBgn0000529, FBgn0001077, FBgn0001170, FBgn0002522, FBgn0003267, FBgn0003339, FBgn0003944, FBgn0004053, FBgn0004054, FBgn0004862, FBgn0014949, FBgn0024321, FBgn0025776, FBgn0030408, FBgn0034520, FBgn0038592, FBgn0038852, FBgn0041156, FBgn0051481, FBgn0260642, FBgn0261930, FBgn0264005, FBgn0287186	HPU_00865, HPU_00866, HPU_01014, HPU_01018, HPU_01304, HPU_02802, HPU_02863, HPU_05137, HPU_05256, HPU_05482, HPU_06243, HPU_06245, HPU_06248, HPU_08956, HPU_09715, HPU_11692, HPU_12544, HPU_13277, HPU_15957, HPU_15961, HPU_22448	ENSG00000005102.8, ENSG00000105991.7, ENSG00000105996.5, ENSG00000106004.4, ENSG00000106006.6, ENSG00000106511.5, ENSG00000108511.8, ENSG00000109705.7, ENSG00000119919.9, ENSG00000120075.5, ENSG00000120094.6, ENSG00000122592.6, ENSG00000125816.4, ENSG00000125820.5, ENSG00000130675.10, ENSG00000131668.9, ENSG00000136327.6, ENSG00000136352.13, ENSG00000136630.11, ENSG00000139515.5, ENSG00000152804.…	ML00268a, ML008015a, ML01435a, ML02215a, ML042114a, ML05006a, ML05471a, ML08269a, ML11616a, ML12641a, ML16524a, ML199115a, ML20568a	ENSMUSG00000000690.6, ENSMUSG00000000942.11, ENSMUSG00000001493.10, ENSMUSG00000001496.16, ENSMUSG00000001566.11, ENSMUSG00000001661.6, ENSMUSG00000014704.11, ENSMUSG00000015579.6, ENSMUSG00000018973.3, ENSMUSG00000020875.10, ENSMUSG00000021381.5, ENSMUSG00000022061.9, ENSMUSG00000022485.4, ENSMUSG00000024986.13, ENSMUSG00000027434.12, ENSMUSG00000029644.8, ENSMUSG00000029844.10, ENSMUSG000000359…	v1g100892, v1g101611, v1g101664, v1g101730, v1g101731, v1g101740, v1g114232, v1g114268, v1g117688, v1g117718, v1g118347, v1g123192, v1g123745, v1g123764, v1g127828, v1g127891, v1g128275, v1g128289, v1g128296, v1g128302, v1g129868, v1g129895, v1g150519, v1g17677, v1g19034, v1g192469, v1g196876, v1g200278, v1g205636, v1g208034, v1g208035, v1g27862, v1g39891, v1g39913, v1g39924, v1g47235, v1g47299, …	Ocbimv22003301m.g, Ocbimv22007440m.g, Ocbimv22009726m.g, Ocbimv22010205m.g, Ocbimv22011232m.g, Ocbimv22015181m.g, Ocbimv22018468m.g, Ocbimv22019656m.g, Ocbimv22021784m.g, Ocbimv22024994m.g, Ocbimv22025477m.g, Ocbimv22026957m.g, Ocbimv22027743m.g, Ocbimv22030263m.g, Ocbimv22031197m.g, Ocbimv22031356m.g, Ocbimv22032498m.g, Ocbimv22033340m.g, Ocbimv22033981m.g, Ocbimv22034548m.g, Ocbimv22036189m.g, …	GeneID_373358, GeneID_373359ot, GeneID_373506, GeneID_373527, GeneID_579092K2.2, LOC100888432, LOC100892685, LOC105436602, LOC105444658, LOC105446743, LOC105446744, LOC115917868, LOC115918645, LOC115924126, LOC575826, LOC576580, LOC577108, LOC577823, LOC577924, LOC579267, LOC579532, LOC580883, LOC593496	Tadh_P18102, Tadh_P31334, Tadh_P33728, Tadh_P49524, Tadh_P50911, Tadh_P50928, Tadh_P9178, Tadh_P9507, Tadh_P9531, Tadh_P9560, Tadh_P9561
OG0000013	XP_022080376.1, XP_022080566.1, XP_022081424.1, XP_022081427.1, XP_022081949.1, XP_022084730.1, XP_022084744.1, XP_022084865.1, XP_022084990.1, XP_022085320.1, XP_022086769.1, XP_022089313.1, XP_022089650.1, XP_022092950.1, XP_022093874.1, XP_022095362.1, XP_022095440.1, XP_022095838.1, XP_022096296.1, XP_022097022.1, XP_022098497.1, XP_022098498.1, XP_022098542.1, XP_022098548.1, XP_022099102.1,…	Aqu2.1.01466_001, Aqu2.1.01601_001, Aqu2.1.03672_001, Aqu2.1.03798_001, Aqu2.1.07197_001, Aqu2.1.17914_001, Aqu2.1.25006_001, Aqu2.1.25009_001, Aqu2.1.25010_001, Aqu2.1.28995_001, Aqu2.1.29447_001, Aqu2.1.31775_001, Aqu2.1.33961_001, Aqu2.1.36097_001, Aqu2.1.36098_001, Aqu2.1.36143_001, Aqu2.1.37297_001, Aqu2.1.38360_001, Aqu2.1.38429_001, Aqu2.1.42680_001, Aqu2.1.44249_001	DNER, ENSG00000266766, JAG2, NOTCH1		ENSCING00000000479.3, ENSCING00000000605.3, ENSCING00000000710.3, ENSCING00000003472.3, ENSCING00000003521.3, ENSCING00000004361.3, ENSCING00000004569.3, ENSCING00000004617.3, ENSCING00000005852.3, ENSCING00000006420.3, ENSCING00000007101.3, ENSCING00000011618.2, ENSCING00000013769.2, ENSCING00000015059.2, ENSCING00000017273.2, ENSCING00000019901.1, ENSCING00000020958.1, ENSCING00000022511.1, ENS…	ENSDARG00000043130.9, ENSDARG00000044433.7, ENSDARG00000052094.9, ENSDARG00000052139.8, ENSDARG00000060081.8, ENSDARG00000060106.6, ENSDARG00000076247.5, ENSDARG00000079519.5, ENSDARG00000103554.3, ENSDARG00000104329.2	FBgn0004197, FBgn0004647, FBgn0030376, FBgn0031089, FBgn0031879, FBgn0051665, FBgn0053196, FBgn0259685	HPU_00179, HPU_00444, HPU_00797, HPU_00798, HPU_01506, HPU_01762, HPU_01924, HPU_02035, HPU_04360, HPU_06295, HPU_06529, HPU_06530, HPU_06531, HPU_06535, HPU_06547, HPU_08925, HPU_08926, HPU_08928, HPU_09045, HPU_09046, HPU_09356, HPU_09367, HPU_09368, HPU_10638, HPU_10694, HPU_11400, HPU_11499, HPU_11754, HPU_11878, HPU_12133, HPU_12182, HPU_12422, HPU_13840, HPU_13892, HPU_14516, HPU_14520, HPU…	ENSG00000074181.4, ENSG00000134250.13, ENSG00000134376.10, ENSG00000148400.9, ENSG00000162804.9, ENSG00000171462.10, ENSG00000204301.5, ENSG00000206312.7, ENSG00000213240.7, ENSG00000223355.5, ENSG00000232339.5, ENSG00000234876.5, ENSG00000235396.5, ENSG00000238196.5, ENSG00000255168.1, ENSG00000264343.1, ENSG00000264983.1, ENSG00000266766.3, ENSG00000268576.3, ENSG00000273429.1	ML004921a, ML09866a, ML128617a, ML128618a, ML24144a	ENSMUSG00000015468.15, ENSMUSG00000026923.16, ENSMUSG00000027878.12, ENSMUSG00000038146.9, ENSMUSG00000047428.15, ENSMUSG00000047793.14, ENSMUSG00000063681.15	NVE10136, NVE12488, NVE9444, NVE9611, v1g100228, v1g103841, v1g104219, v1g104325, v1g1059, v1g106413, v1g120454, v1g125705, v1g127411, v1g128497, v1g128516, v1g130363, v1g130899, v1g139276, v1g141380, v1g143289, v1g147756, v1g148151, v1g150279, v1g152156, v1g192003, v1g197208, v1g215051, v1g219789, v1g244064, v1g32369, v1g342, v1g40327, v1g41069, v1g50817, v1g51468, v1g52064, v1g52068, v1g52233, …	Ocbimv22000996m.g, Ocbimv22004589m.g, Ocbimv22008390m.g, Ocbimv22009516m.g, Ocbimv22013683m.g, Ocbimv22018982m.g, Ocbimv22019742m.g, Ocbimv22020565m.g, Ocbimv22020575m.g, Ocbimv22020577m.g, Ocbimv22020578m.g, Ocbimv22021494m.g, Ocbimv22021727m.g, Ocbimv22021823m.g, Ocbimv22021827m.g, Ocbimv22023196m.g, Ocbimv22028134m.g, Ocbimv22029002m.g, Ocbimv22032967m.g, Ocbimv22033973m.g, Ocbimv22033974m.g, …	GeneID_373313, GeneID_373315, LOC100888711, LOC100889618, LOC100889823, LOC100889954, LOC100892166, LOC100893296, LOC100894013, LOC105436391, LOC105436743, LOC105436968, LOC105436978, LOC105437225, LOC105437255, LOC105437744, LOC105437803, LOC105438416, LOC105438423, LOC105439422, LOC105439470, LOC105439643, LOC105440130, LOC105440436, LOC105440605, LOC105440768, LOC105440783, LOC105440887, LOC10…	Tadh_P12692, Tadh_P1375, Tadh_P1758, Tadh_P21305, Tadh_P21402, Tadh_P21526, Tadh_P22166, Tadh_P22292, Tadh_P22358, Tadh_P25138, Tadh_P26146, Tadh_P26206, Tadh_P26462, Tadh_P26618, Tadh_P26631, Tadh_P26633, Tadh_P28026, Tadh_P3006, Tadh_P31530, Tadh_P31830, Tadh_P33810, Tadh_P34361, Tadh_P35120, Tadh_P4054, Tadh_P4952, Tadh_P53248, Tadh_P57301, Tadh_P57302, Tadh_P57304, Tadh_P57305, Tadh_P57306, T…
OG0000014						ENSDARG00000034095.7, ENSDARG00000038352.9, ENSDARG00000039900.8, ENSDARG00000043792.6, ENSDARG00000068127.7, ENSDARG00000068161.6, ENSDARG00000068453.5, ENSDARG00000068621.6, ENSDARG00000068749.7, ENSDARG00000069264.6, ENSDARG00000069627.7, ENSDARG00000071604.7, ENSDARG00000071618.7, ENSDARG00000074345.5, ENSDARG00000074546.7, ENSDARG00000074653.6, ENSDARG00000075476.7, ENSDARG00000076819.7, ENS…
OG0000015		Aqu2.1.00262_001, Aqu2.1.00527_001, Aqu2.1.02085_001, Aqu2.1.02365_001, Aqu2.1.02596_001, Aqu2.1.02633_001, Aqu2.1.03271_001, Aqu2.1.04331_001, Aqu2.1.04386_001, Aqu2.1.04418_001, Aqu2.1.04419_001, Aqu2.1.05218_001, Aqu2.1.05298_001, Aqu2.1.05849_001, Aqu2.1.06037_001, Aqu2.1.07118_001, Aqu2.1.07331_001, Aqu2.1.08220_001, Aqu2.1.09950_001, Aqu2.1.10585_001, Aqu2.1.10617_001, Aqu2.1.10638_001, Aqu…	C19orf2, EDF1, Hypp10437, Hypp10639, Hypp10761, Hypp1090, Hypp11671, Hypp11697, Hypp11721, Hypp11934, Hypp1237, Hypp12762, Hypp13186, Hypp13187, Hypp13262, Hypp13294, Hypp13372, Hypp13580, Hypp13581, Hypp13634, Hypp13721, Hypp14140, Hypp14179, Hypp14191, Hypp14271, Hypp14272, Hypp14361, Hypp14380, Hypp14841, Hypp14951, Hypp14957, Hypp15298, Hypp15431, Hypp15559, Hypp15654, Hypp1567, Hypp164, Hypp…			ENSDARG00000114675.1, ENSDARG00000116065.1		HPU_01781, HPU_04090, HPU_04092, HPU_04761, HPU_05075, HPU_07560, HPU_10922, HPU_13847, HPU_16100, HPU_20896, HPU_25015		ML00081a, ML001011a, ML00159a, ML00161a, ML00211a, ML002235a, ML002237a, ML002239a, ML002241a, ML00251a, ML00456a, ML00523a, ML005312a, ML00558a, ML00575a, ML00617a, ML00701a, ML008023a, ML00909a, ML00945a, ML00974a, ML01007a, ML01081a, ML01123a, ML01125a, ML01131a, ML01235a, ML01241a, ML012514a, ML013414a, ML01631a, ML01642a, ML01815a, ML01991a, ML020062a, ML021111a, ML022418a, ML02401a, ML02418…		NVE10449, NVE11510, NVE12929, NVE15218, NVE17338, NVE19269, NVE23726, NVE23886, NVE8000, NVE9913, v1g111441, v1g132224, v1g134317, v1g140231, v1g143910, v1g215375, v1g45847, v1g48777, v1g49878, v1g64334, v1g81189, v1g8151	Ocbimv22001285m.g, Ocbimv22024515m.g, Ocbimv22034781m.g	LOC100892567, LOC105443737, LOC105447398, LOC115919821, LOC115920428, LOC115921145, LOC115921229, LOC115923809, LOC115923866, LOC115923957, LOC115924295, LOC115924800, LOC115924838, LOC115926726, LOC115927423, LOC115928189
OG0000016	XP_022079802.1, XP_022079896.1, XP_022080018.1, XP_022080259.1, XP_022080874.1, XP_022081056.1, XP_022081129.1, XP_022081153.1, XP_022081701.1, XP_022081995.1, XP_022082205.1, XP_022082207.1, XP_022082610.1, XP_022082638.1, XP_022083237.1, XP_022083521.1, XP_022083647.1, XP_022084337.1, XP_022085314.1, XP_022087522.1, XP_022087533.1, XP_022087534.1, XP_022087535.1, XP_022089460.1, XP_022089645.1,…		C1orf112, CYP17A1, CYP1A1, CYP1B1, CYP21A2, CYP2C18, CYP2C8, CYP2C9, CYP2D6, CYP2F1, CYP2J2, CYP2U1, ENSG00000255974, Hypp1632, Hypp965, Hypp9888		ENSCING00000000085.3, ENSCING00000000333.3, ENSCING00000002119.3, ENSCING00000003453.3, ENSCING00000004497.3, ENSCING00000004650.3, ENSCING00000004779.3, ENSCING00000005903.3, ENSCING00000006203.3, ENSCING00000006351.3, ENSCING00000007169.3, ENSCING00000007269.3, ENSCING00000008301.3, ENSCING00000009201.3, ENSCING00000009298.3, ENSCING00000009408.3, ENSCING00000009427.3, ENSCING00000010618.3, ENS…	ENSDARG00000009874.10, ENSDARG00000013524.10, ENSDARG00000018485.12, ENSDARG00000021172.10, ENSDARG00000022631.8, ENSDARG00000022650.9, ENSDARG00000026548.9, ENSDARG00000033566.6, ENSDARG00000035569.5, ENSDARG00000040433.8, ENSDARG00000042953.5, ENSDARG00000042956.6, ENSDARG00000042978.8, ENSDARG00000042980.5, ENSDARG00000042982.5, ENSDARG00000042990.7, ENSDARG00000043997.6, ENSDARG00000044002.7,…	FBgn0001992, FBgn0004959, FBgn0010383, FBgn0036910, FBgn0038095	HPU_01434, HPU_02745, HPU_02746, HPU_03146, HPU_03508, HPU_03955, HPU_03957, HPU_04152, HPU_04153, HPU_04154, HPU_04729, HPU_04733, HPU_04829, HPU_04835, HPU_05563, HPU_06013, HPU_06434, HPU_07382, HPU_08163, HPU_09570, HPU_10038, HPU_10316, HPU_14270, HPU_14490, HPU_15634, HPU_17626, HPU_18119, HPU_18290, HPU_18642, HPU_19372, HPU_19520, HPU_19594, HPU_19701, HPU_22462, HPU_22803	ENSG00000073067.9, ENSG00000100197.16, ENSG00000108242.8, ENSG00000130649.5, ENSG00000134716.5, ENSG00000138061.7, ENSG00000138109.9, ENSG00000138115.9, ENSG00000140465.9, ENSG00000140505.6, ENSG00000148795.5, ENSG00000155016.13, ENSG00000165841.5, ENSG00000186104.6, ENSG00000197408.4, ENSG00000197446.4, ENSG00000197838.4, ENSG00000198077.6, ENSG00000255974.2, ENSG00000262968.1, ENSG00000272000.2…		ENSMUSG00000003053.18, ENSMUSG00000003555.9, ENSMUSG00000005547.15, ENSMUSG00000015224.11, ENSMUSG00000022818.14, ENSMUSG00000024087.5, ENSMUSG00000025002.6, ENSMUSG00000025003.7, ENSMUSG00000025004.17, ENSMUSG00000025197.10, ENSMUSG00000025479.10, ENSMUSG00000027983.14, ENSMUSG00000028571.16, ENSMUSG00000029541.13, ENSMUSG00000030483.15, ENSMUSG00000030670.17, ENSMUSG00000032310.5, ENSMUSG000000…	v1g107875, v1g148604, v1g197176, v1g200272, v1g209361, v1g217770, v1g221914, v1g225046, v1g227345, v1g230060, v1g234104, v1g235065, v1g238893, v1g33342, v1g87502, v1g87891	Ocbimv22001497m.g, Ocbimv22001498m.g, Ocbimv22012970m.g, Ocbimv22012975m.g, Ocbimv22012978m.g, Ocbimv22014119m.g, Ocbimv22014121m.g, Ocbimv22014122m.g, Ocbimv22015081m.g, Ocbimv22015288m.g, Ocbimv22032486m.g, Ocbimv22032487m.g, Ocbimv22032488m.g, Ocbimv22034549m.g, Ocbimv22034550m.g	LOC100888078, LOC100891089, LOC100892510, LOC100893015, LOC100893396, LOC100893460, LOC115917891, LOC115918264, LOC115921547, LOC115921615, LOC115921617, LOC115921642, LOC115923121, LOC115925829, LOC115927143, LOC115927761, LOC115927969, LOC575697, LOC575820, LOC575982, LOC576122, LOC576821, LOC577116, LOC577206, LOC577335, LOC577467, LOC578056, LOC578140, LOC578598, LOC578655, LOC578889, LOC5793…	Tadh_P28297, Tadh_P28454
OG0000017	XP_022079681.1, XP_022080101.1, XP_022080739.1, XP_022083312.1, XP_022084321.1, XP_022084329.1, XP_022085561.1, XP_022086485.1, XP_022086945.1, XP_022087019.1, XP_022089441.1, XP_022091405.1, XP_022093902.1, XP_022094032.1, XP_022094271.1, XP_022094932.1, XP_022096410.1, XP_022097585.1, XP_022097844.1, XP_022102303.1, XP_022103634.1, XP_022104856.1, XP_022105726.1, XP_022105930.1, XP_022105938.1,…		Hypp15609, Hypp2388, Hypp352, LDB3, LRRC31, NLRC4, NLRP12		ENSCING00000006548.3, ENSCING00000010713.3	ENSDARG00000105141.2		HPU_00123, HPU_00235, HPU_00596, HPU_00995, HPU_00999, HPU_01079, HPU_01316, HPU_02441, HPU_02668, HPU_02699, HPU_02873, HPU_02925, HPU_02942, HPU_03229, HPU_03982, HPU_04065, HPU_04231, HPU_04359, HPU_04367, HPU_04374, HPU_04824, HPU_05600, HPU_05724, HPU_05777, HPU_06230, HPU_06800, HPU_06903, HPU_07043, HPU_07079, HPU_07389, HPU_07633, HPU_08127, HPU_08220, HPU_08346, HPU_08453, HPU_08978, HPU…				NVE16717, v1g214133		LOC100887979, LOC100888322, LOC100888385, LOC100888582, LOC100888628, LOC100889688, LOC100889937, LOC100891156, LOC100891302, LOC100891859, LOC100891967, LOC100892114, LOC100892162, LOC100892496, LOC100892805, LOC100892816, LOC100892902, LOC100893212, LOC100893387, LOC100893575, LOC100893957, LOC105436577, LOC105436589, LOC105436826, LOC105436991, LOC105436994, LOC105437006, LOC105437098, LOC1054…
OG0000018	XP_022080659.1, XP_022080807.1, XP_022081328.1, XP_022081331.1, XP_022081433.1, XP_022082510.1, XP_022084154.1, XP_022084482.1, XP_022086447.1, XP_022087669.1, XP_022088377.1, XP_022088378.1, XP_022092302.1, XP_022092310.1, XP_022092311.1, XP_022093535.1, XP_022093543.1, XP_022095570.1, XP_022096638.1, XP_022099667.1, XP_022099668.1, XP_022099671.1, XP_022099745.1, XP_022101181.1, XP_022101934.1,…	Aqu2.1.05343_001, Aqu2.1.27886_001, Aqu2.1.28512_001, Aqu2.1.33566_001, Aqu2.1.40357_001, Aqu2.1.42241_001, Aqu2.1.42262_001	ALX1, ARX, DMBX1, DRGX, EMX1, EMX2, ENSG00000258873, GSC, NKX1-1, OTP, OTX2, PHOX2B, RAX, SHOX, UNCX, VSX2	Cowc_CAOG_04648, Cowc_CAOG_09400	ENSCING00000001856.3, ENSCING00000004120.3, ENSCING00000004370.3, ENSCING00000006004.3, ENSCING00000007001.3, ENSCING00000007099.3, ENSCING00000009645.3, ENSCING00000012916.2, ENSCING00000013561.2, ENSCING00000013809.2, ENSCING00000015968.2, ENSCING00000016045.2, ENSCING00000018015.1, ENSCING00000018949.1, ENSCING00000019349.1, ENSCING00000023042.1, ENSCING00000023735.1	ENSDARG00000002510.9, ENSDARG00000005574.10, ENSDARG00000006350.10, ENSDARG00000007406.10, ENSDARG00000009922.10, ENSDARG00000011235.10, ENSDARG00000011956.6, ENSDARG00000011989.8, ENSDARG00000013125.8, ENSDARG00000014201.9, ENSDARG00000020417.10, ENSDARG00000021959.7, ENSDARG00000025899.6, ENSDARG00000030703.7, ENSDARG00000033971.5, ENSDARG00000037760.6, ENSDARG00000039569.6, ENSDARG00000039701.…	FBgn0000061, FBgn0000157, FBgn0000576, FBgn0002941, FBgn0004102, FBgn0008636, FBgn0008646, FBgn0010323, FBgn0011701, FBgn0015524, FBgn0020617, FBgn0023489, FBgn0024184, FBgn0025334, FBgn0026058, FBgn0030058, FBgn0034821, FBgn0052532, FBgn0085369, FBgn0263511, FBgn0263512	HPU_00064, HPU_01481, HPU_01482, HPU_02861, HPU_02919, HPU_04624, HPU_04631, HPU_04688, HPU_04689, HPU_07442, HPU_07778, HPU_10176, HPU_10182, HPU_10219, HPU_10732, HPU_12044, HPU_13260, HPU_17559, HPU_18056, HPU_18620, HPU_19451, HPU_20600, HPU_22463	ENSG00000004848.6, ENSG00000006377.9, ENSG00000052850.5, ENSG00000063515.2, ENSG00000100987.10, ENSG00000101883.4, ENSG00000105392.11, ENSG00000108813.9, ENSG00000109132.5, ENSG00000115507.5, ENSG00000116132.7, ENSG00000119614.2, ENSG00000133937.3, ENSG00000134438.9, ENSG00000135638.9, ENSG00000144355.10, ENSG00000151650.7, ENSG00000156150.6, ENSG00000163666.4, ENSG00000164853.8, ENSG00000165462.…	ML001520b, ML014416a, ML021120a, ML03046a, ML03151a, ML04966a, ML053011a, ML056925a, ML058515a, ML08927a, ML10117a, ML111733a, ML12464a, ML12598a, ML148940a, ML218936a, ML223516a, ML32743a, ML435823a	ENSMUSG00000001103.8, ENSMUSG00000005917.16, ENSMUSG00000007946.12, ENSMUSG00000012520.11, ENSMUSG00000014603.4, ENSMUSG00000020871.9, ENSMUSG00000021095.6, ENSMUSG00000021239.13, ENSMUSG00000021685.13, ENSMUSG00000021848.17, ENSMUSG00000022738.8, ENSMUSG00000023443.14, ENSMUSG00000024518.5, ENSMUSG00000026497.8, ENSMUSG00000026586.17, ENSMUSG00000028707.16, ENSMUSG00000029112.6, ENSMUSG000000295…	v1g105595, v1g110792, v1g113057, v1g113102, v1g113172, v1g119152, v1g121827, v1g121842, v1g135948, v1g136480, v1g150808, v1g153628, v1g164762, v1g165614, v1g18446, v1g184843, v1g197288, v1g197493, v1g205768, v1g213735, v1g229833, v1g233675, v1g38792, v1g39668, v1g43460, v1g48861, v1g48953, v1g49015, v1g59594, v1g69041, v1g79707, v1g80187, v1g92347, v1g92436, v1g92500, v1g92785, v1g93991, v1g94003…	Ocbimv22001225m.g, Ocbimv22003567m.g, Ocbimv22007835m.g, Ocbimv22007999m.g, Ocbimv22008407m.g, Ocbimv22009169m.g, Ocbimv22009368m.g, Ocbimv22015002m.g, Ocbimv22015900m.g, Ocbimv22018651m.g, Ocbimv22019499m.g, Ocbimv22019944m.g, Ocbimv22021570m.g, Ocbimv22021713m.g, Ocbimv22024516m.g, Ocbimv22025800m.g, Ocbimv22027055m.g, Ocbimv22027060m.g, Ocbimv22034596m.g, Ocbimv22035611m.g, Ocbimv22036484m.g, …	GeneID_373244, GeneID_373400, GeneID_373521, GeneID_575213k1, GeneID_577423, LOC100890511, LOC100890782, LOC105440739, LOC105441243, LOC115918510, LOC115920693, LOC115923659, LOC115923860, LOC115924127, LOC575572, LOC575591, LOC575706, LOC576952, LOC577625, LOC577702, LOC579386, LOC580069, LOC582334, LOC591696, LOC593067, LOC763703	Tadh_P17913, Tadh_P49530, Tadh_P51739, Tadh_P9389, Tadh_P9391, Tadh_P9432, Tadh_P9493, Tadh_P9570, Tadh_P9590
OG0000019	XP_022082518.1, XP_022083861.1, XP_022090872.1, XP_022097489.1, XP_022099120.1, XP_022099415.1, XP_022100953.1, XP_022101039.1, XP_022101062.1, XP_022102898.1, XP_022102914.1, XP_022102918.1, XP_022111457.1, XP_022111716.1, XP_022111733.1	Aqu2.1.00224_001, Aqu2.1.00232_001, Aqu2.1.00254_001, Aqu2.1.00688_001, Aqu2.1.00889_001, Aqu2.1.01735_001, Aqu2.1.02196_001, Aqu2.1.02307_001, Aqu2.1.02342_001, Aqu2.1.02343_001, Aqu2.1.02701_001, Aqu2.1.02927_001, Aqu2.1.03988_001, Aqu2.1.04974_001, Aqu2.1.04975_001, Aqu2.1.05259_001, Aqu2.1.05441_001, Aqu2.1.05656_001, Aqu2.1.06109_001, Aqu2.1.06147_001, Aqu2.1.06172_001, Aqu2.1.06693_001, Aqu…	EGF, EMR1, FBLN1, FBLN2, FBLN5, FBN1, FBN3, Hypp126, Hypp2995, LTBP2, LTBP4, MUC4, NOTCH4, PROS1, SCUBE1	Cowc_CAOG_00007, Cowc_CAOG_00336, Cowc_CAOG_00667, Cowc_CAOG_06582, Cowc_CAOG_06751, Cowc_CAOG_07512	ENSCING00000001033.3, ENSCING00000002148.3, ENSCING00000002879.3, ENSCING00000004589.3, ENSCING00000005040.3, ENSCING00000005763.3, ENSCING00000006114.1, ENSCING00000006823.3, ENSCING00000007694.3, ENSCING00000007938.2, ENSCING00000007940.3, ENSCING00000008036.3, ENSCING00000008056.3, ENSCING00000008776.3, ENSCING00000009620.3, ENSCING00000011257.1, ENSCING00000011258.1, ENSCING00000011923.2, ENS…	ENSDARG00000005216.11, ENSDARG00000015156.12, ENSDARG00000015947.13, ENSDARG00000020811.10, ENSDARG00000039273.7, ENSDARG00000039652.7, ENSDARG00000042829.10, ENSDARG00000059121.6, ENSDARG00000087558.3, ENSDARG00000091602.3, ENSDARG00000092525.2, ENSDARG00000094324.2, ENSDARG00000097993.2, ENSDARG00000099137.3, ENSDARG00000103311.2, ENSDARG00000104210.2, ENSDARG00000112739.1	FBgn0035798, FBgn0051999, FBgn0052373	HPU_00318, HPU_00443, HPU_00786, HPU_01198, HPU_01200, HPU_01934, HPU_03771, HPU_04230, HPU_05526, HPU_06327, HPU_06552, HPU_07149, HPU_10653, HPU_12110, HPU_12656, HPU_12785, HPU_14618, HPU_16625, HPU_16811, HPU_17301, HPU_17485, HPU_19613, HPU_21967, HPU_22424, HPU_23484, HPU_23485, HPU_24658	ENSG00000077942.13, ENSG00000090006.13, ENSG00000115380.14, ENSG00000119681.7, ENSG00000132561.9, ENSG00000140092.10, ENSG00000163520.9, ENSG00000167992.8, ENSG00000172638.8, ENSG00000174837.10	ML056914a, ML19192a, ML267515a	ENSMUSG00000002020.16, ENSMUSG00000006369.15, ENSMUSG00000020467.16, ENSMUSG00000021186.10, ENSMUSG00000022324.17, ENSMUSG00000024909.16, ENSMUSG00000040488.20, ENSMUSG00000043789.9, ENSMUSG00000063600.15, ENSMUSG00000064080.13	NVE14179, NVE20050, NVE3577, v1g101414, v1g102616, v1g108241, v1g112718, v1g113453, v1g117150, v1g117297, v1g11770, v1g119340, v1g120081, v1g123710, v1g124999, v1g129169, v1g137121, v1g137797, v1g142234, v1g146628, v1g146869, v1g147990, v1g148644, v1g153141, v1g154796, v1g157742, v1g163197, v1g16432, v1g174086, v1g17632, v1g182469, v1g18668, v1g19118, v1g198567, v1g202189, v1g208146, v1g209642, v…	Ocbimv22000092m.g, Ocbimv22000094m.g, Ocbimv22001331m.g, Ocbimv22001562m.g, Ocbimv22003593m.g, Ocbimv22003594m.g, Ocbimv22003595m.g, Ocbimv22006922m.g, Ocbimv22011220m.g, Ocbimv22011233m.g, Ocbimv22015455m.g, Ocbimv22016410m.g, Ocbimv22016413m.g, Ocbimv22016414m.g, Ocbimv22017546m.g, Ocbimv22019259m.g, Ocbimv22019263m.g, Ocbimv22019264m.g, Ocbimv22021788m.g, Ocbimv22021791m.g, Ocbimv22022206m.g, …	LOC100887851, LOC100888149, LOC100888627, LOC100889793, LOC100890335, LOC100891475, LOC105441698, LOC105443780, LOC105444674, LOC105444772, LOC105445308, LOC115919707, LOC115923783, LOC115924708, LOC115925236, LOC115925381, LOC115929044, LOC577184, LOC579271, LOC582612, LOC583016, LOC586217, LOC589875, LOC590125, LOC591161	Tadh_P19226, Tadh_P20436, Tadh_P21663, Tadh_P22336, Tadh_P27138, Tadh_P2919, Tadh_P33213, Tadh_P33760, Tadh_P34797, Tadh_P34865, Tadh_P50, Tadh_P51865, Tadh_P54276, Tadh_P54443, Tadh_P54445, Tadh_P54447, Tadh_P62718, Tadh_P9204, Tadh_P962
OG0000020	XP_022079137.1, XP_022081063.1, XP_022089540.1, XP_022089542.1, XP_022095361.1, XP_022095452.1, XP_022098936.1, XP_022109223.1	Aqu2.1.00571_001, Aqu2.1.01491_001, Aqu2.1.01674_001, Aqu2.1.02502_001, Aqu2.1.07386_001, Aqu2.1.09188_001, Aqu2.1.09502_001, Aqu2.1.09871_001, Aqu2.1.10052_001, Aqu2.1.11005_001, Aqu2.1.11697_001, Aqu2.1.11763_001, Aqu2.1.13178_001, Aqu2.1.15257_001, Aqu2.1.15535_001, Aqu2.1.17744_001, Aqu2.1.17969_001, Aqu2.1.18231_001, Aqu2.1.18232_001, Aqu2.1.18826_001, Aqu2.1.22490_001, Aqu2.1.22832_001, Aqu…	ANK2, ANKRD28, ASB18	Cowc_CAOG_00065, Cowc_CAOG_01642, Cowc_CAOG_01716, Cowc_CAOG_01717, Cowc_CAOG_06686, Cowc_CAOG_06768, Cowc_CAOG_07146, Cowc_CAOG_07396, Cowc_CAOG_09655	ENSCING00000004557.3, ENSCING00000019147.1, ENSCING00000022838.1	ENSDARG00000007077.8, ENSDARG00000009023.10, ENSDARG00000009026.10, ENSDARG00000026028.9, ENSDARG00000036826.6, ENSDARG00000043313.8, ENSDARG00000045666.7, ENSDARG00000059093.10, ENSDARG00000061736.7, ENSDARG00000068274.6, ENSDARG00000074777.6, ENSDARG00000077582.7, ENSDARG00000079065.4, ENSDARG00000086326.3, ENSDARG00000092143.3, ENSDARG00000092758.2, ENSDARG00000099438.2, ENSDARG00000110704.1, …	FBgn0011747, FBgn0016920, FBgn0039590, FBgn0261788	HPU_00240, HPU_00434, HPU_00628, HPU_00748, HPU_02108, HPU_04205, HPU_04586, HPU_04587, HPU_06683, HPU_06881, HPU_07386, HPU_08213, HPU_08574, HPU_08575, HPU_08758, HPU_08806, HPU_10780, HPU_10782, HPU_10794, HPU_11024, HPU_11025, HPU_11304, HPU_11859, HPU_11860, HPU_12031, HPU_12032, HPU_12033, HPU_12160, HPU_12905, HPU_13167, HPU_14084, HPU_15486, HPU_16489, HPU_16967, HPU_17916, HPU_17924, HPU…	ENSG00000029534.15, ENSG00000065413.12, ENSG00000139645.9, ENSG00000145362.12, ENSG00000151150.16, ENSG00000151458.7, ENSG00000206560.6, ENSG00000235098.4	ML011610a, ML01445a, ML01749a, ML040031a, ML045225a, ML086416a, ML086417a, ML105429a, ML128426a, ML13568a, ML137119a, ML199831a, ML25994a, ML279833a, ML27987a, ML358816a, ML435844a, ML44241a	ENSMUSG00000014496.9, ENSMUSG00000014498.10, ENSMUSG00000031543.19, ENSMUSG00000032826.20, ENSMUSG00000044864.17, ENSMUSG00000052331.15, ENSMUSG00000069601.15, ENSMUSG00000078487.10	NVE11157, NVE11399, NVE12558, NVE15826, NVE2321, NVE24123, NVE25994, NVE6260, NVE8247, NVE8353, v1g223274, v1g238038, v1g33780, v1g92223	Ocbimv22003646m.g, Ocbimv22003946m.g, Ocbimv22007078m.g, Ocbimv22008005m.g, Ocbimv22008476m.g, Ocbimv22016409m.g, Ocbimv22017297m.g, Ocbimv22017953m.g, Ocbimv22022474m.g, Ocbimv22023442m.g, Ocbimv22027803m.g, Ocbimv22030428m.g, Ocbimv22036509m.g, Ocbimv22038319m.g, Ocbimv22038320m.g, Ocbimv22038839m.g	LOC100888658, LOC100888717, LOC100889142, LOC100889478, LOC100890405, LOC100890410, LOC100890469, LOC100890489, LOC100890542, LOC100890587, LOC100890607, LOC100891143, LOC100891200, LOC100891980, LOC100892355, LOC100893058, LOC100893692, LOC100893871, LOC105436475, LOC105436948, LOC105437094, LOC105437203, LOC105437372, LOC105437778, LOC105437859, LOC105437943, LOC105438090, LOC105438804, LOC1054…	Tadh_P20645, Tadh_P24276, Tadh_P25305, Tadh_P25626, Tadh_P2795, Tadh_P5116
OG0000021	XP_022083774.1, XP_022089688.1, XP_022089887.1, XP_022089921.1, XP_022089932.1, XP_022091729.1, XP_022092732.1, XP_022092945.1, XP_022093080.1, XP_022093103.1, XP_022093106.1, XP_022093397.1, XP_022093702.1, XP_022094293.1, XP_022094362.1, XP_022095892.1, XP_022096039.1, XP_022096342.1, XP_022097195.1, XP_022097861.1, XP_022097897.1, XP_022097898.1, XP_022097899.1, XP_022097900.1, XP_022097901.1,…	Aqu2.1.27088_001	CD207, CLEC3B, COLEC12, Hypp12397, Hypp15030, Hypp16181, Hypp1927, Hypp5163, Hypp7966, Hypp878, Hypp986, MRC2, PLA2R1, REG1B		ENSCING00000001873.2, ENSCING00000002689.3, ENSCING00000003379.3, ENSCING00000004998.3, ENSCING00000006274.3, ENSCING00000007683.3, ENSCING00000009346.3, ENSCING00000011560.2, ENSCING00000012520.2, ENSCING00000014596.2, ENSCING00000014988.2, ENSCING00000022369.1	ENSDARG00000008075.8, ENSDARG00000008182.9, ENSDARG00000018327.9, ENSDARG00000025150.8, ENSDARG00000025547.9, ENSDARG00000025783.10, ENSDARG00000029461.7, ENSDARG00000038321.8, ENSDARG00000041248.10, ENSDARG00000043894.6, ENSDARG00000046092.8, ENSDARG00000046142.6, ENSDARG00000051993.8, ENSDARG00000055833.5, ENSDARG00000056379.6, ENSDARG00000057090.6, ENSDARG00000059049.6, ENSDARG00000059254.7, E…	FBgn0033067, FBgn0035199, FBgn0040096, FBgn0261258, FBgn0283508	HPU_00022, HPU_00023, HPU_00024, HPU_01300, HPU_01303, HPU_01380, HPU_02092, HPU_02373, HPU_03040, HPU_04975, HPU_05077, HPU_06112, HPU_06121, HPU_06452, HPU_06454, HPU_08533, HPU_08534, HPU_08631, HPU_08632, HPU_13031, HPU_16339, HPU_16636, HPU_16726, HPU_16820, HPU_19000, HPU_20220, HPU_20221, HPU_21617, HPU_21887, HPU_22915, HPU_23424, HPU_24053, HPU_24322, HPU_24323, HPU_24325, HPU_24713, HPU…	ENSG00000090659.13, ENSG00000104921.10, ENSG00000104938.12, ENSG00000111729.8, ENSG00000115386.5, ENSG00000116031.7, ENSG00000132514.9, ENSG00000134193.10, ENSG00000141505.7, ENSG00000143954.8, ENSG00000161944.12, ENSG00000166509.6, ENSG00000166523.3, ENSG00000166527.3, ENSG00000172016.11, ENSG00000172023.3, ENSG00000182566.8, ENSG00000187912.7, ENSG00000198178.6, ENSG00000205846.3, ENSG000002612…	ML01785a, ML056959a, ML200255a	ENSMUSG00000005540.11, ENSMUSG00000020884.16, ENSMUSG00000023140.5, ENSMUSG00000023349.15, ENSMUSG00000027876.5, ENSMUSG00000030017.3, ENSMUSG00000030142.11, ENSMUSG00000030144.5, ENSMUSG00000030147.13, ENSMUSG00000030148.16, ENSMUSG00000031494.8, ENSMUSG00000031495.9, ENSMUSG00000034783.8, ENSMUSG00000040165.15, ENSMUSG00000040197.5, ENSMUSG00000040963.16, ENSMUSG00000043832.14, ENSMUSG000000490…	NVE19423, v1g102786, v1g103399, v1g108202, v1g113743, v1g118814, v1g118816, v1g119405, v1g129425, v1g137796, v1g138198, v1g138199, v1g149329, v1g149561, v1g154303, v1g154334, v1g17962, v1g196946, v1g198924, v1g210164, v1g212709, v1g221388, v1g239025, v1g29214, v1g45368, v1g6023, v1g64326, v1g66344, v1g7634, v1g78993, v1g83039, v1g83478, v1g85784, v1g87968, v1g88150, v1g88266	Ocbimv22026825m.g, Ocbimv22027761m.g	LOC100888083, LOC100889113, LOC100889291, LOC100889454, LOC100891471, LOC100893100, LOC100893179, LOC100893419, LOC100894106, LOC105437408, LOC105437530, LOC105438405, LOC105439992, LOC105442234, LOC105444748, LOC105446729, LOC115918007, LOC115918561, LOC115918851, LOC115922644, LOC115922647, LOC115923013, LOC115923014, LOC115923016, LOC115923122, LOC115923202, LOC115923203, LOC115923279, LOC1159…	Tadh_P33913, Tadh_P56924
OG0000022	XP_022080186.1, XP_022081434.1, XP_022083522.1, XP_022085494.1, XP_022085495.1, XP_022086164.1, XP_022086373.1, XP_022086625.1, XP_022088006.1, XP_022088189.1, XP_022089367.1, XP_022090751.1, XP_022091364.1, XP_022092565.1, XP_022092895.1, XP_022099106.1, XP_022099244.1, XP_022100460.1, XP_022100461.1, XP_022100462.1, XP_022100464.1, XP_022100469.1, XP_022101673.1, XP_022103853.1, XP_022110245.1,…	Aqu2.1.00515_001, Aqu2.1.00531_001, Aqu2.1.01401_001, Aqu2.1.02010_001, Aqu2.1.02011_001, Aqu2.1.02014_001, Aqu2.1.02372_001, Aqu2.1.02448_001, Aqu2.1.03036_001, Aqu2.1.03205_001, Aqu2.1.03634_001, Aqu2.1.04235_001, Aqu2.1.04684_001, Aqu2.1.05040_001, Aqu2.1.05587_001, Aqu2.1.05771_001, Aqu2.1.05905_001, Aqu2.1.06098_001, Aqu2.1.06254_001, Aqu2.1.06636_001, Aqu2.1.07063_001, Aqu2.1.07201_001, Aqu…	Hypp16076, RAB37, RAB7A, TRIM26, TRIM33, TRIM36, TRIM45, TRIM56, TRIM58, USP7		ENSCING00000001154.3, ENSCING00000003043.3, ENSCING00000010053.3, ENSCING00000012673.2, ENSCING00000018337.1	ENSDARG00000059854.5, ENSDARG00000060092.5, ENSDARG00000060729.8, ENSDARG00000061049.4, ENSDARG00000068240.6, ENSDARG00000079238.4, ENSDARG00000079884.6, ENSDARG00000086126.4, ENSDARG00000089517.4, ENSDARG00000113096.1, ENSDARG00000115043.1		HPU_00103, HPU_00543, HPU_02421, HPU_05352, HPU_11691, HPU_11853, HPU_12787, HPU_13150, HPU_13152, HPU_16300, HPU_16650, HPU_17558, HPU_19535, HPU_19758, HPU_21588, HPU_23497	ENSG00000169871.8, ENSG00000180537.8, ENSG00000183718.4	ML04832a, ML065727a, ML127027a, ML15993a, ML27441a	ENSMUSG00000022113.7, ENSMUSG00000043279.10, ENSMUSG00000044164.3	NVE10302, NVE11275, v1g104137, v1g104898, v1g108033, v1g116766, v1g12085, v1g128127, v1g128140, v1g128142, v1g128164, v1g128175, v1g130673, v1g130690, v1g131119, v1g131129, v1g131148, v1g131151, v1g131157, v1g131713, v1g132786, v1g132810, v1g138918, v1g139071, v1g140130, v1g142543, v1g142847, v1g144926, v1g145471, v1g152025, v1g152027, v1g175942, v1g18481, v1g192556, v1g193373, v1g198272, v1g1988…	Ocbimv22002117m.g, Ocbimv22007296m.g, Ocbimv22008590m.g, Ocbimv22009722m.g, Ocbimv22010080m.g, Ocbimv22012187m.g, Ocbimv22015262m.g, Ocbimv22015833m.g, Ocbimv22018098m.g, Ocbimv22027486m.g, Ocbimv22028740m.g, Ocbimv22028742m.g, Ocbimv22028751m.g, Ocbimv22039362m.g, Ocbimv22039471m.g	LOC100888905, LOC100889979, LOC100890212, LOC100890954, LOC100891513, LOC100891674, LOC100891938, LOC105436918, LOC105436921, LOC105437186, LOC105438544, LOC105438801, LOC105438863, LOC105438864, LOC105438865, LOC105438867, LOC105439111, LOC105439112, LOC105439113, LOC105439114, LOC105439125, LOC105440083, LOC105440378, LOC105440433, LOC105440643, LOC105440785, LOC105440786, LOC105440788, LOC1054…
OG0000023	XP_022080513.1, XP_022082965.1, XP_022083211.1, XP_022085858.1, XP_022085859.1, XP_022091899.1, XP_022092204.1, XP_022092956.1, XP_022092957.1, XP_022096172.1, XP_022096338.1, XP_022098326.1, XP_022098653.1, XP_022099293.1, XP_022099575.1, XP_022099589.1, XP_022100574.1, XP_022102115.1, XP_022102239.1, XP_022107309.1, XP_022107323.1, XP_022108743.1, XP_022108921.1, XP_022111301.1, XP_022111484.1,…	Aqu2.1.00953_001, Aqu2.1.20496_001, Aqu2.1.20497_001, Aqu2.1.26508_001, Aqu2.1.34872_001, Aqu2.1.35239_001, Aqu2.1.38448_001, Aqu2.1.40853_001, Aqu2.1.41371_001	ENSG00000257679, ENSG00000257745, ENSG00000258085, UGT1A3, UGT1A4, UGT1A6, UGT2A1, UGT2B15, UGT2B17, UGT2B4, UGT2B7, UGT8			ENSDARG00000002394.10, ENSDARG00000006220.12, ENSDARG00000006372.9, ENSDARG00000011537.13, ENSDARG00000016479.9, ENSDARG00000032862.7, ENSDARG00000037455.8, ENSDARG00000039501.10, ENSDARG00000043901.7, ENSDARG00000051940.8, ENSDARG00000054835.6, ENSDARG00000058048.7, ENSDARG00000061439.6, ENSDARG00000061444.7, ENSDARG00000061672.6, ENSDARG00000089507.5, ENSDARG00000091624.4, ENSDARG00000091916.5,…	FBgn0015663, FBgn0026314, FBgn0026315, FBgn0026754, FBgn0026755, FBgn0026756, FBgn0027070, FBgn0027073, FBgn0027074, FBgn0031887, FBgn0032684, FBgn0032713, FBgn0034605, FBgn0036842, FBgn0038082, FBgn0038083, FBgn0038886, FBgn0039085, FBgn0039086, FBgn0039087, FBgn0040091, FBgn0040250, FBgn0040251, FBgn0040252, FBgn0040253, FBgn0040255, FBgn0040256, FBgn0040257, FBgn0040259, FBgn0040260, FBgn00402…	HPU_00307, HPU_01153, HPU_01834, HPU_02090, HPU_02795, HPU_03342, HPU_03598, HPU_07271, HPU_07277, HPU_07520, HPU_08242, HPU_09128, HPU_11167, HPU_11263, HPU_12349, HPU_12403, HPU_12568, HPU_13785, HPU_13978, HPU_13997, HPU_14122, HPU_14123, HPU_15234, HPU_15507, HPU_15523, HPU_15672, HPU_16252, HPU_16334, HPU_16876, HPU_17357, HPU_17521, HPU_17523, HPU_17895, HPU_17896, HPU_20618, HPU_20619, HPU…	ENSG00000109181.7, ENSG00000135220.6, ENSG00000135226.12, ENSG00000145626.7, ENSG00000156096.8, ENSG00000167165.14, ENSG00000168671.5, ENSG00000171234.9, ENSG00000173610.7, ENSG00000174607.6, ENSG00000196620.4, ENSG00000197888.2, ENSG00000213759.4, ENSG00000240224.1, ENSG00000241119.1, ENSG00000241635.3, ENSG00000242366.2, ENSG00000242515.1, ENSG00000243135.1, ENSG00000244122.2, ENSG00000244474.1…	ML003025a	ENSMUSG00000029260.16, ENSMUSG00000029268.15, ENSMUSG00000032854.13, ENSMUSG00000035780.3, ENSMUSG00000035811.11, ENSMUSG00000035836.3, ENSMUSG00000049152.12, ENSMUSG00000054545.18, ENSMUSG00000054630.8, ENSMUSG00000057425.4, ENSMUSG00000061906.6, ENSMUSG00000070704.11, ENSMUSG00000072664.12, ENSMUSG00000089675.2, ENSMUSG00000089943.2, ENSMUSG00000089960.2, ENSMUSG00000090124.8, ENSMUSG0000009014…	v1g111143, v1g116699, v1g122091, v1g122110, v1g140893, v1g154727, v1g16449, v1g170378, v1g213637, v1g240864, v1g90373	Ocbimv22013870m.g, Ocbimv22014124m.g, Ocbimv22020755m.g, Ocbimv22023728m.g, Ocbimv22024979m.g, Ocbimv22024980m.g, Ocbimv22024981m.g, Ocbimv22024982m.g, Ocbimv22026527m.g, Ocbimv22026528m.g, Ocbimv22026529m.g	LOC100888011, LOC100888948, LOC100889303, LOC100892045, LOC100892570, LOC100893231, LOC100893272, LOC100893671, LOC105439455, LOC105443756, LOC105444322, LOC105444861, LOC115917912, LOC115918426, LOC115918951, LOC115920758, LOC115924680, LOC115924776, LOC115925289, LOC115926435, LOC115926442, LOC115926443, LOC115926445, LOC115926714, LOC115927918, LOC115928337, LOC115928711, LOC575220, LOC575738,…	Tadh_P13360, Tadh_P20011, Tadh_P2130, Tadh_P22133, Tadh_P22477, Tadh_P22929, Tadh_P23179, Tadh_P23203, Tadh_P2420, Tadh_P2560, Tadh_P30811, Tadh_P30812, Tadh_P3259, Tadh_P33770, Tadh_P33822, Tadh_P34308, Tadh_P4490, Tadh_P53582, Tadh_P54143, Tadh_P54723, Tadh_P54724, Tadh_P54725, Tadh_P54728, Tadh_P56620, Tadh_P57718, Tadh_P62076, Tadh_P62077, Tadh_P62078, Tadh_P62079, Tadh_P62243, Tadh_P62405, T…
OG0000024		Aqu2.1.00160_001, Aqu2.1.00230_001, Aqu2.1.00307_001, Aqu2.1.00417_001, Aqu2.1.00418_001, Aqu2.1.00661_001, Aqu2.1.00733_001, Aqu2.1.01122_001, Aqu2.1.01174_001, Aqu2.1.01175_001, Aqu2.1.01478_001, Aqu2.1.01479_001, Aqu2.1.02386_001, Aqu2.1.02691_001, Aqu2.1.02824_001, Aqu2.1.03080_001, Aqu2.1.03940_001, Aqu2.1.04181_001, Aqu2.1.04182_001, Aqu2.1.04230_001, Aqu2.1.04231_001, Aqu2.1.04253_001, Aqu…
OG0000025		Aqu2.1.00124_001, Aqu2.1.00212_001, Aqu2.1.00276_001, Aqu2.1.00379_001, Aqu2.1.00449_001, Aqu2.1.00467_001, Aqu2.1.00489_001, Aqu2.1.00605_001, Aqu2.1.00741_001, Aqu2.1.00841_001, Aqu2.1.00906_001, Aqu2.1.00943_001, Aqu2.1.01202_001, Aqu2.1.01234_001, Aqu2.1.01240_001, Aqu2.1.01279_001, Aqu2.1.01328_001, Aqu2.1.01354_001, Aqu2.1.01362_001, Aqu2.1.01372_001, Aqu2.1.01563_001, Aqu2.1.01781_001, Aqu…
OG0000026		Aqu2.1.00054_001, Aqu2.1.00188_001, Aqu2.1.00197_001, Aqu2.1.00263_001, Aqu2.1.00465_001, Aqu2.1.00494_001, Aqu2.1.00567_001, Aqu2.1.00650_001, Aqu2.1.00666_001, Aqu2.1.00742_001, Aqu2.1.00855_001, Aqu2.1.00910_001, Aqu2.1.00972_001, Aqu2.1.01156_001, Aqu2.1.01295_001, Aqu2.1.01543_001, Aqu2.1.01593_001, Aqu2.1.01764_001, Aqu2.1.01859_001, Aqu2.1.01931_001, Aqu2.1.02003_001, Aqu2.1.02149_001, Aqu…	Hypp17									NVE4865
OG0000027		Aqu2.1.00063_001, Aqu2.1.00090_001, Aqu2.1.00097_001, Aqu2.1.00146_001, Aqu2.1.00246_001, Aqu2.1.00264_001, Aqu2.1.00297_001, Aqu2.1.00375_001, Aqu2.1.00416_001, Aqu2.1.00565_001, Aqu2.1.00632_001, Aqu2.1.00700_001, Aqu2.1.00877_001, Aqu2.1.00946_001, Aqu2.1.01049_001, Aqu2.1.01159_001, Aqu2.1.01179_001, Aqu2.1.01299_001, Aqu2.1.01540_001, Aqu2.1.01568_001, Aqu2.1.01569_001, Aqu2.1.01746_001, Aqu…
OG0000028		Aqu2.1.00500_001, Aqu2.1.00513_001, Aqu2.1.00596_001, Aqu2.1.00647_001, Aqu2.1.00722_001, Aqu2.1.00754_001, Aqu2.1.00766_001, Aqu2.1.00854_001, Aqu2.1.00916_001, Aqu2.1.01169_001, Aqu2.1.01176_001, Aqu2.1.01248_001, Aqu2.1.01383_001, Aqu2.1.01396_001, Aqu2.1.01407_001, Aqu2.1.01460_001, Aqu2.1.01506_001, Aqu2.1.01544_001, Aqu2.1.01578_001, Aqu2.1.01599_001, Aqu2.1.01722_001, Aqu2.1.01900_001, Aqu…			ENSCING00000024404.1
OG0000029	XP_022083758.1, XP_022083790.1, XP_022084074.1, XP_022084097.1, XP_022086494.1, XP_022092585.1, XP_022102037.1, XP_022102587.1, XP_022103183.1, XP_022103672.1, XP_022105062.1, XP_022105671.1, XP_022106177.1, XP_022107638.1, XP_022107989.1, XP_022110420.1, XP_022110422.1	Aqu2.1.35980_001	DLL1, F5, NPTX1		ENSCING00000009742.3, ENSCING00000017574.2, ENSCING00000021819.1, ENSCING00000023875.1, ENSCING00000024978.1	ENSDARG00000006901.9, ENSDARG00000015349.10, ENSDARG00000027236.9, ENSDARG00000045803.6, ENSDARG00000055705.9, ENSDARG00000060877.7, ENSDARG00000091726.4, ENSDARG00000093413.4, ENSDARG00000098158.2, ENSDARG00000113171.1		HPU_01294, HPU_02637, HPU_02912, HPU_03714, HPU_04241, HPU_04332, HPU_05114, HPU_06228, HPU_06368, HPU_06369, HPU_10264, HPU_10443, HPU_10994, HPU_10995, HPU_11048, HPU_11049, HPU_11097, HPU_11789, HPU_15377, HPU_18420, HPU_19647, HPU_21451, HPU_23880	ENSG00000102104.8, ENSG00000140545.10, ENSG00000164176.8, ENSG00000198734.6		ENSMUSG00000026579.9, ENSMUSG00000030605.16, ENSMUSG00000031293.14, ENSMUSG00000034488.15	NVE14495, NVE16365, NVE18171, NVE23269, NVE25506, NVE25918, v1g101503, v1g102472, v1g102486, v1g102728, v1g104455, v1g105429, v1g105476, v1g106360, v1g107780, v1g112054, v1g112141, v1g113283, v1g114032, v1g114102, v1g114682, v1g114758, v1g115743, v1g116154, v1g119746, v1g122214, v1g122293, v1g124247, v1g125955, v1g126044, v1g127360, v1g127757, v1g128617, v1g128699, v1g128705, v1g128734, v1g128751…	Ocbimv22034771m.g	LOC100887827, LOC100888574, LOC100892993, LOC100893033, LOC105436810, LOC105437007, LOC105437895, LOC105438519, LOC105438797, LOC105439424, LOC105439755, LOC105441744, LOC105441864, LOC105442642, LOC105443152, LOC105443282, LOC105444686, LOC105445212, LOC105446428, LOC105447022, LOC105447244, LOC105447249, LOC115918654, LOC115919386, LOC115921209, LOC115922477, LOC115922525, LOC115922794, LOC1159…	Tadh_P61882
OG0000030		Aqu2.1.00004_001, Aqu2.1.00021_001, Aqu2.1.00095_001, Aqu2.1.00194_001, Aqu2.1.00225_001, Aqu2.1.00247_001, Aqu2.1.00340_001, Aqu2.1.00434_001, Aqu2.1.00509_001, Aqu2.1.00523_001, Aqu2.1.00573_001, Aqu2.1.00578_001, Aqu2.1.00590_001, Aqu2.1.00636_001, Aqu2.1.00639_001, Aqu2.1.00769_001, Aqu2.1.00804_001, Aqu2.1.00971_001, Aqu2.1.01065_001, Aqu2.1.01090_001, Aqu2.1.01171_001, Aqu2.1.01206_001, Aqu…
OG0000031	XP_022084559.1, XP_022086564.1, XP_022087654.1, XP_022088203.1, XP_022088204.1, XP_022088205.1, XP_022089169.1, XP_022089170.1, XP_022090509.1, XP_022092634.1, XP_022095524.1, XP_022098066.1, XP_022098104.1, XP_022098112.1, XP_022098116.1, XP_022100613.1, XP_022101772.1, XP_022107789.1, XP_022109639.1, XP_022110649.1, XP_022110650.1, XP_022110652.1, XP_022110653.1, XP_022110654.1, XP_022110655.1	Aqu2.1.01051_001, Aqu2.1.13103_001, Aqu2.1.16942_001, Aqu2.1.28283_001, Aqu2.1.29513_001, Aqu2.1.32690_001, Aqu2.1.33416_001, Aqu2.1.33417_001, Aqu2.1.36275_001, Aqu2.1.36424_001, Aqu2.1.38491_001, Aqu2.1.38559_001, Aqu2.1.38744_001, Aqu2.1.39241_001	FOXA1, FOXA2, FOXB1, FOXC2, FOXE1, FOXF1, FOXG1, FOXH1, FOXI1, FOXJ1, FOXL1, FOXL2, FOXM1, FOXN3	Cowc_CAOG_00937, Cowc_CAOG_01766, Cowc_CAOG_05750	ENSCING00000001086.3, ENSCING00000001109.3, ENSCING00000003394.3, ENSCING00000004674.1, ENSCING00000006987.3, ENSCING00000007221.3, ENSCING00000007489.3, ENSCING00000008790.3, ENSCING00000009387.3, ENSCING00000013203.2, ENSCING00000013204.2, ENSCING00000013252.2, ENSCING00000014063.2, ENSCING00000014914.2, ENSCING00000020724.1, ENSCING00000022098.1, ENSCING00000023488.1, ENSCING00000023594.1	ENSDARG00000003200.8, ENSDARG00000003411.8, ENSDARG00000008010.6, ENSDARG00000008133.9, ENSDARG00000009550.6, ENSDARG00000012788.9, ENSDARG00000012833.12, ENSDARG00000015399.11, ENSDARG00000017195.8, ENSDARG00000021032.6, ENSDARG00000029179.4, ENSDARG00000032705.5, ENSDARG00000042180.6, ENSDARG00000042485.5, ENSDARG00000043553.8, ENSDARG00000045105.8, ENSDARG00000053650.7, ENSDARG00000055398.4, E…	FBgn0000659, FBgn0003430, FBgn0004567, FBgn0004895, FBgn0004896, FBgn0004897, FBgn0004898, FBgn0014143, FBgn0029504, FBgn0031086, FBgn0039937, FBgn0045759	HPU_00046, HPU_00115, HPU_05747, HPU_08078, HPU_10390, HPU_10715, HPU_11415, HPU_11417, HPU_11419, HPU_13867, HPU_15608, HPU_15609, HPU_16484, HPU_21241, HPU_21247, HPU_21935	ENSG00000053254.11, ENSG00000054598.5, ENSG00000103241.5, ENSG00000111206.8, ENSG00000125798.10, ENSG00000129514.4, ENSG00000129654.7, ENSG00000137273.3, ENSG00000160973.7, ENSG00000168269.7, ENSG00000170608.2, ENSG00000170802.11, ENSG00000171956.5, ENSG00000176165.7, ENSG00000176678.4, ENSG00000176692.4, ENSG00000178919.7, ENSG00000179772.6, ENSG00000183770.5, ENSG00000186564.5, ENSG00000186766.…	ML025018a, ML061510a, ML06159a, ML077613a, ML11501a, ML154527a, ML216314a, ML23712a, ML46085a	ENSMUSG00000001517.15, ENSMUSG00000020950.11, ENSMUSG00000032998.17, ENSMUSG00000033713.13, ENSMUSG00000033837.6, ENSMUSG00000034227.8, ENSMUSG00000034998.19, ENSMUSG00000035451.8, ENSMUSG00000037025.12, ENSMUSG00000038402.3, ENSMUSG00000040891.7, ENSMUSG00000042812.6, ENSMUSG00000044518.4, ENSMUSG00000046714.8, ENSMUSG00000047861.3, ENSMUSG00000048377.8, ENSMUSG00000050295.5, ENSMUSG00000050397.…	v1g110212, v1g118122, v1g120142, v1g123903, v1g125256, v1g132285, v1g165261, v1g165603, v1g187332, v1g192525, v1g19405, v1g200356, v1g201028, v1g228732, v1g39596, v1g39632, v1g58039, v1g59063, v1g65438, v1g67043, v1g67209, v1g88569, v1g93177, v1g96685	Ocbimv22002220m.g, Ocbimv22003940m.g, Ocbimv22005161m.g, Ocbimv22006019m.g, Ocbimv22010347m.g, Ocbimv22011663m.g, Ocbimv22012661m.g, Ocbimv22016417m.g, Ocbimv22021452m.g, Ocbimv22022358m.g, Ocbimv22026844m.g, Ocbimv22027168m.g, Ocbimv22028673m.g, Ocbimv22038677m.g	GeneID_373496, GeneID_578584, GeneID_581613, GeneID_583688, LOC100891362, LOC100892692, LOC575199, LOC579718, LOC581992, LOC583193, LOC590815, LOC751834, LOC751845, LOC751846, LOC753796	Tadh_P17444, Tadh_P17577, Tadh_P19948, Tadh_P20374, Tadh_P21017, Tadh_P23008, Tadh_P27448, Tadh_P28100, Tadh_P28108, Tadh_P29433, Tadh_P30486, Tadh_P30534, Tadh_P30602, Tadh_P57744, Tadh_P7195
OG0000032	XP_022085512.1, XP_022085513.1, XP_022087611.1, XP_022087612.1, XP_022088240.1, XP_022096435.1, XP_022096554.1, XP_022098200.1, XP_022102055.1, XP_022102427.1, XP_022102428.1, XP_022104751.1, XP_022109804.1, XP_022110113.1, XP_022110436.1, XP_022111166.1, XP_022111402.1, XP_022111403.1, XP_022111691.1, XP_022111735.1, XP_022112171.1	Aqu2.1.00043_001, Aqu2.1.03895_001, Aqu2.1.05113_001, Aqu2.1.07710_001, Aqu2.1.11440_001, Aqu2.1.11728_001, Aqu2.1.12327_001, Aqu2.1.12543_001, Aqu2.1.13444_001, Aqu2.1.20292_001, Aqu2.1.22116_001, Aqu2.1.24391_001, Aqu2.1.25062_001, Aqu2.1.26444_001, Aqu2.1.27718_001, Aqu2.1.29799_001, Aqu2.1.36374_001, Aqu2.1.38209_001, Aqu2.1.38281_001, Aqu2.1.40285_001, Aqu2.1.40440_001, Aqu2.1.40442_001, Aqu…	Hypp10490, Hypp10491, Hypp13675, Hypp13676, Hypp2088, Hypp2980, Hypp5063, Hypp9502, Hypp9886		ENSCING00000020668.1			HPU_01666, HPU_03048, HPU_05722, HPU_19791, HPU_19792, HPU_22659, HPU_22729				NVE10613, NVE10977, NVE10978, NVE11425, NVE11913, NVE12272, NVE12447, NVE13391, NVE14299, NVE1531, NVE16187, NVE17908, NVE18577, NVE19296, NVE20528, NVE20891, NVE21210, NVE21341, NVE22198, NVE24567, NVE3333, NVE3419, NVE4105, NVE5160, NVE5587, NVE6734, NVE6772, NVE6851, NVE8883, NVE9005, v1g127563, v1g211368, v1g226034, v1g93867		LOC100887877, LOC100888172, LOC100888208, LOC100888275, LOC100888328, LOC100888342, LOC100888823, LOC100888840, LOC100888844, LOC100888953, LOC100889039, LOC100889075, LOC100889397, LOC100889491, LOC100889508, LOC100889563, LOC100889568, LOC100889629, LOC100889687, LOC100889718, LOC100889776, LOC100889806, LOC100889831, LOC100889851, LOC100889879, LOC100890015, LOC100890117, LOC100890153, LOC1008…
OG0000033	XP_022079573.1, XP_022079622.1, XP_022079940.1, XP_022079949.1, XP_022084046.1, XP_022084047.1, XP_022086299.1, XP_022086301.1, XP_022086302.1, XP_022086303.1, XP_022089771.1, XP_022090242.1, XP_022090243.1, XP_022090244.1, XP_022090246.1, XP_022090247.1, XP_022093107.1, XP_022093114.1, XP_022093123.1, XP_022095973.1, XP_022096832.1, XP_022099103.1, XP_022105276.1, XP_022105277.1, XP_022106142.1,…	Aqu2.1.09859_001, Aqu2.1.11660_001, Aqu2.1.20837_001, Aqu2.1.27800_001, Aqu2.1.30886_001, Aqu2.1.32464_001, Aqu2.1.33177_001, Aqu2.1.34220_001, Aqu2.1.35779_001, Aqu2.1.38526_001, Aqu2.1.40377_001, Aqu2.1.41157_001, Aqu2.1.42202_001	ENSG00000259896, ENSG00000261631, Hypp10242, Hypp2030, Hypp3978, IPP, IVNS1ABP, KBTBD6, KIAA1217, KLHL12, KLHL13, KLHL18, KLHL20, KLHL21, KLHL22, KLHL23, KLHL24, KLHL26, KLHL3, KLHL31, KLHL38, KLHL5, KLHL6, KLHL8		ENSCING00000000650.3, ENSCING00000002846.3, ENSCING00000002996.3, ENSCING00000003891.3, ENSCING00000005649.3, ENSCING00000006146.3, ENSCING00000006476.3, ENSCING00000006681.3, ENSCING00000006853.3, ENSCING00000007259.3, ENSCING00000009621.3, ENSCING00000010816.3, ENSCING00000012636.2, ENSCING00000013845.2, ENSCING00000016440.2, ENSCING00000019669.1, ENSCING00000019685.1, ENSCING00000020003.1, ENS…	ENSDARG00000004306.10, ENSDARG00000008275.10, ENSDARG00000013946.9, ENSDARG00000016132.9, ENSDARG00000016531.12, ENSDARG00000021739.9, ENSDARG00000026990.9, ENSDARG00000031100.9, ENSDARG00000037324.8, ENSDARG00000038801.6, ENSDARG00000039255.6, ENSDARG00000040278.8, ENSDARG00000052426.6, ENSDARG00000056647.6, ENSDARG00000061786.8, ENSDARG00000062122.6, ENSDARG00000063577.7, ENSDARG00000087688.3, …	FBgn0001301, FBgn0030114, FBgn0031119, FBgn0034396, FBgn0037978, FBgn0040230	HPU_00010, HPU_00746, HPU_01505, HPU_03503, HPU_03587, HPU_04539, HPU_07545, HPU_07882, HPU_08403, HPU_08405, HPU_10599, HPU_11740, HPU_20116, HPU_24038	ENSG00000076321.6, ENSG00000102271.9, ENSG00000109466.9, ENSG00000109790.12, ENSG00000114648.7, ENSG00000114796.11, ENSG00000116679.11, ENSG00000117153.11, ENSG00000145332.9, ENSG00000146021.10, ENSG00000150361.7, ENSG00000162413.12, ENSG00000172578.7, ENSG00000187961.9	ML006914a, ML00784a, ML03788a, ML03807a, ML05698a, ML059817a, ML064928a, ML06977a, ML078928a, ML078929a, ML08445a, ML085025a, ML11637a, ML13872a, ML14119a, ML149652a, ML156511a, ML18237a, ML18239a, ML184422a, ML185518a, ML19551a, ML20254a, ML26756a, ML44861a, ML44862a	ENSMUSG00000014164.16, ENSMUSG00000022076.11, ENSMUSG00000023150.15, ENSMUSG00000025597.14, ENSMUSG00000026455.15, ENSMUSG00000026705.17, ENSMUSG00000029312.13, ENSMUSG00000031605.9, ENSMUSG00000043008.10, ENSMUSG00000054792.16, ENSMUSG00000054920.13, ENSMUSG00000062901.4, ENSMUSG00000073700.4, ENSMUSG00002076083.1	NVE11366, v1g107876, v1g114785, v1g115583, v1g115638, v1g120526, v1g120782, v1g128449, v1g129532, v1g144374, v1g144464, v1g145075, v1g155732, v1g156476, v1g158213, v1g161317, v1g161461, v1g164986, v1g165358, v1g165758, v1g169450, v1g169754, v1g175546, v1g175812, v1g176107, v1g191947, v1g195679, v1g203732, v1g204559, v1g205849, v1g209365, v1g210373, v1g220912, v1g227865, v1g227963, v1g229338, v1g2…	Ocbimv22002000m.g, Ocbimv22003171m.g, Ocbimv22007921m.g, Ocbimv22009397m.g, Ocbimv22011828m.g, Ocbimv22015467m.g, Ocbimv22015601m.g, Ocbimv22021862m.g, Ocbimv22021871m.g, Ocbimv22021872m.g, Ocbimv22026220m.g, Ocbimv22026367m.g, Ocbimv22027731m.g, Ocbimv22030677m.g, Ocbimv22033460m.g, Ocbimv22035861m.g, Ocbimv22036401m.g, Ocbimv22037422m.g, Ocbimv22038518m.g	LOC100890860, LOC115929043, LOC115929340, LOC574807, LOC578004, LOC578471, LOC580996, LOC582344, LOC583222, LOC584679, LOC589135, LOC589994, LOC594619, LOC753866, LOC755691, LOC757223	Tadh_P1957, Tadh_P21099, Tadh_P22276, Tadh_P25548, Tadh_P31047, Tadh_P50396, Tadh_P50655, Tadh_P53368, Tadh_P56004
OG0000034		Aqu2.1.00020_001, Aqu2.1.00059_001, Aqu2.1.00233_001, Aqu2.1.00312_001, Aqu2.1.00351_001, Aqu2.1.00569_001, Aqu2.1.00601_001, Aqu2.1.00657_001, Aqu2.1.00660_001, Aqu2.1.00760_001, Aqu2.1.00761_001, Aqu2.1.00806_001, Aqu2.1.00808_001, Aqu2.1.00902_001, Aqu2.1.00954_001, Aqu2.1.01180_001, Aqu2.1.01292_001, Aqu2.1.01373_001, Aqu2.1.01374_001, Aqu2.1.01541_001, Aqu2.1.01676_001, Aqu2.1.01688_001, Aqu…
OG0000035	XP_022080046.1, XP_022081009.1, XP_022082816.1, XP_022084125.1, XP_022094806.1, XP_022098828.1, XP_022099612.1, XP_022103941.1, XP_022103955.1, XP_022103957.1, XP_022106250.1, XP_022110684.1, XP_022111695.1	Aqu2.1.04623_001, Aqu2.1.04688_001, Aqu2.1.07186_001, Aqu2.1.11053_001, Aqu2.1.13316_001, Aqu2.1.14054_001, Aqu2.1.20143_001, Aqu2.1.22166_001, Aqu2.1.22167_001, Aqu2.1.25209_001, Aqu2.1.25212_001, Aqu2.1.29469_001, Aqu2.1.32486_001, Aqu2.1.36031_001, Aqu2.1.37163_001, Aqu2.1.37185_001, Aqu2.1.41510_001, Aqu2.1.42300_001	GPR112, GPR128, GPR64, Hypp9190	Cowc_CAOG_00386, Cowc_CAOG_09659, Cowc_CAOG_09664	ENSCING00000000958.3, ENSCING00000001694.3, ENSCING00000003136.3, ENSCING00000004672.3, ENSCING00000007102.3, ENSCING00000008402.3, ENSCING00000008675.3, ENSCING00000009016.3, ENSCING00000010111.1, ENSCING00000011695.2, ENSCING00000012651.2, ENSCING00000013743.2, ENSCING00000013859.1, ENSCING00000014032.2, ENSCING00000014627.2, ENSCING00000016213.2, ENSCING00000017425.2, ENSCING00000019769.1, ENS…	ENSDARG00000041413.8, ENSDARG00000071085.6, ENSDARG00000071088.6, ENSDARG00000074782.4, ENSDARG00000088137.3, ENSDARG00000088937.4, ENSDARG00000094386.2, ENSDARG00000105416.2, ENSDARG00000110748.1, ENSDARG00000112847.1, ENSDARG00000114465.1	FBgn0039818, FBgn0039821, FBgn0264699	HPU_00063, HPU_00233, HPU_02390, HPU_02557, HPU_02798, HPU_02799, HPU_03265, HPU_05165, HPU_05850, HPU_06796, HPU_08119, HPU_08272, HPU_08517, HPU_10055, HPU_10355, HPU_10753, HPU_11118, HPU_12119, HPU_12121, HPU_12669, HPU_13215, HPU_13292, HPU_13737, HPU_13799, HPU_13845, HPU_13962, HPU_16711, HPU_17231, HPU_17369, HPU_17429, HPU_18012, HPU_18634, HPU_18849, HPU_19023, HPU_19025, HPU_19132, HPU…	ENSG00000144820.3, ENSG00000173698.13, ENSG00000182885.12	ML00254a, ML03502a, ML03508a, ML19323a	ENSMUSG00000022755.5, ENSMUSG00000031298.16, ENSMUSG00000060470.8, ENSMUSG00000061577.13	v1g199785	Ocbimv22012964m.g, Ocbimv22014529m.g, Ocbimv22014646m.g, Ocbimv22016162m.g, Ocbimv22020955m.g, Ocbimv22025564m.g, Ocbimv22025567m.g, Ocbimv22025843m.g, Ocbimv22031802m.g, Ocbimv22032882m.g, Ocbimv22033194m.g, Ocbimv22036980m.g	LOC100888043, LOC100888677, LOC100889158, LOC100889746, LOC100890003, LOC100890345, LOC100890379, LOC100891145, LOC100891332, LOC100891412, LOC100891920, LOC100892113, LOC100892997, LOC100893241, LOC100893482, LOC100893625, LOC105436509, LOC105436572, LOC105436671, LOC105436835, LOC105437133, LOC105437365, LOC105437861, LOC105438190, LOC105438339, LOC105438852, LOC105439174, LOC105439175, LOC1054…
OG0000036													Ocbimv22000170m.g, Ocbimv22000188m.g, Ocbimv22000228m.g, Ocbimv22000468m.g, Ocbimv22000545m.g, Ocbimv22000606m.g, Ocbimv22000643m.g, Ocbimv22000831m.g, Ocbimv22000879m.g, Ocbimv22000905m.g, Ocbimv22001035m.g, Ocbimv22001691m.g, Ocbimv22001699m.g, Ocbimv22001758m.g, Ocbimv22001944m.g, Ocbimv22001967m.g, Ocbimv22002022m.g, Ocbimv22002222m.g, Ocbimv22002348m.g, Ocbimv22002430m.g, Ocbimv22002742m.g, …		Tadh_P59671
OG0000037	XP_022080966.1, XP_022081038.1, XP_022081211.1, XP_022081417.1, XP_022081531.1, XP_022081532.1, XP_022081543.1, XP_022081586.1, XP_022081587.1, XP_022081588.1, XP_022081606.1, XP_022085078.1, XP_022085079.1, XP_022091452.1, XP_022092710.1, XP_022093403.1, XP_022093415.1, XP_022093417.1, XP_022093418.1, XP_022093426.1, XP_022093427.1, XP_022093433.1, XP_022093434.1, XP_022093741.1, XP_022095164.1,…	Aqu2.1.06482_001, Aqu2.1.07561_001, Aqu2.1.09078_001, Aqu2.1.17064_001, Aqu2.1.19098_001, Aqu2.1.22095_001, Aqu2.1.22169_001, Aqu2.1.23531_001, Aqu2.1.23532_001, Aqu2.1.24660_001, Aqu2.1.26215_001, Aqu2.1.26435_001, Aqu2.1.29996_001, Aqu2.1.29999_001, Aqu2.1.30448_001, Aqu2.1.32388_001, Aqu2.1.34268_001, Aqu2.1.36619_001, Aqu2.1.41700_001, Aqu2.1.41708_001, Aqu2.1.43463_001, Aqu2.1.43465_001, Aqu…	ABCC1, ABCC10, ABCC12, ABCC4, ABCC5, ABCC8, ABCC9, Hypp8899	Cowc_CAOG_00049, Cowc_CAOG_05195, Cowc_CAOG_05724, Cowc_CAOG_07439, Cowc_CAOG_08101, Cowc_CAOG_08101T1, Cowc_CAOG_09365	ENSCING00000006107.3, ENSCING00000006451.3, ENSCING00000007551.3, ENSCING00000008955.3	ENSDARG00000013050.12, ENSDARG00000014031.10, ENSDARG00000015985.11, ENSDARG00000016750.9, ENSDARG00000051879.7, ENSDARG00000058953.5, ENSDARG00000061233.8, ENSDARG00000076547.5, ENSDARG00000077007.5, ENSDARG00000077988.4, ENSDARG00000094901.4, ENSDARG00000096662.5, ENSDARG00000104719.2, ENSDARG00000105403.2, ENSDARG00000110041.1, ENSDARG00000111885.1, ENSDARG00000113210.1, ENSDARG00000114458.1, …	FBgn0010549, FBgn0028675, FBgn0032018, FBgn0032026, FBgn0032456, FBgn0032908, FBgn0034612, FBgn0038740, FBgn0039207, FBgn0039644, FBgn0039645, FBgn0051792, FBgn0051793, FBgn0263316	HPU_00437, HPU_01745, HPU_05229, HPU_05230, HPU_05233, HPU_05476, HPU_05521, HPU_05886, HPU_05887, HPU_06064, HPU_06778, HPU_08644, HPU_08645, HPU_08719, HPU_11152, HPU_12196, HPU_14201, HPU_14250, HPU_18013, HPU_18834, HPU_18843, HPU_20518, HPU_22439, HPU_22831	ENSG00000006071.7, ENSG00000023839.6, ENSG00000069431.6, ENSG00000091262.10, ENSG00000103222.14, ENSG00000108846.11, ENSG00000114770.12, ENSG00000121270.11, ENSG00000124574.10, ENSG00000125257.9, ENSG00000140798.11	ML003245a, ML053613a, ML090816a, ML092618a, ML234016a, ML39611a	ENSMUSG00000020865.17, ENSMUSG00000022822.18, ENSMUSG00000023088.18, ENSMUSG00000025194.6, ENSMUSG00000030249.16, ENSMUSG00000030834.8, ENSMUSG00000032842.14, ENSMUSG00000032849.15, ENSMUSG00000036872.17, ENSMUSG00000040136.11	NVE14798, NVE2466, NVE5698, v1g10039, v1g10208, v1g113931, v1g115547, v1g118015, v1g124699, v1g136552, v1g166963, v1g180295, v1g190171, v1g19884, v1g20036, v1g20166, v1g216377, v1g246122, v1g83359, v1g87084, v1g88546	Ocbimv22001150m.g, Ocbimv22005514m.g, Ocbimv22005733m.g, Ocbimv22006679m.g, Ocbimv22008138m.g, Ocbimv22016158m.g, Ocbimv22022444m.g, Ocbimv22022563m.g, Ocbimv22023520m.g, Ocbimv22032192m.g, Ocbimv22033411m.g, Ocbimv22036628m.g	GeneID_582885, GeneID_591344, GeneID_594397, LOC100888848, LOC100889760, LOC100891765, LOC100892057, LOC105439697, LOC105445458, LOC105446232, LOC105447431, LOC115918270, LOC115918584, LOC115922775, LOC115929871, LOC115929911, LOC575256, LOC577854, LOC578391, LOC579421, LOC581821, LOC581870, LOC582468, LOC582918, LOC584425, LOC585445, LOC586814, LOC588997, LOC590074, LOC590270, LOC590330, LOC5912…	Tadh_P10225, Tadh_P19283, Tadh_P19489, Tadh_P19619, Tadh_P21627, Tadh_P22330, Tadh_P22415, Tadh_P22580, Tadh_P22762, Tadh_P23227, Tadh_P26283, Tadh_P30988, Tadh_P31533, Tadh_P50060, Tadh_P50946, Tadh_P51152, Tadh_P54941, Tadh_P54969, Tadh_P54972, Tadh_P57243, Tadh_P60846, Tadh_P60852, Tadh_P60854
OG0000038	XP_022080074.1, XP_022080126.1, XP_022082249.1, XP_022084076.1, XP_022084095.1, XP_022084587.1, XP_022084588.1, XP_022086092.1, XP_022086093.1, XP_022086095.1, XP_022086096.1, XP_022086097.1, XP_022086098.1, XP_022086099.1, XP_022086100.1, XP_022086101.1, XP_022088432.1, XP_022093044.1, XP_022094316.1, XP_022094927.1, XP_022095015.1, XP_022095073.1, XP_022095297.1, XP_022095298.1, XP_022095299.1,…	Aqu2.1.34920_001	SLC22A13, SLC22A3, SLC22A4, SLC22A5	Cowc_CAOG_07649, Cowc_CAOG_08371	ENSCING00000000994.3, ENSCING00000002388.3, ENSCING00000003333.3, ENSCING00000003824.3, ENSCING00000003831.3, ENSCING00000007339.3, ENSCING00000007635.3, ENSCING00000010004.3, ENSCING00000011608.2, ENSCING00000015048.2, ENSCING00000015283.2, ENSCING00000015588.2, ENSCING00000018011.1, ENSCING00000018813.1, ENSCING00000021085.1, ENSCING00000022437.1, ENSCING00000022847.1, ENSCING00000023956.1, ENS…	ENSDARG00000005335.9, ENSDARG00000015869.9, ENSDARG00000019713.10, ENSDARG00000030530.7, ENSDARG00000054690.7, ENSDARG00000055445.5, ENSDARG00000055523.6, ENSDARG00000056028.4, ENSDARG00000056551.8, ENSDARG00000056643.7, ENSDARG00000056652.7, ENSDARG00000058775.6, ENSDARG00000059166.10, ENSDARG00000062182.6, ENSDARG00000071049.7, ENSDARG00000091252.5, ENSDARG00000094112.3, ENSDARG00000096654.2, E…	FBgn0019952, FBgn0032879, FBgn0033778, FBgn0033809, FBgn0034479, FBgn0037140, FBgn0037144, FBgn0038404, FBgn0038407, FBgn0038938, FBgn0039178, FBgn0063649, FBgn0086365	HPU_01105, HPU_03244, HPU_05277, HPU_06210, HPU_06223, HPU_08290, HPU_08449, HPU_08451, HPU_09633, HPU_10749, HPU_11060, HPU_14417, HPU_19471, HPU_19807, HPU_19808, HPU_19811, HPU_20237, HPU_20239, HPU_21086, HPU_22164, HPU_22518, HPU_23205	ENSG00000004809.9, ENSG00000112499.8, ENSG00000137204.10, ENSG00000146477.4, ENSG00000149452.11, ENSG00000163393.8, ENSG00000168065.11, ENSG00000172940.7, ENSG00000175003.8, ENSG00000197208.5, ENSG00000197375.8, ENSG00000197891.7, ENSG00000197901.7	ML00267a, ML007432a, ML12551a, ML200263a	ENSMUSG00000018900.8, ENSMUSG00000019834.16, ENSMUSG00000020334.7, ENSMUSG00000023828.4, ENSMUSG00000023829.10, ENSMUSG00000024650.6, ENSMUSG00000033147.17, ENSMUSG00000037451.9, ENSMUSG00000040966.11, ENSMUSG00000061742.13, ENSMUSG00000063652.11, ENSMUSG00000063796.10, ENSMUSG00000067144.8, ENSMUSG00000074028.5, ENSMUSG00000092212.5	v1g101715, v1g109102, v1g131775, v1g14487, v1g172071, v1g240064, v1g60630, v1g89058, v1g91052	Ocbimv22004380m.g, Ocbimv22004381m.g, Ocbimv22006594m.g, Ocbimv22006595m.g, Ocbimv22006596m.g, Ocbimv22006597m.g, Ocbimv22006598m.g, Ocbimv22006599m.g, Ocbimv22006600m.g, Ocbimv22006601m.g, Ocbimv22006602m.g, Ocbimv22006606m.g, Ocbimv22007399m.g, Ocbimv22007551m.g, Ocbimv22007611m.g, Ocbimv22009543m.g, Ocbimv22012664m.g, Ocbimv22012993m.g, Ocbimv22012996m.g, Ocbimv22013070m.g, Ocbimv22013472m.g, …	LOC100889584, LOC100890072, LOC100891132, LOC100892016, LOC100892053, LOC100892825, LOC105437064, LOC105439091, LOC105444387, LOC105447012, LOC115918300, LOC115918406, LOC115919215, LOC115919218, LOC115919221, LOC115919224, LOC115919229, LOC115919299, LOC115919374, LOC115922622, LOC115927920, LOC115927923, LOC115927925, LOC115928102, LOC115928351, LOC577331, LOC578342, LOC582118, LOC582688, LOC58…
OG0000039	XP_022079550.1, XP_022080131.1, XP_022080132.1, XP_022080133.1, XP_022080134.1, XP_022080135.1, XP_022080141.1, XP_022080145.1, XP_022080146.1, XP_022080345.1, XP_022080387.1, XP_022080942.1, XP_022080943.1, XP_022080944.1, XP_022080945.1, XP_022080946.1, XP_022080947.1, XP_022081074.1, XP_022081355.1, XP_022081409.1, XP_022081707.1, XP_022082506.1, XP_022082661.1, XP_022084369.1, XP_022084411.1,…							HPU_00581, HPU_00584, HPU_01758, HPU_01824, HPU_02016, HPU_02077, HPU_02613, HPU_02736, HPU_03057, HPU_03464, HPU_03467, HPU_03914, HPU_05587, HPU_05773, HPU_05774, HPU_05891, HPU_06630, HPU_06766, HPU_07009, HPU_07423, HPU_07706, HPU_07792, HPU_07793, HPU_07794, HPU_08747, HPU_09435, HPU_09460, HPU_09515, HPU_09764, HPU_10897, HPU_11094, HPU_12833, HPU_12834, HPU_13422, HPU_13998, HPU_14110, HPU…				v1g130452, v1g138379, v1g209782, v1g242656, v1g42355, v1g42358, v1g97421	Ocbimv22014554m.g, Ocbimv22034708m.g, Ocbimv22037101m.g	LOC100887888, LOC100888187, LOC100888247, LOC100888423, LOC100888506, LOC100888773, LOC100889097, LOC100889269, LOC100889602, LOC100889654, LOC100889763, LOC100891081, LOC100891180, LOC100891288, LOC100891457, LOC100891719, LOC100892084, LOC100892230, LOC100892818, LOC100892966, LOC100893039, LOC100893746, LOC105436724, LOC105437316, LOC105438271, LOC105440064, LOC105441857, LOC105443090, LOC1054…	Tadh_P52023, Tadh_P6910
OG0000040		Aqu2.1.00050_001, Aqu2.1.00493_001, Aqu2.1.00990_001, Aqu2.1.01254_001, Aqu2.1.02070_001, Aqu2.1.02650_001, Aqu2.1.02903_001, Aqu2.1.03009_001, Aqu2.1.03258_001, Aqu2.1.03347_001, Aqu2.1.03521_001, Aqu2.1.03635_001, Aqu2.1.03645_001, Aqu2.1.04147_001, Aqu2.1.04148_001, Aqu2.1.04152_001, Aqu2.1.04173_001, Aqu2.1.04582_001, Aqu2.1.05041_001, Aqu2.1.05257_001, Aqu2.1.05365_001, Aqu2.1.05512_001, Aqu…											Ocbimv22018161m.g
OG0000041		Aqu2.1.00920_001, Aqu2.1.01227_001, Aqu2.1.01531_001, Aqu2.1.01731_001, Aqu2.1.01779_001, Aqu2.1.02078_001, Aqu2.1.02086_001, Aqu2.1.02256_001, Aqu2.1.02263_001, Aqu2.1.03095_001, Aqu2.1.03096_001, Aqu2.1.03265_001, Aqu2.1.03547_001, Aqu2.1.03548_001, Aqu2.1.03839_001, Aqu2.1.04212_001, Aqu2.1.04466_001, Aqu2.1.05363_001, Aqu2.1.05364_001, Aqu2.1.05946_001, Aqu2.1.06481_001, Aqu2.1.06551_001, Aqu…
OG0000042	XP_022081062.1, XP_022081064.1, XP_022081154.1, XP_022081156.1, XP_022081157.1, XP_022081158.1, XP_022081159.1, XP_022081553.1, XP_022082663.1, XP_022083527.1, XP_022083533.1, XP_022083663.1, XP_022087475.1, XP_022087756.1, XP_022089020.1, XP_022089760.1, XP_022089777.1, XP_022100092.1, XP_022107164.1, XP_022108626.1, XP_022108632.1, XP_022108696.1, XP_022109082.1, XP_022109085.1, XP_022109094.1,…	Aqu2.1.01441_001, Aqu2.1.02995_001, Aqu2.1.03901_001, Aqu2.1.05018_001, Aqu2.1.05158_001, Aqu2.1.05490_001, Aqu2.1.06885_001, Aqu2.1.07526_001, Aqu2.1.07852_001, Aqu2.1.08175_001, Aqu2.1.11853_001, Aqu2.1.14050_001, Aqu2.1.16014_001, Aqu2.1.16394_001, Aqu2.1.18357_001, Aqu2.1.20527_001, Aqu2.1.20533_001, Aqu2.1.23943_001, Aqu2.1.23946_001, Aqu2.1.24359_001, Aqu2.1.24360_001, Aqu2.1.24526_001, Aqu…	FGFR1, Hypp11850, Hypp13375, MET	Cowc_CAOG_01170, Cowc_CAOG_01470, Cowc_CAOG_01676, Cowc_CAOG_02494, Cowc_CAOG_02623, Cowc_CAOG_04919, Cowc_CAOG_05321, Cowc_CAOG_05356, Cowc_CAOG_05691, Cowc_CAOG_06282, Cowc_CAOG_06420, Cowc_CAOG_06961, Cowc_CAOG_08238, Cowc_CAOG_08875, Cowc_CAOG_10033, Cowc_CAOG_10221	ENSCING00000000875.3, ENSCING00000005741.3, ENSCING00000008549.2, ENSCING00000009451.3, ENSCING00000014225.2, ENSCING00000016990.2, ENSCING00000018262.1, ENSCING00000024641.1, ENSCING00000025112.1	ENSDARG00000004105.10, ENSDARG00000004782.13, ENSDARG00000011027.12, ENSDARG00000011190.11, ENSDARG00000028663.10, ENSDARG00000041947.8, ENSDARG00000055305.7, ENSDARG00000058115.9, ENSDARG00000069105.6, ENSDARG00000070903.6, ENSDARG00000070950.6, ENSDARG00000086159.4, ENSDARG00000087197.5, ENSDARG00000105521.2, ENSDARG00000110452.1, ENSDARG00000114756.1	FBgn0003733, FBgn0010389, FBgn0011829, FBgn0022800, FBgn0031518, FBgn0285896	HPU_00056, HPU_03068, HPU_04614, HPU_07596, HPU_16899, HPU_18900	ENSG00000060140.4, ENSG00000066056.9, ENSG00000066468.16, ENSG00000068078.13, ENSG00000077782.15, ENSG00000105976.10, ENSG00000120156.16, ENSG00000160867.10, ENSG00000165731.13	ML059819a, ML11689a, ML13092a, ML15151a, ML21721a, ML418612a	ENSMUSG00000005320.10, ENSMUSG00000006386.16, ENSMUSG00000009376.16, ENSMUSG00000019893.14, ENSMUSG00000030110.14, ENSMUSG00000030849.19, ENSMUSG00000031565.20, ENSMUSG00000032899.15, ENSMUSG00000033191.15, ENSMUSG00000054252.19	NVE13296, v1g106463, v1g109532, v1g109586, v1g109636, v1g111563, v1g111583, v1g111628, v1g115371, v1g116411, v1g119330, v1g119412, v1g120496, v1g122252, v1g122799, v1g127426, v1g134557, v1g147113, v1g149546, v1g150265, v1g158493, v1g1620, v1g183662, v1g1840, v1g201944, v1g210816, v1g31143, v1g41034, v1g65476, v1g81124, v1g81258, v1g82372, v1g87445, v1g87477, v1g87486, v1g87552, v1g87776, v1g94990…	Ocbimv22000306m.g, Ocbimv22000973m.g, Ocbimv22000979m.g, Ocbimv22003370m.g, Ocbimv22006379m.g, Ocbimv22011535m.g, Ocbimv22011536m.g, Ocbimv22013510m.g, Ocbimv22021756m.g, Ocbimv22022318m.g, Ocbimv22023239m.g, Ocbimv22028098m.g, Ocbimv22029070m.g, Ocbimv22029843m.g, Ocbimv22032697m.g, Ocbimv22033157m.g, Ocbimv22033296m.g, Ocbimv22035917m.g, Ocbimv22037381m.g	GeneID_373310, GeneID_592402, LOC105437406, LOC105444060, LOC582279	Tadh_P15161, Tadh_P16659, Tadh_P25090, Tadh_P3665, Tadh_P50842
OG0000043	XP_022080842.1, XP_022086048.1, XP_022086565.1, XP_022086570.1, XP_022090341.1, XP_022091633.1, XP_022091681.1, XP_022091855.1, XP_022092779.1, XP_022094810.1, XP_022098730.1, XP_022098845.1, XP_022098848.1, XP_022098849.1, XP_022098851.1, XP_022098852.1, XP_022098853.1, XP_022099974.1, XP_022100465.1, XP_022100466.1, XP_022100726.1, XP_022101240.1, XP_022106753.1, XP_022106754.1, XP_022106755.1,…	Aqu2.1.26816_001, Aqu2.1.29334_001, Aqu2.1.31425_001, Aqu2.1.34300_001, Aqu2.1.34305_001, Aqu2.1.34306_001, Aqu2.1.34307_001, Aqu2.1.34308_001	CASR, GRM1, GRM2, GRM4, GRM5, GRM7, GRM8	Cowc_CAOG_07242, Cowc_CAOG_07551, Cowc_CAOG_09065	ENSCING00000002073.3, ENSCING00000002510.3, ENSCING00000005365.3, ENSCING00000013958.2	ENSDARG00000004150.11, ENSDARG00000004445.10, ENSDARG00000005942.10, ENSDARG00000007195.11, ENSDARG00000007582.9, ENSDARG00000008095.12, ENSDARG00000013649.11, ENSDARG00000017742.11, ENSDARG00000023168.10, ENSDARG00000025671.10, ENSDARG00000026796.10, ENSDARG00000029635.9, ENSDARG00000031712.10, ENSDARG00000035214.7, ENSDARG00000040156.7, ENSDARG00000040594.6, ENSDARG00000040632.6, ENSDARG0000005…	FBgn0019985, FBgn0050361	HPU_00080, HPU_03760, HPU_03761, HPU_03764, HPU_04780, HPU_06437, HPU_11061, HPU_12002, HPU_12004, HPU_14898, HPU_16695, HPU_20412, HPU_23423	ENSG00000036828.9, ENSG00000113262.10, ENSG00000124493.9, ENSG00000152822.9, ENSG00000164082.10, ENSG00000168959.10, ENSG00000179603.13, ENSG00000196277.11, ENSG00000198822.6	ML019237a, ML17995a, ML334215a	ENSMUSG00000000617.15, ENSMUSG00000003974.7, ENSMUSG00000019828.14, ENSMUSG00000023192.13, ENSMUSG00000024211.16, ENSMUSG00000049583.16, ENSMUSG00000051980.14, ENSMUSG00000056755.14, ENSMUSG00000063239.18	NVE19889, v1g129319, v1g197524, v1g198894, v1g201150, v1g21060, v1g216511, v1g218792, v1g229374, v1g241281, v1g28047, v1g29887, v1g40374, v1g60580, v1g88728, v1g8981, v1g9591, v1g96465, v1g99689, v1g99708	Ocbimv22002338m.g, Ocbimv22006948m.g, Ocbimv22007379m.g, Ocbimv22011612m.g, Ocbimv22012257m.g, Ocbimv22015391m.g, Ocbimv22020136m.g, Ocbimv22024958m.g, Ocbimv22027483m.g, Ocbimv22034600m.g, Ocbimv22036862m.g, Ocbimv22036863m.g	LOC100889698, LOC115919392, LOC115928606, LOC574615, LOC575352, LOC576160, LOC577623, LOC579746, LOC581478, LOC582475, LOC583252	Tadh_P11098, Tadh_P11108, Tadh_P11320, Tadh_P11614, Tadh_P15193, Tadh_P19351, Tadh_P25328, Tadh_P25549, Tadh_P29589, Tadh_P54290, Tadh_P56856, Tadh_P58048, Tadh_P59571, Tadh_P816
OG0000044	XP_022079668.1, XP_022079695.1, XP_022079721.1, XP_022079722.1, XP_022079855.1, XP_022079889.1, XP_022079890.1, XP_022079983.1, XP_022079986.1, XP_022079987.1, XP_022079988.1, XP_022079996.1, XP_022079997.1, XP_022079998.1, XP_022079999.1, XP_022080001.1, XP_022080002.1, XP_022080030.1, XP_022080047.1, XP_022080151.1, XP_022080152.1, XP_022080550.1, XP_022080563.1, XP_022080937.1, XP_022080955.1,…		NPBWR1					HPU_00277, HPU_01578, HPU_01579, HPU_02045, HPU_02967, HPU_02972, HPU_02977, HPU_02980, HPU_02983, HPU_02984, HPU_03825, HPU_06867, HPU_09215, HPU_09390, HPU_10078, HPU_10082, HPU_10083, HPU_10918, HPU_12438, HPU_12457, HPU_12960, HPU_13146, HPU_13993, HPU_14695, HPU_15650, HPU_15742, HPU_17019, HPU_17353, HPU_17596, HPU_18518, HPU_18520, HPU_20403, HPU_20895, HPU_22383, HPU_22427, HPU_22460, HPU…		ML000129a, ML02484a		v1g204195	Ocbimv22030882m.g	LOC100888103, LOC100888281, LOC100889243, LOC100889271, LOC100890209, LOC100890403, LOC100891994, LOC100894078, LOC105438594, LOC105438595, LOC105438850, LOC105445362, LOC115917943, LOC115917954, LOC115918481, LOC115918657, LOC115919869, LOC115919870, LOC115921584, LOC115921866, LOC115923594, LOC115923683, LOC115923721, LOC115923865, LOC115924310, LOC115924311, LOC115924312, LOC115924313, LOC1159…
OG0000045		Aqu2.1.00199_001, Aqu2.1.00294_001, Aqu2.1.00517_001, Aqu2.1.00551_001, Aqu2.1.00556_001, Aqu2.1.00607_001, Aqu2.1.00724_001, Aqu2.1.00796_001, Aqu2.1.00822_001, Aqu2.1.00930_001, Aqu2.1.00935_001, Aqu2.1.01026_001, Aqu2.1.01125_001, Aqu2.1.01129_001, Aqu2.1.01336_001, Aqu2.1.01515_001, Aqu2.1.01516_001, Aqu2.1.01518_001, Aqu2.1.01915_001, Aqu2.1.01917_001, Aqu2.1.02065_001, Aqu2.1.02067_001, Aqu…
OG0000046	XP_022079404.1, XP_022080391.1, XP_022094937.1, XP_022095495.1, XP_022095496.1, XP_022095537.1, XP_022095540.1, XP_022095541.1, XP_022096256.1, XP_022102156.1, XP_022102198.1, XP_022103712.1, XP_022103714.1, XP_022103715.1, XP_022103757.1, XP_022103759.1, XP_022104777.1, XP_022104779.1, XP_022104848.1, XP_022110634.1		ENSG00000262406, Hypp15109, Hypp3454, Hypp5880, ITGA4, MMP1, MMP10, MMP11, MMP14, MMP16, MMP17, MMP19, MMP20, MMP21, MMP24	Cowc_CAOG_08059	ENSCING00000004100.3, ENSCING00000005286.3, ENSCING00000006263.3, ENSCING00000008463.3, ENSCING00000012822.2	ENSDARG00000002235.8, ENSDARG00000008388.9, ENSDARG00000009825.7, ENSDARG00000010556.10, ENSDARG00000012395.10, ENSDARG00000013072.7, ENSDARG00000016718.10, ENSDARG00000018896.10, ENSDARG00000026325.9, ENSDARG00000028163.12, ENSDARG00000045887.8, ENSDARG00000051962.6, ENSDARG00000055479.6, ENSDARG00000058876.6, ENSDARG00000059029.7, ENSDARG00000077290.5, ENSDARG00000078915.6, ENSDARG00000089887.5…	FBgn0033438, FBgn0035049	HPU_02151, HPU_02153, HPU_03184, HPU_03920, HPU_04156, HPU_04161, HPU_04162, HPU_04499, HPU_04501, HPU_07313, HPU_10538, HPU_10539, HPU_10541, HPU_10542, HPU_11783, HPU_13425, HPU_16743, HPU_20586, HPU_20587, HPU_22577, HPU_23104	ENSG00000008516.12, ENSG00000099953.5, ENSG00000102996.4, ENSG00000118113.7, ENSG00000123342.11, ENSG00000125966.8, ENSG00000129270.11, ENSG00000137673.4, ENSG00000137674.3, ENSG00000137675.4, ENSG00000137745.7, ENSG00000149968.7, ENSG00000154485.4, ENSG00000156103.11, ENSG00000157227.8, ENSG00000166670.5, ENSG00000167346.3, ENSG00000196611.4, ENSG00000198598.2, ENSG00000262325.2, ENSG00000262406…	ML030215a, ML077628a, ML077631a, ML104211a, ML110511a, ML11342a, ML14713a, ML14714a, ML14783a, ML14875a, ML175611a, ML19191a, ML218938a, ML22971a, ML282519a, ML305524a, ML33825a	ENSMUSG00000000901.18, ENSMUSG00000000957.12, ENSMUSG00000005800.4, ENSMUSG00000018620.4, ENSMUSG00000018623.10, ENSMUSG00000020682.18, ENSMUSG00000023903.9, ENSMUSG00000025355.8, ENSMUSG00000027612.8, ENSMUSG00000028226.16, ENSMUSG00000029436.10, ENSMUSG00000030981.10, ENSMUSG00000031790.9, ENSMUSG00000041620.9, ENSMUSG00000043089.8, ENSMUSG00000043613.9, ENSMUSG00000047562.4, ENSMUSG00000049723…	v1g106167, v1g113239, v1g115839, v1g142824, v1g143297, v1g144229, v1g145780, v1g14580, v1g152355, v1g15302, v1g164094, v1g166550, v1g204505, v1g214361, v1g28941, v1g32224, v1g61733, v1g79314, v1g82725, v1g83189, v1g88668, v1g9831	Ocbimv22002502m.g, Ocbimv22002503m.g, Ocbimv22002743m.g, Ocbimv22002829m.g, Ocbimv22009194m.g, Ocbimv22013725m.g, Ocbimv22015775m.g, Ocbimv22017072m.g, Ocbimv22023633m.g, Ocbimv22024150m.g, Ocbimv22031750m.g, Ocbimv22031751m.g, Ocbimv22031753m.g, Ocbimv22031754m.g	GeneID_577070, GeneID_582797, LOC100887941, LOC100893349, LOC105436437, LOC105441790, LOC105446033, LOC115919166, LOC115921597, LOC115924100, LOC115924102, LOC115924156, LOC115929591, LOC115930054, LOC574861, LOC576018, LOC576145, LOC577128, LOC579968, LOC581157, LOC581457, LOC582413, LOC583211, LOC583799, LOC585680, LOC585777, LOC586737, LOC586753, LOC587846, LOC592649, LOC752715, LOC755640
OG0000047	XP_022080479.1, XP_022081025.1, XP_022088170.1, XP_022092439.1, XP_022105092.1	Aqu2.1.08430_001, Aqu2.1.41943_001, Aqu2.1.42549_001	ENSG00000264719, HIST1H2BD, HIST1H2BI, HIST1H2BO	Cowc_CAOG_01818, Cowc_CAOG_02250, Cowc_CAOG_02298	ENSCING00000001161.2	ENSDARG00000068996.4, ENSDARG00000070289.5, ENSDARG00000070297.5, ENSDARG00000075482.3, ENSDARG00000078941.4, ENSDARG00000086591.5, ENSDARG00000088276.4, ENSDARG00000089039.3, ENSDARG00000091728.4, ENSDARG00000099514.3, ENSDARG00000100259.3, ENSDARG00000102806.3, ENSDARG00000104501.2, ENSDARG00000104588.3, ENSDARG00000105340.2, ENSDARG00000105384.2, ENSDARG00000105393.2, ENSDARG00000105397.2, ENS…	FBgn0053868, FBgn0053870, FBgn0053872, FBgn0053874, FBgn0053876, FBgn0053878, FBgn0053880, FBgn0053882, FBgn0053884, FBgn0053886, FBgn0053888, FBgn0053890, FBgn0053892, FBgn0053894, FBgn0053896, FBgn0053898, FBgn0053900, FBgn0053902, FBgn0053904, FBgn0053906, FBgn0053908, FBgn0053910, FBgn0061209	HPU_07434, HPU_07865, HPU_12687, HPU_15262, HPU_16060, HPU_18205, HPU_18714, HPU_20171, HPU_22992, HPU_23641, HPU_24759	ENSG00000124635.7, ENSG00000146047.4, ENSG00000158373.7, ENSG00000168242.3, ENSG00000180596.7, ENSG00000184678.8, ENSG00000185130.4, ENSG00000187990.4, ENSG00000196226.2, ENSG00000196331.5, ENSG00000196374.5, ENSG00000196890.3, ENSG00000197459.2, ENSG00000197697.3, ENSG00000197846.3, ENSG00000197903.6, ENSG00000203814.5, ENSG00000233822.3, ENSG00000263376.1, ENSG00000264719.1		ENSMUSG00000018102.6, ENSMUSG00000047246.8, ENSMUSG00000050799.4, ENSMUSG00000056895.5, ENSMUSG00000058385.9, ENSMUSG00000062727.5, ENSMUSG00000068854.8, ENSMUSG00000069268.5, ENSMUSG00000069300.4, ENSMUSG00000069303.8, ENSMUSG00000069307.8, ENSMUSG00000069308.8, ENSMUSG00000075031.5, ENSMUSG00000080712.5, ENSMUSG00000094338.2, ENSMUSG00000095217.2, ENSMUSG00000105827.2, ENSMUSG00000114279.2, ENS…	NVE14996, NVE5229, v1g141884, v1g150407, v1g152686, v1g153605, v1g155025, v1g155473, v1g157309, v1g175850, v1g198108, v1g198111, v1g198116, v1g200353, v1g200571, v1g204099, v1g219654, v1g223889, v1g224537, v1g224574, v1g224727, v1g224990, v1g225285, v1g227726, v1g227761, v1g227764, v1g227814, v1g227820, v1g228159, v1g228163, v1g228495, v1g230389, v1g230610, v1g237164, v1g58200, v1g59503, v1g83818…	Ocbimv22004225m.g, Ocbimv22004229m.g, Ocbimv22004234m.g, Ocbimv22008079m.g, Ocbimv22008457m.g, Ocbimv22008842m.g, Ocbimv22013531m.g, Ocbimv22022176m.g, Ocbimv22022177m.g, Ocbimv22022178m.g, Ocbimv22023447m.g, Ocbimv22023917m.g, Ocbimv22025997m.g, Ocbimv22028278m.g, Ocbimv22028444m.g, Ocbimv22029075m.g, Ocbimv22029077m.g, Ocbimv22032928m.g, Ocbimv22032930m.g, Ocbimv22032931m.g, Ocbimv22035554m.g	GeneID_373323, LOC100889374, LOC100890459, LOC105437610, LOC105440219, LOC115921484, LOC115921875, LOC115922266, LOC115922534, LOC115922535, LOC115922554, LOC115922564, LOC115922573, LOC115924613, LOC115924802, LOC115926159, LOC115926723, LOC115929989, LOC373347, LOC373349, LOC373351, LOC576546, LOC579785, LOC581037, LOC582704, LOC586394, LOC587419, LOC589998, LOC592703, LOC752634, LOC763473, LOC…	Tadh_P22613, Tadh_P27729
OG0000048													Ocbimv22000325m.g, Ocbimv22000326m.g, Ocbimv22000327m.g, Ocbimv22000927m.g, Ocbimv22000928m.g, Ocbimv22000929m.g, Ocbimv22000930m.g, Ocbimv22000931m.g, Ocbimv22003206m.g, Ocbimv22003207m.g, Ocbimv22003762m.g, Ocbimv22003763m.g, Ocbimv22004051m.g, Ocbimv22004052m.g, Ocbimv22004136m.g, Ocbimv22004137m.g, Ocbimv22004198m.g, Ocbimv22004199m.g, Ocbimv22004200m.g, Ocbimv22004201m.g, Ocbimv22004202m.g, …
OG0000049	XP_022081522.1, XP_022081523.1, XP_022084579.1, XP_022084835.1, XP_022086317.1, XP_022086318.1, XP_022086319.1, XP_022086890.1, XP_022086947.1, XP_022087432.1, XP_022087476.1, XP_022087477.1, XP_022094215.1, XP_022094491.1, XP_022096895.1, XP_022098863.1, XP_022100319.1, XP_022100332.1, XP_022100937.1, XP_022100938.1, XP_022100958.1, XP_022102902.1, XP_022104947.1, XP_022110851.1, XP_022110854.1,…		B3GALT1, B3GNT5	Cowc_CAOG_05924	ENSCING00000005729.3, ENSCING00000006531.3, ENSCING00000016460.2, ENSCING00000021205.1, ENSCING00000023363.1, ENSCING00000023811.1, ENSCING00000024427.1, ENSCING00000024856.1	ENSDARG00000004396.8, ENSDARG00000018971.8, ENSDARG00000038489.6, ENSDARG00000041616.6, ENSDARG00000043482.5, ENSDARG00000052376.5, ENSDARG00000053133.4, ENSDARG00000054373.9, ENSDARG00000058100.5, ENSDARG00000061432.6, ENSDARG00000061496.8, ENSDARG00000068219.4, ENSDARG00000073723.3, ENSDARG00000079700.4, ENSDARG00000088591.3, ENSDARG00000088601.4, ENSDARG00000089094.3, ENSDARG00000091902.4, ENS…	FBgn0000221, FBgn0031986, FBgn0031988, FBgn0035558, FBgn0040373, FBgn0050036, FBgn0050037, FBgn0053145	HPU_00578, HPU_01258, HPU_01422, HPU_03271, HPU_03436, HPU_04073, HPU_05389, HPU_05392, HPU_06490, HPU_07949, HPU_11203, HPU_14017, HPU_15798, HPU_17184, HPU_21874, HPU_22122, HPU_23013, HPU_23848	ENSG00000156966.6, ENSG00000162630.5, ENSG00000169255.9, ENSG00000170340.10, ENSG00000172318.4, ENSG00000176383.8, ENSG00000176597.7, ENSG00000179913.6, ENSG00000183778.13, ENSG00000198488.6, ENSG00000237172.3, ENSG00000262264.2	ML016320a, ML02214a, ML06709a, ML148529a, ML1541117a, ML356011a	ENSMUSG00000022686.15, ENSMUSG00000029431.6, ENSMUSG00000031803.9, ENSMUSG00000033849.4, ENSMUSG00000034780.7, ENSMUSG00000043300.3, ENSMUSG00000051650.12, ENSMUSG00000069920.11, ENSMUSG00000074004.4, ENSMUSG00000074892.10, ENSMUSG00000079445.4	NVE11871, v1g105519, v1g111971, v1g113973, v1g114128, v1g122879, v1g122908, v1g125007, v1g125711, v1g129434, v1g129948, v1g129958, v1g14031, v1g178738, v1g208403, v1g217710, v1g248175, v1g25012, v1g25535, v1g34633, v1g35888, v1g63173	Ocbimv22004300m.g, Ocbimv22005246m.g, Ocbimv22009628m.g, Ocbimv22012890m.g, Ocbimv22012893m.g, Ocbimv22019139m.g, Ocbimv22020485m.g, Ocbimv22027406m.g, Ocbimv22029144m.g, Ocbimv22029365m.g, Ocbimv22030981m.g, Ocbimv22033437m.g, Ocbimv22038399m.g	LOC100889735, LOC100891122, LOC100891599, LOC100891771, LOC100892014, LOC100892401, LOC100892680, LOC100893702, LOC105437068, LOC105441099, LOC105442496, LOC105444381, LOC105445985, LOC115921035, LOC115926826, LOC115927124, LOC115927724, LOC115928625, LOC115929521, LOC574982, LOC575344, LOC585376, LOC593281, LOC752029, LOC752621, LOC765098	Tadh_P15221, Tadh_P15433, Tadh_P15762, Tadh_P15767, Tadh_P15774, Tadh_P16003, Tadh_P16005, Tadh_P16617, Tadh_P16626, Tadh_P16656, Tadh_P20138, Tadh_P20265, Tadh_P21241, Tadh_P22338, Tadh_P28091, Tadh_P33938, Tadh_P4506, Tadh_P4567, Tadh_P4648, Tadh_P4685, Tadh_P4948, Tadh_P5002, Tadh_P51471, Tadh_P51473, Tadh_P56373, Tadh_P63771, Tadh_P7506, Tadh_P7524
OG0000050	XP_022079492.1, XP_022079557.1, XP_022080336.1, XP_022081022.1, XP_022084856.1, XP_022085332.1, XP_022086827.1, XP_022089079.1, XP_022089080.1, XP_022090620.1, XP_022094677.1, XP_022095732.1, XP_022095733.1, XP_022096269.1, XP_022099144.1, XP_022099145.1, XP_022100181.1, XP_022100182.1, XP_022100983.1, XP_022101025.1, XP_022101073.1, XP_022101945.1, XP_022102535.1, XP_022102536.1, XP_022103056.1,…	Aqu2.1.28957_001	SLC6A1, SLC6A13, SLC6A3, SLC6A4, SLC6A9		ENSCING00000000123.3, ENSCING00000003845.3, ENSCING00000004705.3, ENSCING00000005474.3, ENSCING00000005514.3, ENSCING00000005986.3, ENSCING00000006122.3, ENSCING00000006579.3, ENSCING00000006758.3, ENSCING00000006841.3, ENSCING00000006880.3, ENSCING00000007229.3, ENSCING00000007757.3, ENSCING00000008543.3, ENSCING00000019027.1, ENSCING00000023683.1, ENSCING00000024700.1	ENSDARG00000000730.14, ENSDARG00000001354.11, ENSDARG00000002405.10, ENSDARG00000004219.10, ENSDARG00000012534.11, ENSDARG00000016141.13, ENSDARG00000018534.13, ENSDARG00000029866.8, ENSDARG00000030006.8, ENSDARG00000039647.7, ENSDARG00000041205.8, ENSDARG00000043646.7, ENSDARG00000045944.8, ENSDARG00000046091.7, ENSDARG00000057017.6, ENSDARG00000061165.6, ENSDARG00000061480.6, ENSDARG00000067567…	FBgn0010414, FBgn0011603, FBgn0034136, FBgn0034911, FBgn0039915, FBgn0267326	HPU_00090, HPU_00091, HPU_00096, HPU_00186, HPU_00189, HPU_00194, HPU_00667, HPU_00826, HPU_01686, HPU_02393, HPU_04008, HPU_04451, HPU_04523, HPU_08717, HPU_08838, HPU_11153, HPU_12299, HPU_13796, HPU_19299, HPU_19548, HPU_19575, HPU_22642, HPU_24491	ENSG00000010379.11, ENSG00000011083.4, ENSG00000087916.7, ENSG00000103546.14, ENSG00000108576.5, ENSG00000111181.8, ENSG00000130821.11, ENSG00000131389.12, ENSG00000132164.5, ENSG00000142319.14, ENSG00000157103.6, ENSG00000165970.7, ENSG00000196517.7, ENSG00000268104.1, ENSG00000268982.1	ML004413a, ML17901a	ENSMUSG00000019558.15, ENSMUSG00000020838.13, ENSMUSG00000021609.7, ENSMUSG00000028542.18, ENSMUSG00000030096.9, ENSMUSG00000030108.15, ENSMUSG00000030109.16, ENSMUSG00000030307.9, ENSMUSG00000030310.12, ENSMUSG00000031089.8, ENSMUSG00000039728.16, ENSMUSG00000052026.9, ENSMUSG00000055368.15	v1g109800, v1g146244, v1g187148, v1g209450, v1g209454, v1g228010, v1g229612, v1g236066, v1g247614	Ocbimv22001491m.g, Ocbimv22006761m.g, Ocbimv22008529m.g, Ocbimv22009795m.g, Ocbimv22014627m.g, Ocbimv22018350m.g, Ocbimv22020167m.g, Ocbimv22022648m.g, Ocbimv22024903m.g, Ocbimv22026818m.g, Ocbimv22029337m.g, Ocbimv22034805m.g	LOC100888182, LOC100889772, LOC105438131, LOC105441745, LOC105442292, LOC105445726, LOC115918386, LOC115919132, LOC115926051, LOC115926893, LOC115930059, LOC575259, LOC577626, LOC577731, LOC578449, LOC578952, LOC580286, LOC580339, LOC580448, LOC580597, LOC580659, LOC580968, LOC581958, LOC584025, LOC584137, LOC584179, LOC585204, LOC586058, LOC586383, LOC587709, LOC589614, LOC592693, LOC594544, LOC…	Tadh_P27813, Tadh_P29105, Tadh_P29421, Tadh_P31455, Tadh_P33157, Tadh_P33521, Tadh_P34298, Tadh_P34381, Tadh_P38332, Tadh_P50950, Tadh_P59280, Tadh_P61885, Tadh_P64302
OG0000051		Aqu2.1.00437_001, Aqu2.1.00485_001, Aqu2.1.00905_001, Aqu2.1.01576_001, Aqu2.1.01577_001, Aqu2.1.01972_001, Aqu2.1.02107_001, Aqu2.1.02228_001, Aqu2.1.02423_001, Aqu2.1.03307_001, Aqu2.1.03502_001, Aqu2.1.03605_001, Aqu2.1.03828_001, Aqu2.1.03954_001, Aqu2.1.03974_001, Aqu2.1.04682_001, Aqu2.1.04683_001, Aqu2.1.06113_001, Aqu2.1.06494_001, Aqu2.1.06671_001, Aqu2.1.06855_001, Aqu2.1.07168_001, Aqu…
OG0000052	XP_022083514.1, XP_022089834.1, XP_022089844.1, XP_022091467.1, XP_022091468.1, XP_022091470.1, XP_022094742.1, XP_022094749.1, XP_022094750.1, XP_022095561.1, XP_022098283.1, XP_022098306.1, XP_022098338.1, XP_022099216.1, XP_022099217.1, XP_022099260.1, XP_022099261.1, XP_022099268.1, XP_022100007.1, XP_022100016.1, XP_022100034.1, XP_022100048.1, XP_022100049.1, XP_022100050.1, XP_022100721.1,…	Aqu2.1.00629_001, Aqu2.1.01869_001, Aqu2.1.07116_001, Aqu2.1.07207_001, Aqu2.1.08289_001, Aqu2.1.08560_001, Aqu2.1.14539_001, Aqu2.1.14540_001, Aqu2.1.14541_001, Aqu2.1.26547_001, Aqu2.1.26548_001, Aqu2.1.26549_001, Aqu2.1.27563_001, Aqu2.1.30290_001, Aqu2.1.30471_001, Aqu2.1.30524_001, Aqu2.1.30525_001, Aqu2.1.30526_001, Aqu2.1.30527_001, Aqu2.1.32953_001, Aqu2.1.34417_001, Aqu2.1.34420_001, Aqu…	SULT1A1, SULT1A2, SULT1A4, SULT1B1, SULT1C2, SULT1C3, SULT1C4, SULT2B1, SULT4A1, SULT6B1		ENSCING00000012525.2, ENSCING00000012899.2, ENSCING00000017044.2, ENSCING00000017064.2, ENSCING00000021025.1, ENSCING00000023318.1, ENSCING00000023820.1	ENSDARG00000003181.9, ENSDARG00000003475.11, ENSDARG00000006811.9, ENSDARG00000007769.11, ENSDARG00000009885.10, ENSDARG00000018361.9, ENSDARG00000028275.8, ENSDARG00000028367.7, ENSDARG00000033170.8, ENSDARG00000040781.9, ENSDARG00000041540.7, ENSDARG00000042920.10, ENSDARG00000071495.7, ENSDARG00000079079.5, ENSDARG00000086826.4, ENSDARG00000093619.3, ENSDARG00000094089.3, ENSDARG00000094996.4,…	FBgn0033887, FBgn0034887, FBgn0037665, FBgn0265052	HPU_00353, HPU_01158, HPU_01703, HPU_01710, HPU_02048, HPU_02733, HPU_02734, HPU_04442, HPU_04443, HPU_14403, HPU_18492, HPU_18495, HPU_18736, HPU_21388	ENSG00000088002.7, ENSG00000105398.3, ENSG00000109193.6, ENSG00000138068.6, ENSG00000173597.4, ENSG00000196228.2, ENSG00000196502.7, ENSG00000197165.6, ENSG00000198075.5, ENSG00000198203.5, ENSG00000213648.6, ENSG00000261052.1	ML01348a, ML015420a, ML033222a, ML04646a, ML085035a, ML10841a, ML21935a	ENSMUSG00000000739.15, ENSMUSG00000003271.18, ENSMUSG00000023122.7, ENSMUSG00000023943.8, ENSMUSG00000029269.12, ENSMUSG00000029272.9, ENSMUSG00000029273.11, ENSMUSG00000030378.16, ENSMUSG00000030711.17, ENSMUSG00000038045.15, ENSMUSG00000048473.16, ENSMUSG00000069668.5, ENSMUSG00000070810.11, ENSMUSG00000070811.7, ENSMUSG00000074375.4, ENSMUSG00000074377.13, ENSMUSG00000078798.5, ENSMUSG00000078…	NVE24185, v1g106039, v1g106239, v1g111868, v1g111938, v1g141437, v1g199956, v1g226111, v1g78952, v1g79079, v1g86774	Ocbimv22032570m.g, Ocbimv22036916m.g	LOC100889280, LOC100891614, LOC100893249, LOC105437584, LOC105441355, LOC105441456, LOC115918795, LOC115919923, LOC115925993, LOC115925994, LOC115926000, LOC115926001, LOC115926094, LOC115929292, LOC115929598, LOC115929599, LOC577458, LOC578060, LOC578298, LOC581227, LOC583055, LOC583498, LOC584514, LOC588852, LOC589179, LOC590832, LOC590946, LOC592500, LOC593358, LOC593377, LOC593885, LOC755803,…
OG0000053	XP_022080478.1, XP_022081023.1, XP_022088169.1, XP_022103217.1, XP_022105091.1, XP_022106309.1, XP_022108863.1	Aqu2.1.08431_001, Aqu2.1.39901_001, Aqu2.1.42548_001	ENSG00000263965, H2AFX	Cowc_CAOG_01815, Cowc_CAOG_02251, Cowc_CAOG_02297	ENSCING00000010029.3	ENSDARG00000029406.4, ENSDARG00000051736.3, ENSDARG00000068995.5, ENSDARG00000070280.3, ENSDARG00000086552.4, ENSDARG00000088686.3, ENSDARG00000098595.3, ENSDARG00000098739.2, ENSDARG00000099123.3, ENSDARG00000100024.3, ENSDARG00000100279.3, ENSDARG00000100906.3, ENSDARG00000103015.3, ENSDARG00000105314.2, ENSDARG00000105366.2, ENSDARG00000105400.2, ENSDARG00000105444.2, ENSDARG00000105478.2, ENS…	FBgn0051618, FBgn0053808, FBgn0053814, FBgn0053817, FBgn0053820, FBgn0053823, FBgn0053826, FBgn0053829, FBgn0053832, FBgn0053835, FBgn0053838, FBgn0053841, FBgn0053844, FBgn0053847, FBgn0053850, FBgn0053853, FBgn0053856, FBgn0053859, FBgn0053862, FBgn0053865	HPU_03492, HPU_10802, HPU_12691, HPU_16053, HPU_18200, HPU_18886	ENSG00000137259.2, ENSG00000164508.3, ENSG00000168274.3, ENSG00000180573.8, ENSG00000181218.4, ENSG00000182611.3, ENSG00000183558.5, ENSG00000184260.4, ENSG00000184270.3, ENSG00000184348.2, ENSG00000184825.4, ENSG00000185978.4, ENSG00000188486.3, ENSG00000196747.3, ENSG00000196787.2, ENSG00000196866.2, ENSG00000198082.3, ENSG00000198307.4, ENSG00000198374.3, ENSG00000203812.2, ENSG00000233224.1, …	ML020054a	ENSMUSG00000049932.4, ENSMUSG00000060032.7, ENSMUSG00000060081.2, ENSMUSG00000061615.3, ENSMUSG00000061991.3, ENSMUSG00000063021.4, ENSMUSG00000063689.5, ENSMUSG00000063954.8, ENSMUSG00000064220.7, ENSMUSG00000068855.4, ENSMUSG00000069270.7, ENSMUSG00000069272.7, ENSMUSG00000069301.6, ENSMUSG00000069302.6, ENSMUSG00000069309.3, ENSMUSG00000071478.7, ENSMUSG00000071516.3, ENSMUSG00000078851.5, ENS…	NVE12410, NVE23183, NVE3902, NVE5230, v1g148947, v1g150398, v1g153614, v1g154816, v1g155033, v1g176704, v1g176747, v1g177240, v1g196022, v1g19891, v1g213586, v1g219655, v1g223737, v1g224504, v1g224575, v1g224843, v1g225178, v1g225386, v1g225407, v1g228531, v1g230010, v1g230611, v1g231532, v1g231565, v1g231574, v1g237683, v1g47042, v1g49725, v1g6652, v1g83638, v1g83640, v1g83730, v1g83731, v1g8381…	Ocbimv22004226m.g, Ocbimv22004227m.g, Ocbimv22004228m.g, Ocbimv22004232m.g, Ocbimv22004235m.g, Ocbimv22008841m.g, Ocbimv22017764m.g, Ocbimv22018720m.g, Ocbimv22023918m.g, Ocbimv22026030m.g, Ocbimv22029074m.g, Ocbimv22029076m.g, Ocbimv22030549m.g, Ocbimv22032929m.g, Ocbimv22032932m.g, Ocbimv22035551m.g	GeneID_373337, LOC100890687, LOC105438198, LOC115918679, LOC115921095, LOC115921242, LOC115921627, LOC115922533, LOC115922552, LOC115922553, LOC115922562, LOC115922566, LOC115923689, LOC115924307, LOC115926720, LOC373348, LOC373352, LOC575449, LOC585168, LOC590023, LOC590143, LOC592962, LOC752307, LOC752666, LOC753951, LOC754440	Tadh_P64252
OG0000054	XP_022086235.1, XP_022086321.1, XP_022086322.1, XP_022086451.1, XP_022086452.1, XP_022092153.1, XP_022099678.1, XP_022104602.1, XP_022104632.1, XP_022104640.1, XP_022106906.1, XP_022107887.1		GABRA6, GABRB1, GABRB2, GABRB3, GABRR1, GLRA1, GLRB	Cowc_CAOG_04549	ENSCING00000000046.3, ENSCING00000002641.3, ENSCING00000004249.3, ENSCING00000004254.3, ENSCING00000005403.3, ENSCING00000009266.3, ENSCING00000018459.1, ENSCING00000021049.1	ENSDARG00000006865.11, ENSDARG00000011066.9, ENSDARG00000012019.11, ENSDARG00000013389.8, ENSDARG00000014057.11, ENSDARG00000020901.10, ENSDARG00000023771.11, ENSDARG00000027153.8, ENSDARG00000030750.9, ENSDARG00000034011.7, ENSDARG00000043902.7, ENSDARG00000052769.7, ENSDARG00000052782.8, ENSDARG00000052982.7, ENSDARG00000053665.7, ENSDARG00000058103.6, ENSDARG00000058736.8, ENSDARG00000059763.8…	FBgn0001134, FBgn0003011, FBgn0004244, FBgn0010240, FBgn0024963, FBgn0030707, FBgn0033558, FBgn0037950, FBgn0264908	HPU_04962, HPU_08656, HPU_11563, HPU_11566, HPU_11568	ENSG00000011677.8, ENSG00000022355.10, ENSG00000094755.12, ENSG00000101958.9, ENSG00000102287.12, ENSG00000109158.6, ENSG00000109738.6, ENSG00000111886.9, ENSG00000113327.10, ENSG00000145451.8, ENSG00000145863.6, ENSG00000145864.8, ENSG00000145888.6, ENSG00000146276.7, ENSG00000151834.11, ENSG00000163285.7, ENSG00000163288.9, ENSG00000166206.9, ENSG00000182256.8, ENSG00000183185.5, ENSG0000018629…		ENSMUSG00000000263.16, ENSMUSG00000000560.10, ENSMUSG00000001260.11, ENSMUSG00000007653.13, ENSMUSG00000010803.14, ENSMUSG00000018589.9, ENSMUSG00000018595.7, ENSMUSG00000020159.9, ENSMUSG00000020428.14, ENSMUSG00000020436.18, ENSMUSG00000023267.11, ENSMUSG00000028020.17, ENSMUSG00000028280.10, ENSMUSG00000029054.9, ENSMUSG00000029211.12, ENSMUSG00000029212.12, ENSMUSG00000031340.9, ENSMUSG000000…	NVE2168, v1g101859, v1g103931, v1g105852, v1g108780, v1g111552, v1g113279, v1g113361, v1g113370, v1g114264, v1g114291, v1g118173, v1g11965, v1g122822, v1g125023, v1g12563, v1g127924, v1g127934, v1g145423, v1g145792, v1g151552, v1g156191, v1g198106, v1g201724, v1g204447, v1g207679, v1g211643, v1g215047, v1g21524, v1g221743, v1g22284, v1g225590, v1g22641, v1g230093, v1g40863, v1g45071, v1g52007, v1…	Ocbimv22000512m.g, Ocbimv22001647m.g, Ocbimv22008706m.g, Ocbimv22014116m.g, Ocbimv22014117m.g, Ocbimv22017869m.g, Ocbimv22019903m.g, Ocbimv22021253m.g, Ocbimv22021254m.g, Ocbimv22021255m.g, Ocbimv22022552m.g, Ocbimv22023995m.g, Ocbimv22025220m.g, Ocbimv22035581m.g, Ocbimv22036553m.g	LOC100891919, LOC105437164, LOC105447122, LOC115918504, LOC115922390, LOC576725, LOC578555, LOC586748, LOC593782
OG0000055	XP_022081204.1, XP_022084388.1, XP_022084390.1, XP_022084395.1, XP_022084460.1, XP_022092072.1, XP_022093910.1, XP_022093913.1, XP_022098396.1, XP_022100243.1, XP_022103089.1, XP_022104157.1, XP_022110252.1	Aqu2.1.24276_001, Aqu2.1.25742_001, Aqu2.1.25743_001, Aqu2.1.26963_001, Aqu2.1.26964_001, Aqu2.1.27246_001, Aqu2.1.27828_001, Aqu2.1.29414_001, Aqu2.1.37439_001	KLF11, KLF15, KLF2, KLF5, KLF7, SP5, SP9, WT1	Cowc_CAOG_03608, Cowc_CAOG_03608T0, Cowc_CAOG_06953, Cowc_CAOG_07968	ENSCING00000001563.3, ENSCING00000001565.3, ENSCING00000006082.3, ENSCING00000007493.3, ENSCING00000012142.2, ENSCING00000014590.2, ENSCING00000014976.2, ENSCING00000019150.1	ENSDARG00000005186.12, ENSDARG00000005846.6, ENSDARG00000007812.9, ENSDARG00000007990.11, ENSDARG00000011870.10, ENSDARG00000013794.10, ENSDARG00000015312.8, ENSDARG00000015495.9, ENSDARG00000017400.7, ENSDARG00000018757.9, ENSDARG00000019516.10, ENSDARG00000029072.7, ENSDARG00000030844.8, ENSDARG00000031420.8, ENSDARG00000032197.7, ENSDARG00000038561.6, ENSDARG00000038792.5, ENSDARG00000040432.7…	FBgn0000233, FBgn0020378, FBgn0025679, FBgn0034946, FBgn0039169, FBgn0040765, FBgn0043364, FBgn0261705, FBgn0263239	HPU_01469, HPU_01475, HPU_02920, HPU_05949, HPU_07304, HPU_08658, HPU_09643, HPU_12293, HPU_20836	ENSG00000067082.10, ENSG00000102349.10, ENSG00000102554.9, ENSG00000105610.4, ENSG00000105866.9, ENSG00000109787.8, ENSG00000118263.10, ENSG00000118922.12, ENSG00000119138.3, ENSG00000127528.5, ENSG00000129911.4, ENSG00000136826.10, ENSG00000155090.10, ENSG00000163884.3, ENSG00000164651.12, ENSG00000169926.5, ENSG00000170374.4, ENSG00000171872.4, ENSG00000172059.6, ENSG00000174595.4, ENSG00000184…	ML003215a, ML00922a, ML070271a, ML20061a, ML25776a	ENSMUSG00000000078.8, ENSMUSG00000001280.14, ENSMUSG00000003032.9, ENSMUSG00000005148.9, ENSMUSG00000016458.16, ENSMUSG00000020653.13, ENSMUSG00000025323.11, ENSMUSG00000025959.14, ENSMUSG00000029178.16, ENSMUSG00000030087.12, ENSMUSG00000033863.3, ENSMUSG00000035397.9, ENSMUSG00000037465.11, ENSMUSG00000038560.8, ENSMUSG00000041649.14, ENSMUSG00000048562.8, ENSMUSG00000048626.6, ENSMUSG000000520…	v1g101900, v1g107193, v1g127253, v1g147359, v1g154925, v1g19278, v1g229565, v1g236177, v1g27142, v1g28237, v1g37085, v1g39461, v1g82548, v1g83807, v1g84782, v1g85109, v1g99612	Ocbimv22002137m.g, Ocbimv22003494m.g, Ocbimv22007604m.g, Ocbimv22012776m.g, Ocbimv22017043m.g, Ocbimv22019777m.g, Ocbimv22021164m.g, Ocbimv22021283m.g, Ocbimv22021426m.g, Ocbimv22023102m.g, Ocbimv22028510m.g, Ocbimv22028511m.g, Ocbimv22028516m.g	GeneID_588024, LOC100889794, LOC115922113, LOC574751, LOC575745, LOC576170, LOC576795, LOC579133, LOC584138, LOC590249, LOC756515	Tadh_P17488, Tadh_P17953, Tadh_P18001, Tadh_P27838, Tadh_P32907, Tadh_P7637, Tadh_P8990
OG0000056	XP_022082253.1, XP_022088067.1, XP_022088904.1, XP_022090676.1, XP_022090677.1, XP_022093637.1, XP_022108408.1, XP_022110515.1	Aqu2.1.08427_001, Aqu2.1.14534_001, Aqu2.1.30847_001, Aqu2.1.39740_001, Aqu2.1.39820_001	H3F3A	Cowc_CAOG_01816, Cowc_CAOG_02342, Cowc_CAOG_03668, Cowc_CAOG_07177	ENSCING00000002753.3, ENSCING00000013118.2, ENSCING00000022359.1	ENSDARG00000020504.9, ENSDARG00000033009.7, ENSDARG00000045248.7, ENSDARG00000051737.2, ENSDARG00000068434.6, ENSDARG00000068436.5, ENSDARG00000068941.4, ENSDARG00000093022.4, ENSDARG00000094154.2, ENSDARG00000098970.3, ENSDARG00000101720.3, ENSDARG00000103819.3, ENSDARG00000105345.2, ENSDARG00000105359.2, ENSDARG00000105374.2, ENSDARG00000105418.2, ENSDARG00000105459.2, ENSDARG00000105484.2, ENS…	FBgn0004828, FBgn0014857, FBgn0051613, FBgn0053803, FBgn0053806, FBgn0053809, FBgn0053812, FBgn0053815, FBgn0053818, FBgn0053821, FBgn0053824, FBgn0053827, FBgn0053830, FBgn0053833, FBgn0053836, FBgn0053839, FBgn0053842, FBgn0053845, FBgn0053848, FBgn0053851, FBgn0053854, FBgn0053857, FBgn0053860, FBgn0053863, FBgn0053866	HPU_07459, HPU_10523, HPU_12759, HPU_12842, HPU_17246, HPU_18780, HPU_19011, HPU_19057, HPU_19577, HPU_24030, HPU_24702	ENSG00000124693.2, ENSG00000163041.5, ENSG00000168148.3, ENSG00000182572.2, ENSG00000183598.3, ENSG00000188375.3, ENSG00000196532.4, ENSG00000196966.3, ENSG00000197153.3, ENSG00000197409.6, ENSG00000198366.5, ENSG00000203811.1, ENSG00000203813.4, ENSG00000203818.6, ENSG00000203852.3, ENSG00000256018.1, ENSG00000256316.1, ENSG00000265133.1, ENSG00000265232.2, ENSG00000270263.1, ENSG00000270827.1	ML013512a	ENSMUSG00000016559.15, ENSMUSG00000060743.13, ENSMUSG00000069265.3, ENSMUSG00000069267.3, ENSMUSG00000069273.3, ENSMUSG00000069310.5, ENSMUSG00000074403.3, ENSMUSG00000080152.6, ENSMUSG00000081058.6, ENSMUSG00000093769.5, ENSMUSG00000099517.3, ENSMUSG00000099583.3, ENSMUSG00000100210.3, ENSMUSG00000101355.2, ENSMUSG00000101972.2	NVE3901, v1g104848, v1g118897, v1g118903, v1g135702, v1g141878, v1g148952, v1g152385, v1g153121, v1g153569, v1g153612, v1g154474, v1g156943, v1g159483, v1g175104, v1g194445, v1g196006, v1g196043, v1g198088, v1g200351, v1g212541, v1g220095, v1g220974, v1g227545, v1g227630, v1g227737, v1g227739, v1g227757, v1g227771, v1g227772, v1g227782, v1g227799, v1g228351, v1g229546, v1g229551, v1g230009, v1g23…	Ocbimv22001065m.g, Ocbimv22004224m.g, Ocbimv22004230m.g, Ocbimv22006196m.g, Ocbimv22008078m.g, Ocbimv22008839m.g, Ocbimv22010770m.g, Ocbimv22015953m.g, Ocbimv22023920m.g, Ocbimv22026031m.g, Ocbimv22028279m.g, Ocbimv22029079m.g, Ocbimv22032927m.g, Ocbimv22036525m.g, Ocbimv22036723m.g	LOC100893678, LOC105440217, LOC115922531, LOC115922532, LOC115922551, LOC115922805, LOC115924728, LOC373340, LOC577682, LOC579293, LOC579977, LOC581030, LOC582332, LOC583575, LOC586375, LOC586530, LOC594373, LOC754126	Tadh_P24875, Tadh_P36142, Tadh_P53301
OG0000057	XP_022082759.1, XP_022082760.1, XP_022082819.1, XP_022082820.1, XP_022082939.1, XP_022083554.1, XP_022083557.1, XP_022083632.1, XP_022083633.1, XP_022083699.1, XP_022083735.1, XP_022093795.1, XP_022109508.1, XP_022109509.1, XP_022111920.1	Aqu2.1.24259_001, Aqu2.1.28488_001, Aqu2.1.28489_001, Aqu2.1.28492_001, Aqu2.1.28493_001, Aqu2.1.28494_001, Aqu2.1.28495_001, Aqu2.1.28497_001	CD81, Hypp8354, TSPAN18, TSPAN2, TSPAN7, TSPAN8, TSPAN9	Cowc_CAOG_04812, Cowc_CAOG_06139, Cowc_CAOG_08369	ENSCING00000001358.3, ENSCING00000001841.3, ENSCING00000001844.3, ENSCING00000006267.3, ENSCING00000006276.3, ENSCING00000006285.3, ENSCING00000007815.3, ENSCING00000011247.1, ENSCING00000011248.2, ENSCING00000013628.2, ENSCING00000014241.2, ENSCING00000014329.2, ENSCING00000014598.2, ENSCING00000014778.2, ENSCING00000018216.1, ENSCING00000019695.1, ENSCING00000019888.1, ENSCING00000021288.1, ENS…	ENSDARG00000001781.11, ENSDARG00000003754.10, ENSDARG00000005842.8, ENSDARG00000008407.9, ENSDARG00000015015.9, ENSDARG00000015759.11, ENSDARG00000016691.9, ENSDARG00000022437.6, ENSDARG00000024540.8, ENSDARG00000025147.7, ENSDARG00000025299.10, ENSDARG00000025757.7, ENSDARG00000026070.5, ENSDARG00000034753.10, ENSDARG00000036080.7, ENSDARG00000038288.5, ENSDARG00000045706.6, ENSDARG00000053559.7…	FBgn0027865, FBgn0029837, FBgn0032074, FBgn0032075, FBgn0032943, FBgn0033629, FBgn0035936, FBgn0036769	HPU_06987, HPU_13110, HPU_14013, HPU_14016, HPU_14020, HPU_17576, HPU_17822, HPU_19470, HPU_19476, HPU_21774	ENSG00000000003.10, ENSG00000010278.7, ENSG00000011105.7, ENSG00000085117.7, ENSG00000110651.7, ENSG00000110900.10, ENSG00000127324.4, ENSG00000134198.5, ENSG00000135404.7, ENSG00000140391.10, ENSG00000143119.8, ENSG00000156298.8, ENSG00000157570.7, ENSG00000177697.13, ENSG00000214063.6, ENSG00000250349.3, ENSG00000269550.1	ML047936a, ML06537a, ML073221a, ML073222a, ML182023a, ML210026a, ML274441a, ML31162a	ENSMUSG00000025351.15, ENSMUSG00000025510.15, ENSMUSG00000025511.16, ENSMUSG00000027215.14, ENSMUSG00000027217.14, ENSMUSG00000027858.14, ENSMUSG00000030342.9, ENSMUSG00000030351.6, ENSMUSG00000030352.16, ENSMUSG00000032324.12, ENSMUSG00000034127.16, ENSMUSG00000037706.18, ENSMUSG00000040747.10, ENSMUSG00000058254.13, ENSMUSG00000067377.13	v1g171463, v1g198816, v1g213483, v1g220044, v1g222318, v1g233307, v1g233364, v1g233752, v1g236446, v1g237037, v1g237418, v1g241341, v1g248242, v1g25418, v1g36017, v1g85806, v1g88003	Ocbimv22008510m.g, Ocbimv22010667m.g, Ocbimv22015788m.g, Ocbimv22016658m.g, Ocbimv22020355m.g, Ocbimv22023743m.g, Ocbimv22024878m.g, Ocbimv22026573m.g, Ocbimv22034398m.g, Ocbimv22034666m.g, Ocbimv22037127m.g	LOC100891538, LOC100891618, LOC100891785, LOC100891946, LOC115919013, LOC115927871, LOC115928896, LOC581955, LOC582691, LOC589286, LOC589478, LOC593181, LOC593238, LOC593609, LOC593793, LOC751836, LOC752491	Tadh_P19533, Tadh_P32798, Tadh_P38462, Tadh_P52174, Tadh_P54107, Tadh_P59701, Tadh_P61667, Tadh_P63102, Tadh_P63517, Tadh_P63518, Tadh_P63519
OG0000058	XP_022082509.1, XP_022093240.1, XP_022106607.1	Aqu2.1.12043_001, Aqu2.1.33803_001, Aqu2.1.33804_001	Hypp10016, Hypp10577, Hypp10979, Hypp11548, Hypp11732, Hypp1175, Hypp12085, Hypp12162, Hypp12184, Hypp12214, Hypp12483, Hypp12512, Hypp12777, Hypp12793, Hypp12945, Hypp13, Hypp13031, Hypp1318, Hypp13379, Hypp135, Hypp13594, Hypp13624, Hypp14046, Hypp14067, Hypp1410, Hypp14510, Hypp14511, Hypp14538, Hypp14647, Hypp14986, Hypp15282, Hypp15285, Hypp15356, Hypp15919, Hypp1930, Hypp2301, Hypp2337, Hyp…					HPU_11596		ML019136a, ML03462a, ML038015a, ML03817a, ML04273a, ML056965a, ML06517a, ML06746a, ML083022a, ML086415a, ML08961a, ML093018a, ML116918a, ML12231a, ML131610a, ML150018a, ML181720a, ML19105a, ML19802a, ML199812a, ML28611a, ML329910a, ML33761a, ML35602a, ML41613a, ML43211a, ML45537a, ML46398a, ML48591a		NVE12740, NVE18344, NVE2206, NVE3258, v1g131160, v1g49126, v1g57281, v1g57852, v1g6048, v1g63230	Ocbimv22000076m.g, Ocbimv22001738m.g, Ocbimv22007456m.g, Ocbimv22010176m.g, Ocbimv22010323m.g, Ocbimv22010907m.g, Ocbimv22012045m.g, Ocbimv22012541m.g, Ocbimv22013197m.g, Ocbimv22013275m.g, Ocbimv22014648m.g, Ocbimv22016512m.g, Ocbimv22018241m.g, Ocbimv22018687m.g, Ocbimv22021967m.g, Ocbimv22022598m.g, Ocbimv22022646m.g, Ocbimv22026585m.g, Ocbimv22029582m.g, Ocbimv22029711m.g, Ocbimv22031052m.g, …	LOC100887870, LOC100890430, LOC105444490, LOC105444720, LOC115921853, LOC115922819, LOC115923703, LOC115925283, LOC115927674, LOC115929294
OG0000059	XP_022079672.1, XP_022079673.1, XP_022079675.1, XP_022079678.1, XP_022080091.1, XP_022085421.1, XP_022085509.1, XP_022085510.1, XP_022085529.1, XP_022085552.1, XP_022088336.1, XP_022095259.1, XP_022095277.1, XP_022095278.1, XP_022095280.1, XP_022095316.1, XP_022095317.1, XP_022097397.1, XP_022098355.1, XP_022099989.1, XP_022100009.1, XP_022100335.1, XP_022101672.1, XP_022101723.1, XP_022101724.1,…	Aqu2.1.29320_001	ACHE, BCHE, CES1, CES3, ENSG00000262243, Hypp12287, NLGN1, NLGN4Y	Cowc_CAOG_00569, Cowc_CAOG_04951, Cowc_CAOG_05396	ENSCING00000004635.3, ENSCING00000007447.3, ENSCING00000011402.2, ENSCING00000020037.1, ENSCING00000022913.1	ENSDARG00000031796.8, ENSDARG00000041569.10, ENSDARG00000041595.8, ENSDARG00000053709.6, ENSDARG00000058492.8, ENSDARG00000104818.2, ENSDARG00000110630.1, ENSDARG00000114555.1	FBgn0000024, FBgn0001987, FBgn0027584, FBgn0029690, FBgn0032131, FBgn0034972	HPU_02509, HPU_03233, HPU_03647, HPU_05210, HPU_05447, HPU_05963, HPU_06534, HPU_06541, HPU_07146, HPU_09714, HPU_10209, HPU_10236, HPU_10387, HPU_11544, HPU_18486, HPU_18555, HPU_18557, HPU_19004, HPU_19005, HPU_21196, HPU_21708, HPU_24168, HPU_24864, HPU_25067	ENSG00000087085.9, ENSG00000114200.5, ENSG00000159398.11, ENSG00000172824.10, ENSG00000172828.8, ENSG00000172831.7, ENSG00000198848.8, ENSG00000261972.1, ENSG00000262243.1, ENSG00000262617.1	ML073237a	ENSMUSG00000023328.15, ENSMUSG00000027792.12, ENSMUSG00000031725.9, ENSMUSG00000031877.10, ENSMUSG00000031886.15, ENSMUSG00000050097.7, ENSMUSG00000055730.17, ENSMUSG00000056973.7, ENSMUSG00000057074.7, ENSMUSG00000057400.15, ENSMUSG00000058019.15, ENSMUSG00000060560.9, ENSMUSG00000061825.11, ENSMUSG00000061959.14, ENSMUSG00000062181.15, ENSMUSG00000062826.8, ENSMUSG00000069922.13, ENSMUSG0000007…	v1g119959, v1g134282, v1g136183, v1g14178, v1g155866, v1g160761, v1g171912, v1g191125, v1g211382, v1g241380, v1g31599, v1g33439, v1g87444, v1g99877	Ocbimv22010460m.g, Ocbimv22015231m.g, Ocbimv22017578m.g, Ocbimv22020273m.g, Ocbimv22020274m.g, Ocbimv22023426m.g, Ocbimv22033429m.g, Ocbimv22033431m.g, Ocbimv22033434m.g, Ocbimv22033436m.g, Ocbimv22036248m.g, Ocbimv22038396m.g, Ocbimv22038398m.g	LOC100890586, LOC100890850, LOC100891067, LOC100891448, LOC100891732, LOC100893063, LOC105436985, LOC105445668, LOC115917894, LOC115919856, LOC574707, LOC574831, LOC574908, LOC575073, LOC576889, LOC577109, LOC577639, LOC578590, LOC580506, LOC581909, LOC583569, LOC584499, LOC587899, LOC588257, LOC588635, LOC589500, LOC589995, LOC591159, LOC591182, LOC591203, LOC594770, LOC752211, LOC762935, LOC763…	Tadh_P1836, Tadh_P1914, Tadh_P2392, Tadh_P31923, Tadh_P32085, Tadh_P32115, Tadh_P34708, Tadh_P61104, Tadh_P61115
OG0000060	XP_022085020.1, XP_022088658.1, XP_022104661.1		ELFN1, Hypp344, TLR1, TLR3, TLR4, TLR7	Cowc_CAOG_03185T0, Cowc_CAOG_06775	ENSCING00000024511.1	ENSDARG00000044415.10, ENSDARG00000052322.9, ENSDARG00000058045.8, ENSDARG00000068812.6, ENSDARG00000069270.7, ENSDARG00000073675.4, ENSDARG00000086052.4, ENSDARG00000104045.2, ENSDARG00000114123.1	FBgn0013272, FBgn0028888, FBgn0032479, FBgn0033250, FBgn0035575, FBgn0036995, FBgn0039728, FBgn0052055, FBgn0261269, FBgn0267435	HPU_00334, HPU_00374, HPU_00481, HPU_00513, HPU_06206, HPU_07651, HPU_08029, HPU_08030, HPU_08031, HPU_09375, HPU_10031, HPU_10582, HPU_12236, HPU_14734, HPU_14875, HPU_15312, HPU_15514, HPU_16171, HPU_16834, HPU_16923, HPU_17470, HPU_17658, HPU_18669, HPU_18759, HPU_19229, HPU_20488, HPU_20820, HPU_21119, HPU_21121, HPU_21122, HPU_21124, HPU_21126, HPU_21973, HPU_22398, HPU_23378, HPU_23379, HPU…	ENSG00000136869.13, ENSG00000187554.7, ENSG00000196664.4		ENSMUSG00000033777.5, ENSMUSG00000044583.14, ENSMUSG00000079164.11		Ocbimv22004714m.g, Ocbimv22021016m.g, Ocbimv22038959m.g	LOC100887890, LOC100888721, LOC100888834, LOC100892728, LOC105436704, LOC105436762, LOC105436923, LOC105437054, LOC105437589, LOC105437974, LOC105438591, LOC105438620, LOC105438910, LOC105439388, LOC105439406, LOC105440004, LOC105440385, LOC105440430, LOC105441886, LOC105442318, LOC105442526, LOC105442573, LOC105442703, LOC105442957, LOC105443867, LOC105443904, LOC105444114, LOC105444115, LOC1054…
OG0000061						ENSDARG00000019591.7, ENSDARG00000040601.5, ENSDARG00000051760.6, ENSDARG00000061083.7, ENSDARG00000074062.4, ENSDARG00000074928.5, ENSDARG00000077452.3, ENSDARG00000078763.4, ENSDARG00000079843.5, ENSDARG00000093689.3, ENSDARG00000096316.2, ENSDARG00000097228.2, ENSDARG00000099434.2, ENSDARG00000099587.2, ENSDARG00000100237.2, ENSDARG00000100637.2, ENSDARG00000100951.2, ENSDARG00000101685.2, ENS…			ENSG00000211598.2, ENSG00000211611.2, ENSG00000211619.2, ENSG00000211623.2, ENSG00000211625.2, ENSG00000211626.2, ENSG00000211630.2, ENSG00000211632.2, ENSG00000211633.2, ENSG00000211672.2, ENSG00000211776.2, ENSG00000211777.2, ENSG00000224041.2, ENSG00000225523.2, ENSG00000228325.3, ENSG00000231292.5, ENSG00000233999.3, ENSG00000235896.2, ENSG00000239819.1, ENSG00000239855.1, ENSG00000239862.1, …		ENSMUSG00000073028.6, ENSMUSG00000076500.3, ENSMUSG00000076501.3, ENSMUSG00000076505.2, ENSMUSG00000076512.3, ENSMUSG00000076518.7, ENSMUSG00000076522.3, ENSMUSG00000076523.3, ENSMUSG00000076525.5, ENSMUSG00000076526.8, ENSMUSG00000076531.2, ENSMUSG00000076532.4, ENSMUSG00000076533.4, ENSMUSG00000076534.8, ENSMUSG00000076535.2, ENSMUSG00000076536.5, ENSMUSG00000076538.2, ENSMUSG00000076539.4, ENS…
OG0000062	XP_022079662.1, XP_022091748.1, XP_022091812.1, XP_022099462.1, XP_022101785.1, XP_022105183.1, XP_022111729.1	Aqu2.1.00940_001, Aqu2.1.09976_001, Aqu2.1.17534_001, Aqu2.1.30834_001, Aqu2.1.30835_001, Aqu2.1.33881_001	CRB2, Hypp11123, Hypp11125	Cowc_CAOG_02764	ENSCING00000013349.1, ENSCING00000015256.2, ENSCING00000018084.1, ENSCING00000020945.1, ENSCING00000022092.1, ENSCING00000022919.1, ENSCING00000024431.1	ENSDARG00000037783.8, ENSDARG00000106564.2, ENSDARG00000116864.1		HPU_01919, HPU_04828, HPU_05010, HPU_06044, HPU_07650, HPU_09534, HPU_10604, HPU_11102, HPU_11284, HPU_11325, HPU_11326, HPU_11377, HPU_12183, HPU_14086, HPU_14479, HPU_15929, HPU_17094, HPU_18997, HPU_19133, HPU_19485, HPU_19486, HPU_20046, HPU_20485, HPU_20640, HPU_20899, HPU_22163, HPU_22946, HPU_22948				v1g101796, v1g101955, v1g101967, v1g109039, v1g110299, v1g110621, v1g110891, v1g113368, v1g114572, v1g116214, v1g124926, v1g125091, v1g125280, v1g125383, v1g125392, v1g125483, v1g125484, v1g125898, v1g127073, v1g127347, v1g128484, v1g136893, v1g137372, v1g137982, v1g138170, v1g138442, v1g139161, v1g141165, v1g141385, v1g143133, v1g143146, v1g143589, v1g145544, v1g150500, v1g150767, v1g151604, v1g…	Ocbimv22009515m.g, Ocbimv22009517m.g, Ocbimv22009519m.g, Ocbimv22009520m.g, Ocbimv22009522m.g, Ocbimv22009523m.g, Ocbimv22016082m.g, Ocbimv22020563m.g, Ocbimv22020564m.g, Ocbimv22020566m.g, Ocbimv22020567m.g, Ocbimv22020568m.g, Ocbimv22020569m.g, Ocbimv22020570m.g, Ocbimv22020571m.g, Ocbimv22023197m.g, Ocbimv22025804m.g, Ocbimv22025805m.g	LOC105436846, LOC105436983, LOC105439423, LOC105441817, LOC105441818, LOC105441822, LOC105446533, LOC105446843, LOC105446932, LOC115922500, LOC115923795, LOC115925211, LOC115925212, LOC115925213, LOC115925297, LOC115925298, LOC115925299, LOC115925300, LOC115925301, LOC115925302, LOC115925303, LOC115925304, LOC115925305, LOC115925306, LOC115925311, LOC115925313, LOC115925314, LOC115925315, LOC1159…	Tadh_P25024, Tadh_P26446, Tadh_P27555, Tadh_P60072, Tadh_P62176
OG0000063	XP_022079402.1, XP_022079403.1, XP_022083857.1, XP_022089463.1, XP_022089653.1, XP_022093791.1, XP_022094365.1, XP_022097098.1, XP_022097327.1, XP_022097353.1, XP_022099168.1, XP_022099225.1, XP_022100273.1, XP_022100307.1, XP_022100309.1, XP_022100310.1, XP_022100369.1, XP_022100375.1, XP_022104503.1, XP_022104583.1, XP_022108601.1, XP_022108617.1, XP_022110282.1, XP_022110542.1, XP_022110547.1	Aqu2.1.03947_001, Aqu2.1.07730_001, Aqu2.1.10867_001, Aqu2.1.24546_001, Aqu2.1.24594_001, Aqu2.1.24599_001, Aqu2.1.35951_001, Aqu2.1.37130_001, Aqu2.1.37513_001, Aqu2.1.38821_001, Aqu2.1.39607_001, Aqu2.1.39648_001, Aqu2.1.39650_001, Aqu2.1.39653_001, Aqu2.1.42563_001, Aqu2.1.43975_001, Aqu2.1.43976_001, Aqu2.1.43978_001, Aqu2.1.43979_001	BAI3, GPR133	Cowc_CAOG_03584, Cowc_CAOG_05333, Cowc_CAOG_05333T0, Cowc_CAOG_05333T1, Cowc_CAOG_05333T2	ENSCING00000000082.3, ENSCING00000001315.2, ENSCING00000014112.2, ENSCING00000018989.1, ENSCING00000019385.1, ENSCING00000021271.1, ENSCING00000022232.1, ENSCING00000023035.1, ENSCING00000023145.1	ENSDARG00000013653.10, ENSDARG00000027222.9, ENSDARG00000053344.7, ENSDARG00000087870.4, ENSDARG00000089904.3, ENSDARG00000097680.3, ENSDARG00000103067.2, ENSDARG00000104083.2, ENSDARG00000109898.1, ENSDARG00000111704.1, ENSDARG00000112943.1	FBgn0033313	HPU_00813, HPU_00814, HPU_00816, HPU_03682, HPU_03969, HPU_04481, HPU_04597, HPU_04726, HPU_08199, HPU_11992, HPU_11993, HPU_13621, HPU_15578, HPU_24219, HPU_24936, HPU_24991	ENSG00000111452.8, ENSG00000123146.15, ENSG00000127507.13, ENSG00000131355.10, ENSG00000162618.8, ENSG00000180264.6, ENSG00000268550.1	ML02596a, ML08612a, ML08713a, ML13608a, ML234539a, ML33722a	ENSMUSG00000002885.15, ENSMUSG00000004730.16, ENSMUSG00000032915.7, ENSMUSG00000039167.13, ENSMUSG00000044017.17	NVE10138, NVE10940, v1g125574, v1g133486, v1g13642, v1g139162, v1g145494, v1g146118, v1g196546, v1g201898, v1g204814, v1g20971, v1g215652, v1g217885, v1g24490, v1g25584, v1g36088, v1g47978, v1g78835, v1g79743, v1g81203, v1g90006, v1g98237	Ocbimv22000994m.g, Ocbimv22005132m.g, Ocbimv22005164m.g, Ocbimv22006741m.g, Ocbimv22013681m.g, Ocbimv22013682m.g, Ocbimv22019232m.g, Ocbimv22039241m.g	LOC100888146, LOC100888220, LOC100888852, LOC100889059, LOC105436585, LOC105437414, LOC105437854, LOC105438682, LOC105439464, LOC105440442, LOC105442261, LOC105444500, LOC105445003, LOC105446398, LOC105447597, LOC115919004, LOC115922511, LOC115922520, LOC115924336, LOC115925235, LOC115926473, LOC115926474, LOC115928485, LOC755499, LOC764122, LOC764215	Tadh_P17345, Tadh_P17498, Tadh_P23992, Tadh_P24251, Tadh_P24542, Tadh_P31502, Tadh_P33101, Tadh_P33124, Tadh_P33541, Tadh_P52069, Tadh_P52616, Tadh_P52620, Tadh_P54629, Tadh_P55989, Tadh_P55994, Tadh_P55995, Tadh_P57359, Tadh_P57362, Tadh_P58102, Tadh_P59341, Tadh_P59349, Tadh_P59353, Tadh_P61846, Tadh_P61848, Tadh_P61907, Tadh_P63067
OG0000064	XP_022080683.1, XP_022080824.1, XP_022080825.1, XP_022080826.1, XP_022082023.1, XP_022084088.1, XP_022084089.1, XP_022084991.1, XP_022089591.1, XP_022089761.1, XP_022090856.1, XP_022091035.1, XP_022092749.1, XP_022092953.1, XP_022095360.1, XP_022103445.1, XP_022103938.1, XP_022104345.1, XP_022105008.1, XP_022105009.1, XP_022105010.1, XP_022105011.1, XP_022105364.1, XP_022108261.1, XP_022108784.1,…		SLC16A10, SLC16A12, SLC16A13, SLC16A2, SLC16A3, SLC16A7, SLC16A9		ENSCING00000001284.2, ENSCING00000003826.2, ENSCING00000004413.3, ENSCING00000005110.3, ENSCING00000009938.3, ENSCING00000011408.2, ENSCING00000012485.2, ENSCING00000012486.2, ENSCING00000014160.2, ENSCING00000018366.1, ENSCING00000018663.1, ENSCING00000022065.1	ENSDARG00000013775.10, ENSDARG00000013926.13, ENSDARG00000016963.11, ENSDARG00000017773.10, ENSDARG00000020984.10, ENSDARG00000021573.8, ENSDARG00000028583.7, ENSDARG00000030472.7, ENSDARG00000042807.7, ENSDARG00000045051.9, ENSDARG00000045153.9, ENSDARG00000052109.6, ENSDARG00000055342.7, ENSDARG00000060246.7, ENSDARG00000068572.4, ENSDARG00000089885.4, ENSDARG00000098258.2, ENSDARG00000098694.2…	FBgn0001296, FBgn0023549, FBgn0033028, FBgn0033095, FBgn0033657, FBgn0033913, FBgn0033955, FBgn0035173	HPU_01087, HPU_03681, HPU_07955, HPU_15213, HPU_16680, HPU_18079, HPU_18081, HPU_18084	ENSG00000100156.6, ENSG00000108932.7, ENSG00000112394.12, ENSG00000118596.7, ENSG00000141526.10, ENSG00000147100.5, ENSG00000152779.12, ENSG00000155380.7, ENSG00000163053.6, ENSG00000165449.7, ENSG00000168679.13, ENSG00000170190.11, ENSG00000174326.7, ENSG00000174327.6, ENSG00000262275.2		ENSMUSG00000009378.5, ENSMUSG00000019838.12, ENSMUSG00000020102.16, ENSMUSG00000025161.17, ENSMUSG00000026220.7, ENSMUSG00000027896.16, ENSMUSG00000032902.2, ENSMUSG00000032988.5, ENSMUSG00000033965.11, ENSMUSG00000037762.7, ENSMUSG00000040938.17, ENSMUSG00000041920.15, ENSMUSG00000044367.8, ENSMUSG00000045775.16	NVE2403, v1g108152, v1g108162, v1g115506, v1g115540, v1g11737, v1g123237, v1g140505, v1g144566, v1g152010, v1g174285, v1g179171, v1g196772, v1g197861, v1g197876, v1g197883, v1g201883, v1g205284, v1g207626, v1g209821, v1g22254, v1g23072, v1g238678, v1g239751, v1g240018, v1g27397, v1g40837, v1g88322, v1g88648	Ocbimv22000793m.g, Ocbimv22001961m.g, Ocbimv22002591m.g, Ocbimv22006186m.g, Ocbimv22008238m.g, Ocbimv22008239m.g, Ocbimv22008245m.g, Ocbimv22009554m.g, Ocbimv22012838m.g, Ocbimv22013980m.g, Ocbimv22014242m.g, Ocbimv22019072m.g, Ocbimv22020018m.g, Ocbimv22020022m.g, Ocbimv22024301m.g, Ocbimv22025560m.g, Ocbimv22029309m.g, Ocbimv22029832m.g, Ocbimv22030529m.g, Ocbimv22030878m.g, Ocbimv22033424m.g, …	LOC100890984, LOC105441349, LOC115918985, LOC115919609, LOC115923697, LOC576836, LOC577433, LOC584109, LOC586819, LOC591508, LOC592016, LOC592182	Tadh_P19777
OG0000065	XP_022110550.1, XP_022110552.1, XP_022110558.1, XP_022110559.1, XP_022110560.1, XP_022110565.1, XP_022110567.1	Aqu2.1.00115_001, Aqu2.1.01074_001, Aqu2.1.01496_001, Aqu2.1.02250_001, Aqu2.1.02482_001, Aqu2.1.02535_001, Aqu2.1.02966_001, Aqu2.1.02967_001, Aqu2.1.03899_001, Aqu2.1.04163_001, Aqu2.1.04629_001, Aqu2.1.04630_001, Aqu2.1.04677_001, Aqu2.1.04789_001, Aqu2.1.05465_001, Aqu2.1.05768_001, Aqu2.1.05769_001, Aqu2.1.06068_001, Aqu2.1.06295_001, Aqu2.1.06296_001, Aqu2.1.07863_001, Aqu2.1.07864_001, Aqu…	C1orf146, COL6A1, Hypp108, Hypp12066, Hypp12519, Hypp12520, Hypp12967, Hypp13490, Hypp13491, Hypp13511, Hypp13514, Hypp13515, Hypp13567, Hypp13569, Hypp15150, Hypp15353, Hypp15354, Hypp3191, Hypp3193, Hypp3194, Hypp42, Hypp43, Hypp44, Hypp5847, Hypp7844, Hypp9446, Hypp9447, Hypp9449, Hypp9452, Hypp9454, Hypp9456, Hypp9458, Hypp9800, MARCO		ENSCING00000019535.1, ENSCING00000020289.1, ENSCING00000022315.1			HPU_01286, HPU_06198, HPU_08681, HPU_16960, HPU_16961, HPU_24238				NVE14661, NVE21805, v1g110131, v1g110607, v1g112968, v1g112994, v1g116188, v1g124848, v1g134582, v1g134584, v1g134591, v1g134593, v1g134595, v1g134602, v1g139692, v1g139694, v1g139696, v1g139700, v1g139702, v1g145164, v1g145166, v1g145169, v1g188642, v1g203294, v1g218331, v1g59536, v1g85102, v1g88931	Ocbimv22005264m.g, Ocbimv22022107m.g, Ocbimv22022577m.g, Ocbimv22023591m.g, Ocbimv22023592m.g, Ocbimv22026131m.g, Ocbimv22030297m.g, Ocbimv22032863m.g, Ocbimv22032864m.g, Ocbimv22032865m.g, Ocbimv22032987m.g, Ocbimv22032988m.g, Ocbimv22035097m.g, Ocbimv22035098m.g, Ocbimv22037805m.g, Ocbimv22039069m.g, Ocbimv22039510m.g, Ocbimv22039511m.g, Ocbimv22039512m.g, Ocbimv22039513m.g	LOC105440384, LOC105445833, LOC115919429, LOC115921261, LOC115925527, LOC115926415, LOC115926417, LOC115926418, LOC115926533, LOC575796, LOC588722, LOC763464
OG0000066		Aqu2.1.00100_001, Aqu2.1.00711_001, Aqu2.1.00826_001, Aqu2.1.01235_001, Aqu2.1.01241_001, Aqu2.1.01517_001, Aqu2.1.01591_001, Aqu2.1.01678_001, Aqu2.1.02279_001, Aqu2.1.02388_001, Aqu2.1.03018_001, Aqu2.1.03170_001, Aqu2.1.03222_001, Aqu2.1.03831_001, Aqu2.1.03917_001, Aqu2.1.05392_001, Aqu2.1.06128_001, Aqu2.1.06129_001, Aqu2.1.06430_001, Aqu2.1.06625_001, Aqu2.1.07016_001, Aqu2.1.07906_001, Aqu…
OG0000067	XP_022081704.1, XP_022081795.1, XP_022081797.1, XP_022081801.1, XP_022081803.1, XP_022081805.1, XP_022081806.1, XP_022081807.1, XP_022081808.1, XP_022081809.1, XP_022081810.1, XP_022081811.1, XP_022081812.1, XP_022081892.1, XP_022081894.1, XP_022081904.1, XP_022085376.1	Aqu2.1.29496_001, Aqu2.1.29497_001, Aqu2.1.33761_001, Aqu2.1.43274_001	TUBA1A, TUBA1C, TUBA3C	Cowc_CAOG_06901	ENSCING00000000546.3, ENSCING00000001070.3, ENSCING00000005681.3, ENSCING00000007677.3, ENSCING00000008913.3, ENSCING00000012441.2, ENSCING00000018706.1	ENSDARG00000001889.8, ENSDARG00000006260.13, ENSDARG00000031164.6, ENSDARG00000036700.7, ENSDARG00000042708.6, ENSDARG00000045014.7, ENSDARG00000045367.10, ENSDARG00000055216.6, ENSDARG00000070155.6, ENSDARG00000074289.4, ENSDARG00000094466.3, ENSDARG00000104643.3	FBgn0003884, FBgn0003885, FBgn0003886, FBgn0038565, FBgn0087040	HPU_01077, HPU_01609, HPU_06974, HPU_06975, HPU_06976, HPU_06989, HPU_09008, HPU_12038, HPU_12521, HPU_12522, HPU_12523, HPU_13209, HPU_15127, HPU_18083, HPU_18940, HPU_23695, HPU_23696, HPU_23697, HPU_24327, HPU_24328, HPU_24329	ENSG00000075886.10, ENSG00000123416.11, ENSG00000127824.9, ENSG00000152086.7, ENSG00000167552.9, ENSG00000167553.10, ENSG00000178462.7, ENSG00000183785.10, ENSG00000198033.7, ENSG00000263440.1	ML01482a, ML021133a, ML026516a, ML056958a, ML06742a, ML085213a, ML10374a, ML10375a, ML10376a, ML10942a, ML154172a, ML174731a, ML20831a, ML234515a	ENSMUSG00000021216.8, ENSMUSG00000023004.9, ENSMUSG00000026202.14, ENSMUSG00000030137.9, ENSMUSG00000043091.10, ENSMUSG00000067338.7, ENSMUSG00000067702.6, ENSMUSG00000072235.7, ENSMUSG00000116358.2	v1g114625, v1g176499, v1g182198, v1g186200, v1g186216, v1g188665, v1g188669, v1g200525, v1g202466, v1g210772, v1g228829, v1g234521, v1g235000, v1g242597, v1g244590, v1g248675, v1g92610	Ocbimv22000366m.g, Ocbimv22007681m.g, Ocbimv22010924m.g, Ocbimv22010926m.g, Ocbimv22010928m.g, Ocbimv22010931m.g, Ocbimv22013968m.g, Ocbimv22013969m.g, Ocbimv22016917m.g, Ocbimv22017592m.g, Ocbimv22021019m.g, Ocbimv22023590m.g, Ocbimv22026381m.g, Ocbimv22031266m.g, Ocbimv22032691m.g, Ocbimv22035658m.g, Ocbimv22035659m.g, Ocbimv22035660m.g	LOC105436474, LOC105439767, LOC105439773, LOC105440991, LOC115917916, LOC115918040, LOC115918108, LOC115918180, LOC115918924, LOC115918925, LOC115918926, LOC115918931, LOC115918943, LOC115928089, LOC115928092, LOC115928093, LOC115928392, LOC115928408, LOC115928438, LOC115928447, LOC115928461, LOC577314, LOC577916, LOC578989, LOC579115, LOC579194, LOC582621, LOC584331, LOC584364, LOC585338, LOC586…	Tadh_P54906, Tadh_P54910, Tadh_P54911, Tadh_P54912, Tadh_P54914, Tadh_P61873, Tadh_P62809, Tadh_P63797
OG0000068		Aqu2.1.00183_001, Aqu2.1.00209_001, Aqu2.1.00260_001, Aqu2.1.00611_001, Aqu2.1.00737_001, Aqu2.1.00777_001, Aqu2.1.00950_001, Aqu2.1.01109_001, Aqu2.1.01488_001, Aqu2.1.01614_001, Aqu2.1.01749_001, Aqu2.1.01838_001, Aqu2.1.01963_001, Aqu2.1.02092_001, Aqu2.1.02199_001, Aqu2.1.02251_001, Aqu2.1.02252_001, Aqu2.1.02319_001, Aqu2.1.02381_001, Aqu2.1.02406_001, Aqu2.1.02648_001, Aqu2.1.03026_001, Aqu…
OG0000069	XP_022080300.1, XP_022082322.1, XP_022082383.1, XP_022082457.1, XP_022082458.1, XP_022094637.1, XP_022097618.1, XP_022103572.1, XP_022103622.1, XP_022106653.1, XP_022106692.1, XP_022108630.1	Aqu2.1.04768_001, Aqu2.1.10677_001, Aqu2.1.17062_001, Aqu2.1.18657_001, Aqu2.1.27121_001, Aqu2.1.27122_001, Aqu2.1.30543_001, Aqu2.1.32383_001, Aqu2.1.32387_001, Aqu2.1.35574_001, Aqu2.1.35575_001	CYP3A4, CYP3A43, CYP3A5, CYP3A7		ENSCING00000022303.1, ENSCING00000022461.1, ENSCING00000022675.1, ENSCING00000023164.1, ENSCING00000023519.1	ENSDARG00000002249.11, ENSDARG00000015575.8, ENSDARG00000037873.7, ENSDARG00000037874.6, ENSDARG00000070021.7, ENSDARG00000103295.3	FBgn0000473, FBgn0013771, FBgn0013772, FBgn0013773, FBgn0015714, FBgn0025454, FBgn0031126, FBgn0031182, FBgn0031726, FBgn0032693, FBgn0033065, FBgn0033121, FBgn0033302, FBgn0033304, FBgn0033696, FBgn0033697, FBgn0033978, FBgn0033979, FBgn0033980, FBgn0033982, FBgn0034756, FBgn0038194, FBgn0039006, FBgn0039519, FBgn0288232	HPU_01048, HPU_03086, HPU_03221, HPU_06009, HPU_07907, HPU_09114, HPU_17378, HPU_21160, HPU_22996	ENSG00000021461.12, ENSG00000059377.11, ENSG00000106258.9, ENSG00000160868.10, ENSG00000160870.8		ENSMUSG00000029630.16, ENSMUSG00000029727.8, ENSMUSG00000029925.14, ENSMUSG00000038656.6, ENSMUSG00000054417.6, ENSMUSG00000056035.9, ENSMUSG00000061292.11, ENSMUSG00000070419.12, ENSMUSG00000075551.5, ENSMUSG00000075552.5	NVE10516, NVE11664, NVE13572, NVE14841, NVE20246, NVE21417, v1g114170, v1g120897, v1g120985, v1g122064, v1g129215, v1g132216, v1g142057, v1g175140, v1g176140, v1g176175, v1g181495, v1g190607, v1g219163, v1g220823, v1g223145, v1g233531, v1g89564	Ocbimv22000652m.g, Ocbimv22005292m.g, Ocbimv22006179m.g, Ocbimv22007054m.g, Ocbimv22007058m.g, Ocbimv22007488m.g, Ocbimv22015024m.g, Ocbimv22021534m.g, Ocbimv22029392m.g, Ocbimv22030191m.g, Ocbimv22034873m.g, Ocbimv22034874m.g, Ocbimv22034996m.g, Ocbimv22035539m.g, Ocbimv22036569m.g	LOC100889363, LOC105445716, LOC115918307, LOC115921381, LOC115925875, LOC576854, LOC578639, LOC578821, LOC579059, LOC580620, LOC581116, LOC582382, LOC584244, LOC585008, LOC585966, LOC586235, LOC586711, LOC586973, LOC588156, LOC591011, LOC762372	Tadh_P13325, Tadh_P13664, Tadh_P13672, Tadh_P18906, Tadh_P22450, Tadh_P23953, Tadh_P24634, Tadh_P24809, Tadh_P24953, Tadh_P25239, Tadh_P25372, Tadh_P25805, Tadh_P25944, Tadh_P25960, Tadh_P26042, Tadh_P32665, Tadh_P34020, Tadh_P50001, Tadh_P51915, Tadh_P54215, Tadh_P54379, Tadh_P54380, Tadh_P54542, Tadh_P55159, Tadh_P55167, Tadh_P55168, Tadh_P56195, Tadh_P56197, Tadh_P56203, Tadh_P56204, Tadh_P562…
OG0000070	XP_022082746.1, XP_022082747.1, XP_022082821.1, XP_022092032.1		KCNA1, KCNA10, KCNA2, KCNA3, KCNA4, KCNB1, KCNC1, KCND3	Cowc_CAOG_05253, Cowc_CAOG_07728	ENSCING00000003803.3, ENSCING00000012445.2, ENSCING00000014509.2, ENSCING00000019034.1, ENSCING00000024802.1	ENSDARG00000002241.6, ENSDARG00000006891.6, ENSDARG00000017108.6, ENSDARG00000027285.8, ENSDARG00000027940.5, ENSDARG00000029511.7, ENSDARG00000032959.7, ENSDARG00000035861.7, ENSDARG00000035961.7, ENSDARG00000038862.8, ENSDARG00000046014.5, ENSDARG00000051852.6, ENSDARG00000051892.5, ENSDARG00000055855.7, ENSDARG00000056502.8, ENSDARG00000057468.8, ENSDARG00000060095.6, ENSDARG00000061288.8, ENS…	FBgn0003380, FBgn0003386, FBgn0085395, FBgn0262593	HPU_19466, HPU_20180, HPU_24743	ENSG00000104848.1, ENSG00000111262.4, ENSG00000116396.9, ENSG00000129159.6, ENSG00000130037.3, ENSG00000131398.9, ENSG00000143105.5, ENSG00000151079.6, ENSG00000158445.7, ENSG00000162975.3, ENSG00000166006.8, ENSG00000170745.7, ENSG00000177272.7, ENSG00000177301.9, ENSG00000182255.6, ENSG00000182674.5	ML004421a, ML00483a, ML00614a, ML01366a, ML022314a, ML02524b, ML025912a, ML030524a, ML04675a, ML049627a, ML050920a, ML05482a, ML06263a, ML07015a, ML070211a, ML07807a, ML08724a, ML08827a, ML101015a, ML10392a, ML108911a, ML111710a, ML11462a, ML131129a, ML141713a, ML149210a, ML17471a, ML18152a, ML200211a, ML257610a, ML258237a, ML32225a, ML35172a, ML35174a, ML375927a	ENSMUSG00000027895.11, ENSMUSG00000035681.8, ENSMUSG00000038077.8, ENSMUSG00000038201.11, ENSMUSG00000040724.6, ENSMUSG00000042604.6, ENSMUSG00000042861.8, ENSMUSG00000043673.12, ENSMUSG00000045534.5, ENSMUSG00000047959.5, ENSMUSG00000047976.5, ENSMUSG00000050556.10, ENSMUSG00000051726.7, ENSMUSG00000058975.8, ENSMUSG00000062785.15, ENSMUSG00000092083.5	v1g1001, v1g104830, v1g109242, v1g1122, v1g114311, v1g1146, v1g116534, v1g12053, v1g12734, v1g132320, v1g136007, v1g143948, v1g154119, v1g156444, v1g189854, v1g198232, v1g198653, v1g206803, v1g208071, v1g212573, v1g212576, v1g212939, v1g212943, v1g21645, v1g21646, v1g228549, v1g228740, v1g23227, v1g245407, v1g36427, v1g39330, v1g40487, v1g44594, v1g51665, v1g6779, v1g83086, v1g84068, v1g84119, v1…	Ocbimv22003885m.g, Ocbimv22003886m.g, Ocbimv22006414m.g, Ocbimv22008157m.g, Ocbimv22009151m.g, Ocbimv22018188m.g, Ocbimv22018189m.g, Ocbimv22018592m.g, Ocbimv22025931m.g, Ocbimv22025933m.g, Ocbimv22027865m.g, Ocbimv22032471m.g	LOC105442455, LOC584187, LOC584215	Tadh_P1922, Tadh_P2482, Tadh_P3098
OG0000071	XP_022087562.1, XP_022089461.1, XP_022096405.1, XP_022096406.1, XP_022096407.1, XP_022096408.1, XP_022096502.1, XP_022097045.1, XP_022097777.1, XP_022097778.1, XP_022097819.1, XP_022101846.1, XP_022104109.1, XP_022107087.1, XP_022108965.1, XP_022110871.1		C10orf112, Hypp1979, MAMDC2, MAMDC4, MDGA2		ENSCING00000000241.3, ENSCING00000011245.2, ENSCING00000013009.2, ENSCING00000014970.2, ENSCING00000015017.1, ENSCING00000016502.2, ENSCING00000017681.2, ENSCING00000019190.1, ENSCING00000020274.1, ENSCING00000021251.1, ENSCING00000022653.1, ENSCING00000023249.1, ENSCING00000024429.1	ENSDARG00000073695.5, ENSDARG00000087633.4, ENSDARG00000090618.4, ENSDARG00000093629.3, ENSDARG00000098345.2, ENSDARG00000102813.2		HPU_01893, HPU_03041, HPU_03042, HPU_03043, HPU_04364, HPU_06463, HPU_06464, HPU_06465, HPU_10381, HPU_10382, HPU_10733, HPU_12278, HPU_14244, HPU_14245, HPU_14265, HPU_14268, HPU_16341, HPU_17372, HPU_17373, HPU_18814, HPU_18815, HPU_18816, HPU_18817, HPU_18818, HPU_18819, HPU_18820, HPU_18821, HPU_22663, HPU_22664, HPU_24332, HPU_25109	ENSG00000165072.9, ENSG00000177943.9, ENSG00000204740.5	ML048618a, ML048620a, ML048621a, ML048623a, ML08661a, ML08664a, ML15451a, ML46181a	ENSMUSG00000026941.17, ENSMUSG00000033207.8, ENSMUSG00000075520.6	NVE10035, NVE12722, NVE17165, NVE25902, v1g110181, v1g110659, v1g115889, v1g120666, v1g12690, v1g129797, v1g131533, v1g138161, v1g147392, v1g151172, v1g152653, v1g154539, v1g196495, v1g198667, v1g199073, v1g202227, v1g202693, v1g208873, v1g223207, v1g223238, v1g239043, v1g242231, v1g3315, v1g51496, v1g53190, v1g55996, v1g80003, v1g94714	Ocbimv22007097m.g, Ocbimv22014046m.g, Ocbimv22014047m.g, Ocbimv22014048m.g, Ocbimv22014049m.g, Ocbimv22014342m.g, Ocbimv22015289m.g, Ocbimv22022199m.g, Ocbimv22027135m.g, Ocbimv22029250m.g, Ocbimv22034535m.g, Ocbimv22039715m.g, Ocbimv22039717m.g, Ocbimv22039720m.g	LOC100888986, LOC100889143, LOC100890343, LOC100890597, LOC100891043, LOC100891560, LOC100892251, LOC100893908, LOC105437103, LOC105442057, LOC105442246, LOC105442250, LOC105442251, LOC105442252, LOC105442401, LOC105442403, LOC105442404, LOC105442471, LOC115918900, LOC115920748, LOC115922243, LOC115922254, LOC115922256, LOC115922258, LOC115927651, LOC115927652, LOC115927656, LOC115927778, LOC1159…	Tadh_P53231, Tadh_P53232, Tadh_P53234, Tadh_P53247, Tadh_P53504, Tadh_P54446, Tadh_P59471, Tadh_P59472, Tadh_P59473, Tadh_P59475, Tadh_P62667, Tadh_P64188
OG0000072	XP_022080340.1, XP_022108864.1, XP_022110516.1, XP_022111595.1	Aqu2.1.08429_001, Aqu2.1.40839_001	HIST4H4	Cowc_CAOG_00754, Cowc_CAOG_02343		ENSDARG00000061547.5, ENSDARG00000099920.3, ENSDARG00000101249.3, ENSDARG00000105318.2, ENSDARG00000105342.2, ENSDARG00000105352.2, ENSDARG00000105353.2, ENSDARG00000105355.2, ENSDARG00000105376.2, ENSDARG00000105382.2, ENSDARG00000105409.2, ENSDARG00000105471.2, ENSDARG00000105482.2, ENSDARG00000110035.1, ENSDARG00000110152.1, ENSDARG00000110812.1, ENSDARG00000111165.1, ENSDARG00000111247.1, ENS…	FBgn0013981, FBgn0051611, FBgn0053869, FBgn0053871, FBgn0053873, FBgn0053875, FBgn0053877, FBgn0053879, FBgn0053881, FBgn0053883, FBgn0053885, FBgn0053887, FBgn0053889, FBgn0053891, FBgn0053893, FBgn0053895, FBgn0053897, FBgn0053899, FBgn0053901, FBgn0053903, FBgn0053905, FBgn0053907, FBgn0053909	HPU_10801, HPU_12847, HPU_15428, HPU_17245, HPU_18517, HPU_18775	ENSG00000124529.3, ENSG00000124578.4, ENSG00000158406.2, ENSG00000182217.7, ENSG00000183941.8, ENSG00000188987.2, ENSG00000196176.7, ENSG00000197061.3, ENSG00000197238.3, ENSG00000197837.3, ENSG00000197914.2, ENSG00000198327.3, ENSG00000198339.3, ENSG00000198518.5, ENSG00000198558.2, ENSG00000270276.1, ENSG00000270882.1		ENSMUSG00000060093.7, ENSMUSG00000060639.6, ENSMUSG00000060678.6, ENSMUSG00000060981.8, ENSMUSG00000061482.8, ENSMUSG00000064288.5, ENSMUSG00000067455.6, ENSMUSG00000069266.6, ENSMUSG00000069274.4, ENSMUSG00000069305.4, ENSMUSG00000069306.6, ENSMUSG00000091405.3, ENSMUSG00000096010.3	NVE2039, NVE21353, NVE22351, NVE5231, v1g106863, v1g114245, v1g115076, v1g118965, v1g120733, v1g141889, v1g152452, v1g153118, v1g153478, v1g153567, v1g153967, v1g155159, v1g155165, v1g176824, v1g195934, v1g196014, v1g207429, v1g207796, v1g224503, v1g224955, v1g225179, v1g225293, v1g225433, v1g227759, v1g228147, v1g228500, v1g229400, v1g231525, v1g49746, v1g49757, v1g69974, v1g83716, v1g83913, v1g…	Ocbimv22004231m.g, Ocbimv22004233m.g, Ocbimv22004383m.g, Ocbimv22007186m.g, Ocbimv22007401m.g, Ocbimv22008840m.g, Ocbimv22023446m.g, Ocbimv22023919m.g, Ocbimv22026032m.g, Ocbimv22028443m.g, Ocbimv22029078m.g, Ocbimv22031568m.g, Ocbimv22033040m.g, Ocbimv22035552m.g, Ocbimv22036526m.g	GeneID_373325, LOC105437105, LOC105441794, LOC115919121, LOC115922556, LOC115922811, LOC115924509, LOC115924735, LOC373341, LOC373343, LOC373346, LOC576388, LOC752187, LOC752213, LOC752427, LOC753158, LOC753782, LOC753944, LOC754000, LOC754292, LOC754479, LOC763704, LOC763882	Tadh_P23529, Tadh_P55348
OG0000073			Hypp1017, Hypp11997, Hypp12378, Hypp12453, Hypp1298, Hypp15227, Hypp15318, Hypp15355, Hypp15893, Hypp1633, Hypp1645, Hypp1681, Hypp1783, Hypp1918, Hypp2143, Hypp2776, Hypp2867, Hypp4033, Hypp4220, Hypp5068, Hypp5303, Hypp5329, Hypp5956, Hypp5957, Hypp6088, Hypp6315, Hypp658, Hypp6609, Hypp696, Hypp7049, Hypp7233, Hypp7341, Hypp7577, Hypp7642, Hypp7839, Hypp7976, Hypp8004, Hypp8094, Hypp9250, Hypp…							ML013113a, ML015747a, ML02393a, ML030229a, ML06591a, ML085019a, ML09351a, ML19692a, ML21122a, ML29581a, ML30701a, ML31012a, ML41612a, ML49441a		NVE22690, v1g102350, v1g128180, v1g132975, v1g135731, v1g138421, v1g231377, v1g42303, v1g47786, v1g55813, v1g55910, v1g55975, v1g67532, v1g78962, v1g79146, v1g89604, v1g89835, v1g91724	Ocbimv22000260m.g, Ocbimv22000891m.g, Ocbimv22000934m.g, Ocbimv22001377m.g, Ocbimv22001670m.g, Ocbimv22001735m.g, Ocbimv22001760m.g, Ocbimv22001958m.g, Ocbimv22002028m.g, Ocbimv22002076m.g, Ocbimv22002878m.g, Ocbimv22003001m.g, Ocbimv22003243m.g, Ocbimv22003867m.g, Ocbimv22004284m.g, Ocbimv22004550m.g, Ocbimv22004885m.g, Ocbimv22005336m.g, Ocbimv22005992m.g, Ocbimv22006067m.g, Ocbimv22006474m.g, …	LOC100892233, LOC105436422, LOC105441418, LOC115919236, LOC115919344, LOC115920257, LOC115920543, LOC115921245, LOC115921256, LOC115922480, LOC115923455, LOC115923477, LOC115923708, LOC115924161, LOC115925467, LOC115929263
OG0000074			Hypp13655, PCDH18, PCDH19		ENSCING00000001556.3	ENSDARG00000006467.12, ENSDARG00000037691.5, ENSDARG00000037695.6, ENSDARG00000057519.6, ENSDARG00000061909.6, ENSDARG00000071904.3, ENSDARG00000077023.4, ENSDARG00000086969.2, ENSDARG00000088136.3, ENSDARG00000088475.4, ENSDARG00000089297.2, ENSDARG00000089562.3, ENSDARG00000089593.2, ENSDARG00000089874.3, ENSDARG00000090348.3, ENSDARG00000091043.3, ENSDARG00000097170.5, ENSDARG00000098566.2, EN…			ENSG00000081818.1, ENSG00000081853.13, ENSG00000112852.4, ENSG00000113205.2, ENSG00000113209.6, ENSG00000113211.3, ENSG00000113212.4, ENSG00000113248.3, ENSG00000120322.2, ENSG00000120324.4, ENSG00000120327.4, ENSG00000120328.4, ENSG00000138650.7, ENSG00000171815.3, ENSG00000187372.9, ENSG00000196963.2, ENSG00000197479.4, ENSG00000204956.4, ENSG00000240184.2, ENSG00000240764.2, ENSG00000242419.1,…		ENSMUSG00000023036.15, ENSMUSG00000043313.7, ENSMUSG00000043458.6, ENSMUSG00000044022.6, ENSMUSG00000044043.5, ENSMUSG00000045062.5, ENSMUSG00000045498.2, ENSMUSG00000045657.4, ENSMUSG00000045689.4, ENSMUSG00000045876.5, ENSMUSG00000046191.8, ENSMUSG00000046387.6, ENSMUSG00000047033.3, ENSMUSG00000047307.3, ENSMUSG00000047910.7, ENSMUSG00000048347.6, ENSMUSG00000049100.16, ENSMUSG00000051242.2, E…	v1g129879, v1g91648	Ocbimv22029884m.g	LOC582093
OG0000075	XP_022079430.1, XP_022079688.1, XP_022086791.1, XP_022086792.1, XP_022086793.1, XP_022086794.1, XP_022086795.1, XP_022086796.1, XP_022086797.1, XP_022086798.1, XP_022086800.1, XP_022086801.1, XP_022086803.1, XP_022086804.1, XP_022086805.1, XP_022086806.1, XP_022086807.1, XP_022086808.1, XP_022088113.1, XP_022088186.1, XP_022092777.1, XP_022092778.1, XP_022092885.1, XP_022101347.1, XP_022103008.1,…	Aqu2.1.01734_001, Aqu2.1.09804_001, Aqu2.1.09805_001, Aqu2.1.09806_001, Aqu2.1.09807_001, Aqu2.1.13197_001, Aqu2.1.13198_001, Aqu2.1.13200_001, Aqu2.1.20432_001, Aqu2.1.20433_001, Aqu2.1.25935_001, Aqu2.1.26214_001, Aqu2.1.26218_001, Aqu2.1.26219_001, Aqu2.1.26220_001, Aqu2.1.34361_001, Aqu2.1.34362_001, Aqu2.1.34363_001, Aqu2.1.34365_001, Aqu2.1.34376_001, Aqu2.1.36244_001	ACCN2, ACCN3, ENSG00000262505		ENSCING00000000539.3, ENSCING00000002494.3, ENSCING00000006671.3, ENSCING00000014097.2, ENSCING00000016079.2, ENSCING00000020607.1	ENSDARG00000004243.10, ENSDARG00000006849.12, ENSDARG00000008329.9, ENSDARG00000025162.12, ENSDARG00000098428.2, ENSDARG00000101866.3, ENSDARG00000105115.2		HPU_00455, HPU_01926, HPU_01927, HPU_03922, HPU_08754, HPU_08755, HPU_09835, HPU_15826, HPU_15827, HPU_17663, HPU_17664, HPU_18606, HPU_18827, HPU_22480, HPU_22482, HPU_22805, HPU_23370	ENSG00000072182.8, ENSG00000108684.10, ENSG00000110881.7, ENSG00000166828.2, ENSG00000213199.3, ENSG00000256394.2, ENSG00000262505.1	ML005332a, ML061512a, ML13774a, ML418210a	ENSMUSG00000000216.9, ENSMUSG00000020704.14, ENSMUSG00000023017.11, ENSMUSG00000028008.11, ENSMUSG00000033007.16, ENSMUSG00000038276.13	NVE16829, NVE19910, NVE9704, v1g104502, v1g131241, v1g136400, v1g197495, v1g197496, v1g197497, v1g198147, v1g205746, v1g208535, v1g209148, v1g209152, v1g212215, v1g213150, v1g215544, v1g216915, v1g218891, v1g239048, v1g80340, v1g96001	Ocbimv22006431m.g, Ocbimv22016435m.g, Ocbimv22028050m.g, Ocbimv22030190m.g, Ocbimv22035600m.g, Ocbimv22038530m.g	LOC100887843, LOC100890387, LOC100890821, LOC100892043, LOC100892792, LOC100893334, LOC100893483, LOC100894064, LOC105438650, LOC105438673, LOC105439701, LOC105439711, LOC105439715, LOC105441174, LOC115918682, LOC115918888, LOC115925696, LOC115928457, LOC115928817, LOC575477, LOC590960, LOC754559, LOC762584	Tadh_P29260, Tadh_P55638, Tadh_P55639, Tadh_P57842, Tadh_P58138, Tadh_P58139, Tadh_P58141, Tadh_P58142, Tadh_P58143, Tadh_P58144, Tadh_P58145
OG0000076	XP_022082481.1, XP_022082514.1, XP_022083750.1, XP_022083809.1, XP_022083810.1, XP_022083811.1, XP_022083852.1, XP_022084511.1, XP_022086436.1, XP_022086468.1, XP_022088746.1, XP_022088747.1, XP_022088949.1, XP_022089369.1, XP_022089765.1, XP_022091261.1, XP_022091350.1, XP_022092951.1, XP_022093142.1, XP_022094603.1, XP_022102284.1, XP_022102900.1, XP_022110740.1, XP_022111536.1	Aqu2.1.01060_001, Aqu2.1.01062_001, Aqu2.1.14757_001, Aqu2.1.22085_001, Aqu2.1.22999_001, Aqu2.1.23001_001, Aqu2.1.25564_001, Aqu2.1.27569_001, Aqu2.1.27570_001, Aqu2.1.27571_001, Aqu2.1.27573_001, Aqu2.1.28011_001, Aqu2.1.28083_001, Aqu2.1.34808_001, Aqu2.1.34809_001, Aqu2.1.34926_001, Aqu2.1.38315_001, Aqu2.1.38717_001, Aqu2.1.38719_001, Aqu2.1.38823_001, Aqu2.1.39153_001, Aqu2.1.39154_001, Aqu…	GABBR1, GABBR2	Cowc_CAOG_05347, Cowc_CAOG_08244	ENSCING00000002077.3, ENSCING00000003370.3	ENSDARG00000016667.13, ENSDARG00000018967.11, ENSDARG00000061042.7, ENSDARG00000111795.1	FBgn0027575, FBgn0031275, FBgn0260446	HPU_00850, HPU_07030, HPU_09544, HPU_11996, HPU_12582, HPU_12708, HPU_12709, HPU_12710, HPU_15426, HPU_15487, HPU_17240, HPU_17241, HPU_17242, HPU_18126, HPU_19182, HPU_19183, HPU_19926, HPU_21180, HPU_21181, HPU_24623	ENSG00000136928.4, ENSG00000204681.6, ENSG00000206466.6, ENSG00000206511.6, ENSG00000232569.4, ENSG00000232632.4, ENSG00000237051.4, ENSG00000237112.4	ML02335a	ENSMUSG00000024462.18, ENSMUSG00000039809.11	NVE19779, v1g128892, v1g158857, v1g176489, v1g206093, v1g210465, v1g210496, v1g223171, v1g239821, v1g244104, v1g40255, v1g86565, v1g87697, v1g99516	Ocbimv22010286m.g, Ocbimv22010287m.g, Ocbimv22011096m.g, Ocbimv22019908m.g	LOC100888879, LOC100892787, LOC105442179, LOC105442182, LOC105444068, LOC105446098, LOC105447362, LOC105447363, LOC115929081, LOC574827, LOC575641, LOC576500, LOC576813, LOC577824, LOC588218, LOC588511, LOC590639, LOC591832, LOC763655	Tadh_P16716, Tadh_P18816, Tadh_P20304, Tadh_P24350, Tadh_P26726, Tadh_P28568, Tadh_P28937, Tadh_P30267, Tadh_P30374, Tadh_P51324, Tadh_P51325, Tadh_P51330, Tadh_P51333, Tadh_P51358, Tadh_P51773, Tadh_P51774, Tadh_P51775, Tadh_P51779, Tadh_P51953, Tadh_P51954, Tadh_P52580, Tadh_P52983, Tadh_P55385, Tadh_P55386, Tadh_P55387, Tadh_P55425, Tadh_P55426, Tadh_P55428, Tadh_P56610, Tadh_P56611, Tadh_P571…
OG0000077	XP_022086334.1, XP_022090727.1, XP_022092272.1, XP_022095571.1, XP_022099326.1, XP_022103972.1, XP_022105081.1, XP_022109925.1, XP_022110107.1	Aqu2.1.09924_001, Aqu2.1.12179_001, Aqu2.1.13092_001, Aqu2.1.19691_001, Aqu2.1.22331_001, Aqu2.1.26966_001, Aqu2.1.26967_001, Aqu2.1.28286_001, Aqu2.1.29851_001, Aqu2.1.29852_001, Aqu2.1.35081_001, Aqu2.1.35981_001, Aqu2.1.42212_001, Aqu2.1.42517_001, Aqu2.1.43410_001	DNAH1, DNAH10, DNAH17, DNAH3, DNAH7, DNAH9		ENSCING00000000075.3, ENSCING00000000798.3, ENSCING00000001203.3, ENSCING00000004123.3, ENSCING00000004314.3, ENSCING00000005504.3, ENSCING00000005721.3, ENSCING00000006909.4, ENSCING00000008632.4, ENSCING00000019172.1, ENSCING00000019933.1, ENSCING00000024050.1	ENSDARG00000000606.12, ENSDARG00000059987.8, ENSDARG00000060165.7, ENSDARG00000061486.7, ENSDARG00000062630.8, ENSDARG00000068468.7, ENSDARG00000077384.6, ENSDARG00000087352.4, ENSDARG00000094282.5, ENSDARG00000100115.2, ENSDARG00000115008.1, ENSDARG00000115334.1, ENSDARG00000115469.1	FBgn0001313, FBgn0013810, FBgn0013811, FBgn0013812, FBgn0013813, FBgn0034106, FBgn0035581, FBgn0037254, FBgn0039510, FBgn0267433, FBgn0283476	HPU_00520, HPU_06524, HPU_11785, HPU_12543, HPU_13585, HPU_13771, HPU_14156, HPU_14158, HPU_17685, HPU_17686, HPU_18186, HPU_21607, HPU_23727	ENSG00000007174.13, ENSG00000105877.13, ENSG00000114841.13, ENSG00000115423.14, ENSG00000118997.9, ENSG00000158486.9, ENSG00000174844.10, ENSG00000183914.10, ENSG00000185842.10, ENSG00000187775.12, ENSG00000197653.10, ENSG00000262840.2	ML002216a, ML002217a, ML007814a, ML011723a, ML011724a, ML011727a, ML03391a, ML053015a, ML14854a, ML14857a, ML23504a, ML23506a, ML23952a, ML29671a, ML329912a	ENSMUSG00000005237.15, ENSMUSG00000018581.16, ENSMUSG00000019027.9, ENSMUSG00000021879.14, ENSMUSG00000033987.18, ENSMUSG00000038011.16, ENSMUSG00000041144.13, ENSMUSG00000047369.18, ENSMUSG00000052273.5, ENSMUSG00000052861.14, ENSMUSG00000056752.17, ENSMUSG00000096141.3, ENSMUSG00000101337.7	NVE7840, NVE7841, NVE8242, v1g101464, v1g159788, v1g161999, v1g173194, v1g175144, v1g222909, v1g225252, v1g229146, v1g235331, v1g245829, v1g246369, v1g60046, v1g79732	Ocbimv22001576m.g, Ocbimv22007301m.g, Ocbimv22009963m.g, Ocbimv22010370m.g, Ocbimv22013803m.g, Ocbimv22016877m.g, Ocbimv22031546m.g, Ocbimv22032432m.g, Ocbimv22033730m.g, Ocbimv22033856m.g, Ocbimv22034754m.g, Ocbimv22037051m.g	LOC100888151, LOC105447200, LOC115929878, LOC576226, LOC581061, LOC581088, LOC581118, LOC583552, LOC585218, LOC587136, LOC589850, LOC590587, LOC592542, LOC593353, LOC764952	Tadh_P18356, Tadh_P20411, Tadh_P23475, Tadh_P25541, Tadh_P33038, Tadh_P50643, Tadh_P51924, Tadh_P52992, Tadh_P60039, Tadh_P60424
OG0000078	XP_022080241.1, XP_022080243.1, XP_022081302.1, XP_022085075.1, XP_022090394.1, XP_022092633.1, XP_022098999.1, XP_022099499.1, XP_022109876.1	Aqu2.1.29374_001	ADAMTS1, CFP, HMCN1, SEMA5A, SEMA5B		ENSCING00000000568.3, ENSCING00000000592.3, ENSCING00000001393.3, ENSCING00000001792.3, ENSCING00000001880.3, ENSCING00000001922.3, ENSCING00000002690.3, ENSCING00000005030.3, ENSCING00000006253.3, ENSCING00000009132.3, ENSCING00000011458.1, ENSCING00000011468.2, ENSCING00000012614.2, ENSCING00000013078.2, ENSCING00000015081.2, ENSCING00000016632.2, ENSCING00000017480.2, ENSCING00000017667.2, ENS…	ENSDARG00000078114.7, ENSDARG00000094451.4, ENSDARG00000112294.1		HPU_00379, HPU_00497, HPU_04365, HPU_05759, HPU_08177, HPU_08299, HPU_13096, HPU_16026, HPU_16237, HPU_16826, HPU_19711	ENSG00000126759.8	ML000132a, ML017312a, ML030920a, ML050913a, ML07453a, ML08108a, ML090217a, ML09091a, ML154111a, ML271515a, ML27985a, ML27988a, ML460822a, ML460824a	ENSMUSG00000001128.8	NVE21904, NVE21905, v1g101677, v1g110056, v1g110059, v1g110159, v1g110258, v1g112027, v1g112221, v1g112324, v1g116940, v1g116985, v1g117067, v1g120076, v1g121678, v1g122783, v1g12396, v1g126293, v1g126298, v1g127215, v1g128245, v1g129869, v1g130270, v1g138181, v1g138675, v1g147698, v1g155648, v1g185165, v1g19215, v1g213179, v1g241642, v1g2608, v1g27059, v1g28108, v1g33857, v1g34322, v1g35366, v1g…	Ocbimv22000338m.g, Ocbimv22001355m.g, Ocbimv22004483m.g, Ocbimv22004484m.g, Ocbimv22006345m.g, Ocbimv22006425m.g, Ocbimv22009503m.g, Ocbimv22011062m.g, Ocbimv22014901m.g, Ocbimv22015620m.g, Ocbimv22016753m.g, Ocbimv22023999m.g, Ocbimv22029920m.g, Ocbimv22030532m.g	LOC105436761, LOC105441702, LOC105443614, LOC105443615, LOC105445771, LOC115924814, LOC593393, LOC756169, LOC763744	Tadh_P26287
OG0000079	XP_022081680.1, XP_022097036.1	Aqu2.1.00904_001, Aqu2.1.01272_001, Aqu2.1.01685_001, Aqu2.1.01865_001, Aqu2.1.02219_001, Aqu2.1.07735_001, Aqu2.1.07736_001, Aqu2.1.09428_001, Aqu2.1.10117_001, Aqu2.1.10498_001, Aqu2.1.12359_001, Aqu2.1.12756_001, Aqu2.1.13222_001, Aqu2.1.13271_001, Aqu2.1.15094_001, Aqu2.1.15137_001, Aqu2.1.15926_001, Aqu2.1.15985_001, Aqu2.1.16281_001, Aqu2.1.16494_001, Aqu2.1.17751_001, Aqu2.1.17822_001, Aqu…	HARBI1, Hypp12821, Hypp15535, Hypp15580, Hypp1683, Hypp2299, Hypp4951, Hypp5220, Hypp6081, Hypp6082, Hypp6475, Hypp6720, Hypp9187			ENSDARG00000027676.8, ENSDARG00000039687.7, ENSDARG00000052288.6, ENSDARG00000058874.5, ENSDARG00000067592.4, ENSDARG00000069661.6, ENSDARG00000069799.6, ENSDARG00000090544.3, ENSDARG00000108525.2	FBgn0035807, FBgn0052095	HPU_02414, HPU_03237, HPU_03604, HPU_06147, HPU_07094, HPU_11251, HPU_13909, HPU_16640, HPU_17296, HPU_17312, HPU_21142, HPU_22513, HPU_24486		ML21896a		NVE21773, v1g114935, v1g115044, v1g205886, v1g209071, v1g46218		LOC100889399, LOC100890618, LOC105437805, LOC105438355, LOC105440278, LOC105442268, LOC105444342, LOC105446640, LOC105446697, LOC105446899, LOC115918359, LOC115920411, LOC115920852, LOC115921244, LOC115921298, LOC115921299, LOC115922132, LOC115922825, LOC115923259, LOC115923616, LOC115923620, LOC115924676, LOC115924741, LOC115924980, LOC115925270, LOC115925524, LOC115925588, LOC115925883, LOC1159…
OG0000080													Ocbimv22000175m.g, Ocbimv22000847m.g, Ocbimv22000849m.g, Ocbimv22000852m.g, Ocbimv22000854m.g, Ocbimv22001242m.g, Ocbimv22002569m.g, Ocbimv22003826m.g, Ocbimv22003827m.g, Ocbimv22004126m.g, Ocbimv22004447m.g, Ocbimv22004867m.g, Ocbimv22007519m.g, Ocbimv22007521m.g, Ocbimv22008437m.g, Ocbimv22008438m.g, Ocbimv22008439m.g, Ocbimv22008440m.g, Ocbimv22008441m.g, Ocbimv22008443m.g, Ocbimv22008934m.g, …
OG0000081		Aqu2.1.00218_001, Aqu2.1.01130_001, Aqu2.1.01173_001, Aqu2.1.01619_001, Aqu2.1.01970_001, Aqu2.1.02692_001, Aqu2.1.03092_001, Aqu2.1.03343_001, Aqu2.1.04440_001, Aqu2.1.04441_001, Aqu2.1.05272_001, Aqu2.1.05670_001, Aqu2.1.07230_001, Aqu2.1.07269_001, Aqu2.1.07620_001, Aqu2.1.07621_001, Aqu2.1.08785_001, Aqu2.1.08939_001, Aqu2.1.09070_001, Aqu2.1.09314_001, Aqu2.1.09765_001, Aqu2.1.09888_001, Aqu…
OG0000082	XP_022084812.1, XP_022088016.1, XP_022091012.1, XP_022091020.1, XP_022092237.1, XP_022092245.1, XP_022097388.1, XP_022100836.1, XP_022102254.1, XP_022106290.1	Aqu2.1.03069_001, Aqu2.1.03786_001, Aqu2.1.05819_001, Aqu2.1.09181_001, Aqu2.1.09814_001, Aqu2.1.14154_001, Aqu2.1.20317_001, Aqu2.1.21898_001, Aqu2.1.22476_001, Aqu2.1.22481_001, Aqu2.1.30288_001, Aqu2.1.30289_001, Aqu2.1.31786_001, Aqu2.1.31858_001, Aqu2.1.31859_001, Aqu2.1.32552_001, Aqu2.1.35958_001, Aqu2.1.41812_001	FRK, SRC	Cowc_CAOG_00534, Cowc_CAOG_02182, Cowc_CAOG_02460, Cowc_CAOG_03369, Cowc_CAOG_06360, Cowc_CAOG_06708, Cowc_CAOG_06708T0, Cowc_CAOG_06708T1	ENSCING00000003255.3, ENSCING00000003438.3, ENSCING00000005770.3, ENSCING00000008550.3, ENSCING00000010134.3, ENSCING00000014863.1, ENSCING00000016554.2, ENSCING00000016914.2, ENSCING00000019185.1, ENSCING00000022729.1	ENSDARG00000004378.12, ENSDARG00000004433.11, ENSDARG00000005941.8, ENSDARG00000007783.11, ENSDARG00000008107.12, ENSDARG00000011370.12, ENSDARG00000013841.12, ENSDARG00000015068.9, ENSDARG00000017565.8, ENSDARG00000017947.12, ENSDARG00000025319.9, ENSDARG00000027807.10, ENSDARG00000035187.7, ENSDARG00000040258.8, ENSDARG00000058647.7, ENSDARG00000059956.6, ENSDARG00000067916.7, ENSDARG0000006799…	FBgn0000017, FBgn0003502, FBgn0262081, FBgn0262733, FBgn0264959	HPU_04709, HPU_06868, HPU_07874, HPU_09561, HPU_10398, HPU_14569, HPU_19375, HPU_20272	ENSG00000000938.8, ENSG00000007264.9, ENSG00000010671.11, ENSG00000010810.13, ENSG00000074966.6, ENSG00000097007.13, ENSG00000101213.5, ENSG00000101336.8, ENSG00000103653.12, ENSG00000111816.6, ENSG00000113263.8, ENSG00000125508.3, ENSG00000135605.8, ENSG00000136573.8, ENSG00000143322.15, ENSG00000176105.9, ENSG00000182866.12, ENSG00000197122.7, ENSG00000254087.3, ENSG00000268897.1	ML009120a, ML012515a, ML015416a, ML03212a, ML167038a, ML203914a, ML342225a	ENSMUSG00000000409.15, ENSMUSG00000003283.16, ENSMUSG00000004933.18, ENSMUSG00000014453.5, ENSMUSG00000014932.16, ENSMUSG00000019779.16, ENSMUSG00000019843.15, ENSMUSG00000020395.14, ENSMUSG00000026596.14, ENSMUSG00000026842.17, ENSMUSG00000027579.7, ENSMUSG00000027646.16, ENSMUSG00000028874.15, ENSMUSG00000029217.17, ENSMUSG00000031264.14, ENSMUSG00000032312.8, ENSMUSG00000038751.6, ENSMUSG00000…	NVE543, NVE545, NVE546, v1g196615, v1g239047, v1g87358	Ocbimv22011602m.g, Ocbimv22011603m.g, Ocbimv22014525m.g, Ocbimv22022929m.g, Ocbimv22025121m.g, Ocbimv22032069m.g, Ocbimv22033891m.g	GeneID_373472, GeneID_577155, GeneID_577286, GeneID_583550, GeneID_590498, LOC100887937, LOC373187, LOC574936, LOC578562, LOC590654	Tadh_P24853, Tadh_P28106, Tadh_P50482, Tadh_P50752, Tadh_P52520
OG0000083	XP_022083878.1, XP_022084108.1, XP_022085335.1, XP_022087408.1, XP_022089945.1, XP_022099401.1, XP_022107494.1	Aqu2.1.10588_001, Aqu2.1.17297_001, Aqu2.1.27015_001, Aqu2.1.34180_001, Aqu2.1.34185_001, Aqu2.1.37444_001, Aqu2.1.40327_001, Aqu2.1.40328_001	ASTL, BMP1, Hypp12921		ENSCING00000006585.3, ENSCING00000006594.3, ENSCING00000010527.3, ENSCING00000020713.1	ENSDARG00000010423.9, ENSDARG00000019122.11, ENSDARG00000022670.9, ENSDARG00000023656.10, ENSDARG00000024503.8, ENSDARG00000052578.8, ENSDARG00000058409.6, ENSDARG00000068593.5, ENSDARG00000069216.7, ENSDARG00000070011.5	FBgn0028944, FBgn0028945, FBgn0028947, FBgn0028948, FBgn0028949, FBgn0028950, FBgn0030947, FBgn0037395, FBgn0039069, FBgn0039180	HPU_07490, HPU_07491, HPU_07492, HPU_08596, HPU_09105, HPU_09106, HPU_11617, HPU_13929, HPU_19611, HPU_23251	ENSG00000188886.3	ML00083a, ML05712a, ML073034a, ML073410a, ML104615a, ML104616a, ML348710a	ENSMUSG00000050468.13	NVE24828, NVE3805, v1g104208, v1g105616, v1g109423, v1g110102, v1g110556, v1g110593, v1g114152, v1g115439, v1g120119, v1g120564, v1g124608, v1g125911, v1g127820, v1g127845, v1g130750, v1g135076, v1g137402, v1g140744, v1g141672, v1g142954, v1g145363, v1g147171, v1g148396, v1g153186, v1g154583, v1g155053, v1g168038, v1g168256, v1g172519, v1g1763, v1g189020, v1g202692, v1g202726, v1g207958, v1g21117…	Ocbimv22008298m.g, Ocbimv22016617m.g, Ocbimv22022196m.g, Ocbimv22022197m.g, Ocbimv22022200m.g, Ocbimv22022765m.g, Ocbimv22025489m.g, Ocbimv22031777m.g, Ocbimv22039712m.g	GeneID_593517, LOC100893675, LOC105438784, LOC105439407, LOC105439885, LOC105444221, LOC113939911, LOC115918061, LOC115920245, LOC577597, LOC592068, LOC593453, LOC593467, LOC593502	Tadh_P26557, Tadh_P32049, Tadh_P33646, Tadh_P8107
OG0000084										ML000128a, ML003216a, ML003217a, ML003255a, ML003265a, ML00391a, ML004439a, ML005348a, ML00639a, ML00643a, ML00679a, ML006934a, ML00735a, ML00918a, ML01013a, ML010530a, ML01193a, ML01544a, ML015730a, ML016329a, ML016341a, ML016352a, ML016714a, ML01806a, ML01809a, ML01812a, ML019110a, ML019141a, ML01989a, ML02332a, ML026011a, ML026412a, ML029911a, ML029912a, ML030232a, ML030910a, ML031711a, ML0319…
OG0000085	XP_022081377.1, XP_022081378.1, XP_022081379.1, XP_022092864.1, XP_022094560.1, XP_022095192.1, XP_022098376.1, XP_022100657.1, XP_022100910.1, XP_022101036.1, XP_022101258.1, XP_022102378.1, XP_022104021.1, XP_022107845.1	Aqu2.1.26500_001, Aqu2.1.39127_001, Aqu2.1.42288_001	WNT1, WNT10A, WNT11, WNT16, WNT2, WNT2B, WNT3, WNT4, WNT5A, WNT7B, WNT8A		ENSCING00000000407.3, ENSCING00000002145.3, ENSCING00000003966.3, ENSCING00000005841.3, ENSCING00000006936.3, ENSCING00000009599.3, ENSCING00000011585.2, ENSCING00000019801.1	ENSDARG00000002483.8, ENSDARG00000004256.9, ENSDARG00000005050.8, ENSDARG00000006911.6, ENSDARG00000014796.8, ENSDARG00000017155.10, ENSDARG00000022858.10, ENSDARG00000032234.7, ENSDARG00000038283.9, ENSDARG00000038990.10, ENSDARG00000040159.7, ENSDARG00000040925.8, ENSDARG00000041117.4, ENSDARG00000044827.9, ENSDARG00000052910.9, ENSDARG00000055554.7, ENSDARG00000058822.6, ENSDARG00000071107.7, …	FBgn0004360, FBgn0010194, FBgn0010453, FBgn0031902, FBgn0031903, FBgn0284084	HPU_02567, HPU_03766, HPU_11813, HPU_12213, HPU_12992, HPU_12995, HPU_17250, HPU_21260, HPU_24790	ENSG00000002745.8, ENSG00000061492.7, ENSG00000075290.7, ENSG00000085741.8, ENSG00000105989.4, ENSG00000108379.5, ENSG00000111186.8, ENSG00000114251.9, ENSG00000115596.3, ENSG00000125084.7, ENSG00000134245.13, ENSG00000135925.4, ENSG00000154342.4, ENSG00000154764.5, ENSG00000162552.10, ENSG00000169884.9, ENSG00000188064.5	ML01051a, ML06021a, ML07528a, ML101013a	ENSMUSG00000000125.6, ENSMUSG00000009900.8, ENSMUSG00000010797.7, ENSMUSG00000012282.3, ENSMUSG00000015957.13, ENSMUSG00000021994.16, ENSMUSG00000022382.16, ENSMUSG00000022996.16, ENSMUSG00000022997.10, ENSMUSG00000026167.15, ENSMUSG00000027840.6, ENSMUSG00000029671.16, ENSMUSG00000030093.8, ENSMUSG00000030170.15, ENSMUSG00000033227.8, ENSMUSG00000036856.5, ENSMUSG00000036961.6	v1g100329, v1g106241, v1g113133, v1g116808, v1g158342, v1g194914, v1g210076, v1g211618, v1g228651, v1g230011, v1g235248, v1g241352, v1g242584, v1g91822	Ocbimv22006074m.g, Ocbimv22013071m.g, Ocbimv22019375m.g, Ocbimv22019378m.g, Ocbimv22020734m.g, Ocbimv22021549m.g, Ocbimv22026982m.g, Ocbimv22032739m.g, Ocbimv22033378m.g, Ocbimv22037609m.g, Ocbimv22037612m.g, Ocbimv22038050m.g	GeneID_373498, GeneID_397068, LOC100892060, LOC105438994, LOC576131, LOC578814, LOC581981, LOC585147, LOC585683, LOC591980, LOC593012	Tadh_P30370, Tadh_P52489
OG0000086	XP_022080612.1, XP_022093295.1, XP_022094371.1, XP_022096717.1, XP_022096718.1, XP_022096719.1, XP_022096724.1, XP_022096725.1, XP_022096766.1, XP_022096767.1, XP_022103479.1, XP_022103480.1, XP_022103903.1, XP_022103909.1	Aqu2.1.39223_001, Aqu2.1.40714_001, Aqu2.1.43436_001, Aqu2.1.43551_001, Aqu2.1.43552_001, Aqu2.1.43553_001	ACTB, ACTC1, ACTG2, ACTR1B	Cowc_CAOG_00692, Cowc_CAOG_03033, Cowc_CAOG_06018	ENSCING00000000846.3, ENSCING00000000848.3, ENSCING00000001377.3, ENSCING00000006125.3, ENSCING00000007153.3, ENSCING00000007529.3, ENSCING00000007550.3, ENSCING00000008771.3, ENSCING00000008777.3, ENSCING00000008797.3, ENSCING00000008902.3, ENSCING00000008948.3, ENSCING00000012638.2	ENSDARG00000011611.10, ENSDARG00000036371.5, ENSDARG00000037746.7, ENSDARG00000037870.6, ENSDARG00000042535.5, ENSDARG00000045180.9, ENSDARG00000055618.5, ENSDARG00000057911.7, ENSDARG00000076126.4, ENSDARG00000079111.5, ENSDARG00000099197.3, ENSDARG00000110511.1, ENSDARG00000111417.1, ENSDARG00000113649.1, ENSDARG00000116925.1	FBgn0000042, FBgn0000043, FBgn0000044, FBgn0000045, FBgn0000046, FBgn0000047, FBgn0011743, FBgn0011745	HPU_02324, HPU_02325, HPU_02328, HPU_05916, HPU_07071, HPU_12790, HPU_12794, HPU_14078, HPU_14753, HPU_19964, HPU_21460, HPU_21477, HPU_22864	ENSG00000075624.9, ENSG00000107796.8, ENSG00000115073.6, ENSG00000138107.7, ENSG00000143632.10, ENSG00000159251.6, ENSG00000163017.9, ENSG00000169067.2, ENSG00000169717.5, ENSG00000184009.5, ENSG00000184378.2, ENSG00000267807.2	ML141750a, ML148517a, ML17032a, ML174735a, ML18179a, ML20265a, ML234541a, ML26358a, ML322211a, ML35651a, ML35935a	ENSMUSG00000025228.6, ENSMUSG00000029580.15, ENSMUSG00000031972.6, ENSMUSG00000035783.10, ENSMUSG00000037351.10, ENSMUSG00000037737.7, ENSMUSG00000051276.5, ENSMUSG00000055194.4, ENSMUSG00000059430.15, ENSMUSG00000062825.16, ENSMUSG00000068614.8	NVE1820, v1g159077, v1g169611, v1g188243, v1g210933, v1g213250, v1g234494, v1g242065, v1g93634	Ocbimv22000256m.g, Ocbimv22009045m.g, Ocbimv22013417m.g, Ocbimv22021931m.g, Ocbimv22030767m.g, Ocbimv22032274m.g, Ocbimv22033325m.g, Ocbimv22033328m.g	GeneID_373190, GeneID_373296, GeneID_373298, LOC100890099, LOC105445260, LOC115917875, LOC115919033, LOC115923796, LOC115926676, LOC115929160, LOC373192, LOC577464, LOC581500, LOC581650, LOC590297, LOC591819, LOC592018, LOC592846, LOC592912, LOC593068, LOC593081, LOC593391, LOC593531, LOC752782	Tadh_P18605, Tadh_P35956, Tadh_P49626, Tadh_P56111, Tadh_P63375
OG0000087	XP_022080836.1, XP_022081689.1, XP_022090542.1, XP_022090937.1, XP_022091390.1, XP_022091665.1, XP_022091674.1, XP_022093904.1, XP_022094005.1, XP_022096706.1, XP_022096707.1, XP_022096708.1, XP_022096830.1, XP_022102952.1, XP_022104387.1, XP_022106110.1, XP_022106462.1, XP_022106553.1, XP_022106555.1, XP_022106556.1, XP_022106557.1, XP_022106558.1, XP_022108087.1, XP_022110003.1, XP_022111235.1,…	Aqu2.1.00245_001, Aqu2.1.08606_001, Aqu2.1.08607_001, Aqu2.1.12884_001, Aqu2.1.30105_001, Aqu2.1.30109_001, Aqu2.1.32598_001, Aqu2.1.37599_001, Aqu2.1.37600_001, Aqu2.1.38114_001, Aqu2.1.38115_001, Aqu2.1.38116_001, Aqu2.1.38117_001, Aqu2.1.38118_001, Aqu2.1.38119_001, Aqu2.1.38120_001, Aqu2.1.39723_001	PCSK9	Cowc_CAOG_03679, Cowc_CAOG_06156		ENSDARG00000074185.4		HPU_00209, HPU_00693, HPU_00934, HPU_00942, HPU_00943, HPU_02011, HPU_02601, HPU_02672, HPU_03648, HPU_05429, HPU_05430, HPU_07343, HPU_10155, HPU_12919, HPU_13144, HPU_13194, HPU_13602, HPU_13885, HPU_14943, HPU_17987, HPU_18219, HPU_18308, HPU_20009, HPU_20010, HPU_20013, HPU_20198, HPU_20343, HPU_21239, HPU_22210, HPU_24594, HPU_24898	ENSG00000169174.9	ML01679a	ENSMUSG00000044254.7			LOC100888410, LOC100888481, LOC100890925, LOC100891176, LOC100891817, LOC105437228, LOC115918164, LOC115918193, LOC115918348, LOC115918540, LOC115918643, LOC115918824, LOC115918904, LOC115921288, LOC115921294, LOC115922275, LOC115924029, LOC115924103, LOC115924104, LOC115924238, LOC115924454, LOC115924939, LOC115929620, LOC115929787, LOC574954, LOC577139, LOC577940, LOC577978, LOC578182, LOC57825…
OG0000088	XP_022080401.1, XP_022081734.1, XP_022085087.1, XP_022089928.1, XP_022089929.1, XP_022089954.1, XP_022091274.1, XP_022095882.1, XP_022095883.1, XP_022095884.1, XP_022105623.1	Aqu2.1.38442_001, Aqu2.1.38443_001	ESR1, ESR2, ESRRA, HNF4G, NR1H3, NR1H4, NR2E1, NR2F1, RXRA, RXRG		ENSCING00000001836.3, ENSCING00000002023.3, ENSCING00000002352.3, ENSCING00000009566.3, ENSCING00000009596.3	ENSDARG00000002006.10, ENSDARG00000003165.13, ENSDARG00000003607.9, ENSDARG00000004697.12, ENSDARG00000015064.7, ENSDARG00000017107.8, ENSDARG00000017168.6, ENSDARG00000021494.11, ENSDARG00000033172.7, ENSDARG00000034181.9, ENSDARG00000035127.4, ENSDARG00000040926.8, ENSDARG00000045904.7, ENSDARG00000052695.6, ENSDARG00000057737.7, ENSDARG00000071565.8, ENSDARG00000078954.7, ENSDARG00000104742.2,…	FBgn0003651, FBgn0003720, FBgn0003964, FBgn0004914, FBgn0015381, FBgn0034012, FBgn0037436, FBgn0261239	HPU_02588, HPU_04911, HPU_06950, HPU_07535, HPU_09207, HPU_09209, HPU_11331, HPU_12519, HPU_13409	ENSG00000101076.12, ENSG00000112333.7, ENSG00000143171.8, ENSG00000160113.5, ENSG00000164749.7, ENSG00000175745.7, ENSG00000185551.8, ENSG00000186350.8, ENSG00000204231.6, ENSG00000206289.7, ENSG00000227322.7, ENSG00000228333.5, ENSG00000231321.5, ENSG00000235712.6, ENSG00000269095.1, ENSG00000269571.1	ML073417a, ML073418a, ML13704a, ML305522a	ENSMUSG00000002393.15, ENSMUSG00000015843.11, ENSMUSG00000015846.17, ENSMUSG00000017688.16, ENSMUSG00000017950.17, ENSMUSG00000019803.12, ENSMUSG00000030551.15, ENSMUSG00000032292.9, ENSMUSG00000039656.18, ENSMUSG00000069171.15	v1g101676, v1g108851, v1g114090, v1g132075, v1g134436, v1g149683, v1g152310, v1g165424, v1g167880, v1g169225, v1g183874, v1g189134, v1g203423, v1g209681, v1g242271, v1g89471, v1g93844, v1g94673, v1g99425	Ocbimv22001693m.g, Ocbimv22003275m.g, Ocbimv22003359m.g, Ocbimv22005060m.g, Ocbimv22005201m.g, Ocbimv22005391m.g, Ocbimv22008980m.g, Ocbimv22016857m.g, Ocbimv22020378m.g, Ocbimv22020933m.g, Ocbimv22027023m.g, Ocbimv22027024m.g, Ocbimv22028879m.g, Ocbimv22029145m.g, Ocbimv22029146m.g, Ocbimv22029602m.g, Ocbimv22034138m.g, Ocbimv22037319m.g, Ocbimv22038770m.g, Ocbimv22038771m.g	LOC115927880, LOC574894, LOC575196, LOC576939, LOC579018, LOC579226, LOC584513, LOC587959, LOC589806	Tadh_P21656, Tadh_P49897, Tadh_P50786, Tadh_P9010
OG0000089	XP_022085678.1, XP_022086233.1, XP_022086246.1, XP_022103504.1, XP_022103505.1, XP_022103507.1, XP_022103508.1, XP_022103509.1		GRIA2, GRIA3, GRIA4, GRID1, GRID2, GRIK1, GRIK2, GRIK3, GRIK4, Hypp12089		ENSCING00000007990.3, ENSCING00000008602.3	ENSDARG00000007275.11, ENSDARG00000021352.10, ENSDARG00000026753.11, ENSDARG00000032714.10, ENSDARG00000032737.8, ENSDARG00000037496.8, ENSDARG00000037498.7, ENSDARG00000040627.9, ENSDARG00000052765.8, ENSDARG00000059368.6, ENSDARG00000069139.6, ENSDARG00000070173.8, ENSDARG00000070511.5, ENSDARG00000077715.4, ENSDARG00000078151.6, ENSDARG00000101449.3, ENSDARG00000110508.1, ENSDARG00000111182.1,…	FBgn0004619, FBgn0004620, FBgn0020429, FBgn0026255, FBgn0028422, FBgn0036937, FBgn0038837, FBgn0038840, FBgn0039916, FBgn0039927, FBgn0046113, FBgn0051201, FBgn0264000	HPU_11564, HPU_13943, HPU_16563, HPU_18022, HPU_18023	ENSG00000105737.5, ENSG00000120251.14, ENSG00000125675.13, ENSG00000149403.7, ENSG00000152578.8, ENSG00000155511.13, ENSG00000163873.5, ENSG00000164418.15, ENSG00000171189.12, ENSG00000272706.1	ML00441a, ML00626a, ML01135a, ML015720a, ML027316a, ML032221a, ML032222a, ML03683a, ML05909a, ML06406a, ML06407a, ML085016a, ML085017a, ML085018a, ML111714a, ML141757a, ML150010a, ML150012a, ML150013a, ML150014a, ML15636a, ML30697a	ENSMUSG00000001985.10, ENSMUSG00000001986.17, ENSMUSG00000003378.10, ENSMUSG00000020524.17, ENSMUSG00000022935.17, ENSMUSG00000025892.17, ENSMUSG00000032017.15, ENSMUSG00000033981.15, ENSMUSG00000056073.17	NVE4195, v1g104623, v1g110192, v1g141731, v1g200214, v1g211456, v1g239847, v1g24412, v1g50912, v1g61547	Ocbimv22003892m.g, Ocbimv22009472m.g, Ocbimv22012189m.g, Ocbimv22017521m.g, Ocbimv22018190m.g, Ocbimv22018191m.g, Ocbimv22024411m.g, Ocbimv22026900m.g, Ocbimv22031186m.g, Ocbimv22031885m.g	LOC115918475, LOC115922106, LOC115922114, LOC576655, LOC579779, LOC582183, LOC584569, LOC590116, LOC591929	Tadh_P14565, Tadh_P18262, Tadh_P18488, Tadh_P18823, Tadh_P18943, Tadh_P19383, Tadh_P30609, Tadh_P30612, Tadh_P3218, Tadh_P32461, Tadh_P55165, Tadh_P61396, Tadh_P61397
OG0000090	XP_022088995.1, XP_022091934.1, XP_022095908.1, XP_022096636.1, XP_022097496.1, XP_022099413.1, XP_022100311.1, XP_022102111.1, XP_022105531.1, XP_022109647.1, XP_022111540.1, XP_022111752.1, XP_022112143.1	Aqu2.1.06536_001, Aqu2.1.06683_001, Aqu2.1.09316_001, Aqu2.1.12977_001, Aqu2.1.13483_001, Aqu2.1.13484_001, Aqu2.1.13853_001, Aqu2.1.14994_001, Aqu2.1.18766_001, Aqu2.1.21309_001, Aqu2.1.21310_001, Aqu2.1.21694_001, Aqu2.1.23266_001, Aqu2.1.23438_001, Aqu2.1.23493_001, Aqu2.1.25252_001, Aqu2.1.25478_001, Aqu2.1.28129_001, Aqu2.1.29194_001, Aqu2.1.31119_001, Aqu2.1.32417_001, Aqu2.1.33235_001, Aqu…	Hypp6766		ENSCING00000016651.2	ENSDARG00000039063.8, ENSDARG00000079328.4, ENSDARG00000092846.3, ENSDARG00000096556.2, ENSDARG00000098013.3, ENSDARG00000100915.2, ENSDARG00000109597.1, ENSDARG00000110922.1, ENSDARG00000115161.1	FBgn0037633	HPU_15392, HPU_15395, HPU_17216, HPU_19035, HPU_20111, HPU_20474, HPU_20475	ENSG00000137338.4, ENSG00000182405.4, ENSG00000185220.7	ML040722a, ML046514a, ML06917a, ML08274a	ENSMUSG00000055313.16	NVE11606, NVE20284, NVE21420, NVE6826, NVE7883, NVE9556, v1g208216, v1g209903, v1g215198, v1g217279, v1g219742	Ocbimv22000429m.g, Ocbimv22000938m.g, Ocbimv22000939m.g, Ocbimv22001288m.g, Ocbimv22001548m.g, Ocbimv22001704m.g, Ocbimv22002624m.g, Ocbimv22002867m.g, Ocbimv22004356m.g, Ocbimv22005444m.g, Ocbimv22006105m.g, Ocbimv22007284m.g, Ocbimv22007532m.g, Ocbimv22008405m.g, Ocbimv22008535m.g, Ocbimv22010097m.g, Ocbimv22010541m.g, Ocbimv22010965m.g, Ocbimv22011182m.g, Ocbimv22011531m.g, Ocbimv22013025m.g, …	LOC100888306, LOC100888697, LOC100890219, LOC105437700, LOC105441830, LOC105441836, LOC105443763, LOC105445827, LOC115919895, LOC115923840	Tadh_P63031
OG0000091						ENSDARG00000007067.10, ENSDARG00000013022.11, ENSDARG00000031731.9, ENSDARG00000038271.7, ENSDARG00000040640.9, ENSDARG00000043131.7, ENSDARG00000043198.8, ENSDARG00000052680.7, ENSDARG00000055334.6, ENSDARG00000055831.8, ENSDARG00000055841.6, ENSDARG00000058537.8, ENSDARG00000058753.6, ENSDARG00000058791.8, ENSDARG00000058794.8, ENSDARG00000060953.7, ENSDARG00000071553.4, ENSDARG00000071578.7, E…
OG0000092		Aqu2.1.00921_001, Aqu2.1.01635_001, Aqu2.1.03626_001, Aqu2.1.03647_001, Aqu2.1.05411_001, Aqu2.1.05502_001, Aqu2.1.07388_001, Aqu2.1.08523_001, Aqu2.1.08788_001, Aqu2.1.08789_001, Aqu2.1.09910_001, Aqu2.1.10102_001, Aqu2.1.10220_001, Aqu2.1.10352_001, Aqu2.1.10353_001, Aqu2.1.10355_001, Aqu2.1.10599_001, Aqu2.1.10898_001, Aqu2.1.10921_001, Aqu2.1.10922_001, Aqu2.1.11086_001, Aqu2.1.11186_001, Aqu…
OG0000093	XP_022081133.1, XP_022092211.1, XP_022092232.1, XP_022092290.1, XP_022097176.1, XP_022097200.1, XP_022097201.1, XP_022097252.1, XP_022097853.1, XP_022102896.1, XP_022111626.1	Aqu2.1.01542_001, Aqu2.1.02401_001, Aqu2.1.02437_001, Aqu2.1.04399_001, Aqu2.1.06283_001, Aqu2.1.16545_001, Aqu2.1.17096_001, Aqu2.1.18918_001, Aqu2.1.22812_001, Aqu2.1.24071_001, Aqu2.1.24078_001, Aqu2.1.24634_001, Aqu2.1.24817_001, Aqu2.1.25013_001, Aqu2.1.25014_001, Aqu2.1.28723_001, Aqu2.1.32559_001, Aqu2.1.33893_001	DCC, PTPRA, PTPRF, PTPRM	Cowc_CAOG_00270, Cowc_CAOG_08227, Cowc_CAOG_09852	ENSCING00000001098.3, ENSCING00000002433.3, ENSCING00000002801.3, ENSCING00000006428.3, ENSCING00000006783.3, ENSCING00000007442.3, ENSCING00000007570.3, ENSCING00000020777.1	ENSDARG00000001769.11, ENSDARG00000005754.13, ENSDARG00000015891.11, ENSDARG00000019945.13, ENSDARG00000020871.11, ENSDARG00000021151.11, ENSDARG00000045006.9, ENSDARG00000059738.8, ENSDARG00000060123.8, ENSDARG00000063416.10, ENSDARG00000071437.6, ENSDARG00000074781.6, ENSDARG00000092638.6, ENSDARG00000097572.2, ENSDARG00000103479.2, ENSDARG00000104937.2, ENSDARG00000110045.1, ENSDARG00000110940…	FBgn0000464, FBgn0004369, FBgn0014007, FBgn0267486	HPU_03301, HPU_04198, HPU_04288, HPU_14264, HPU_20827	ENSG00000081237.14, ENSG00000105426.10, ENSG00000132334.12, ENSG00000132670.16, ENSG00000142949.12, ENSG00000144724.14, ENSG00000152894.10, ENSG00000153707.11, ENSG00000173482.12, ENSG00000196090.8, ENSG00000262418.1	ML04352a, ML067115a	ENSMUSG00000013236.18, ENSMUSG00000019889.11, ENSMUSG00000026395.17, ENSMUSG00000027303.19, ENSMUSG00000028399.19, ENSMUSG00000033278.11, ENSMUSG00000033295.15, ENSMUSG00000041836.11, ENSMUSG00000053141.17, ENSMUSG00000121513.1	v1g10792, v1g123758, v1g123777, v1g127769, v1g136198, v1g136220, v1g136229, v1g136247, v1g138872, v1g160028, v1g160033, v1g2016, v1g2091, v1g220328, v1g222148, v1g230727, v1g31844, v1g35794, v1g41992, v1g7031, v1g88020, v1g88022, v1g92641, v1g93134, v1g96888	Ocbimv22001344m.g, Ocbimv22004844m.g, Ocbimv22010233m.g, Ocbimv22016139m.g, Ocbimv22016742m.g, Ocbimv22017897m.g, Ocbimv22017900m.g, Ocbimv22019100m.g, Ocbimv22032952m.g, Ocbimv22032953m.g	LOC100888291, LOC100891680, LOC105441908, LOC115918607, LOC115925679, LOC577025, LOC579761, LOC580769, LOC585698	Tadh_P27423, Tadh_P27501, Tadh_P30409, Tadh_P34519, Tadh_P7563
OG0000094	XP_022082443.1, XP_022084547.1, XP_022095217.1, XP_022099294.1, XP_022103491.1, XP_022104386.1, XP_022104556.1, XP_022104600.1, XP_022106610.1, XP_022111151.1, XP_022111667.1	Aqu2.1.00353_001, Aqu2.1.00713_001, Aqu2.1.00714_001, Aqu2.1.02082_001, Aqu2.1.02823_001, Aqu2.1.03229_001, Aqu2.1.03951_001, Aqu2.1.03952_001, Aqu2.1.04356_001, Aqu2.1.06157_001, Aqu2.1.06506_001, Aqu2.1.07875_001, Aqu2.1.13624_001, Aqu2.1.14429_001, Aqu2.1.14729_001, Aqu2.1.16453_001, Aqu2.1.18328_001, Aqu2.1.20025_001, Aqu2.1.20388_001, Aqu2.1.20389_001, Aqu2.1.20390_001, Aqu2.1.22453_001, Aqu…	Hypp1015, Hypp1045, Hypp10494, Hypp11056, Hypp11771, Hypp14750, Hypp15288, Hypp3174, Hypp347, Hypp3496, Hypp5943, Hypp6043, Hypp6241, Hypp6824, Hypp7010, Hypp8037, Hypp8058, Hypp8285, Hypp9059, Hypp9387, Hypp9829, THAP4		ENSCING00000020785.1	ENSDARG00000037073.8, ENSDARG00000070059.5, ENSDARG00000070845.4, ENSDARG00000076082.4, ENSDARG00000095125.3, ENSDARG00000098036.3, ENSDARG00000099743.3, ENSDARG00000099839.2, ENSDARG00000101320.2, ENSDARG00000104979.2, ENSDARG00000109672.1, ENSDARG00000111193.1, ENSDARG00000112751.1, ENSDARG00000115480.1	FBgn0034210	HPU_06715, HPU_18830, HPU_20493, HPU_20555, HPU_22750				NVE13745, NVE20728, NVE21419, v1g103876, v1g109899, v1g132738, v1g142904, v1g198753, v1g209342, v1g209502, v1g211017, v1g212824, v1g213787, v1g218220, v1g240014, v1g241262, v1g247538, v1g248201	Ocbimv22025431m.g, Ocbimv22026522m.g, Ocbimv22032380m.g, Ocbimv22035746m.g, Ocbimv22037997m.g	LOC105436844, LOC105445044, LOC105446124, LOC105446175, LOC105446234, LOC115918394, LOC115921180, LOC115923023, LOC115924037, LOC115928167, LOC584740, LOC589939, LOC593617	Tadh_P58550, Tadh_P7666
OG0000095	XP_022081327.1, XP_022092268.1, XP_022092269.1, XP_022092270.1, XP_022092271.1, XP_022097574.1, XP_022099680.1, XP_022100011.1, XP_022102018.1, XP_022103228.1, XP_022103237.1, XP_022103238.1, XP_022103302.1, XP_022103420.1, XP_022103426.1, XP_022103428.1, XP_022104372.1, XP_022104373.1, XP_022104375.1, XP_022104376.1, XP_022104377.1, XP_022104397.1, XP_022104399.1, XP_022104400.1, XP_022104401.1,…	Aqu2.1.32555_001, Aqu2.1.33943_001, Aqu2.1.37463_001	CYP4A11, CYP4F12, CYP4F2, CYP4F22, CYP4V2, CYP4Z1	Cowc_CAOG_03501, Cowc_CAOG_03501T0	ENSCING00000004066.3, ENSCING00000004714.3, ENSCING00000006360.2, ENSCING00000006567.2, ENSCING00000006703.3, ENSCING00000008770.3, ENSCING00000012965.2, ENSCING00000012966.2, ENSCING00000024726.1	ENSDARG00000004964.10, ENSDARG00000053530.6, ENSDARG00000061585.7, ENSDARG00000062132.6, ENSDARG00000111608.1, ENSDARG00000116412.1, ENSDARG00000116669.1	FBgn0005670, FBgn0010019, FBgn0011576, FBgn0015032, FBgn0015033, FBgn0015036, FBgn0023541, FBgn0030304, FBgn0030615, FBgn0031925, FBgn0034053, FBgn0035344, FBgn0035790, FBgn0036778	HPU_01367, HPU_02188, HPU_03839, HPU_04159, HPU_10707, HPU_17716, HPU_23078, HPU_23509	ENSG00000142973.8, ENSG00000145476.11, ENSG00000162365.7, ENSG00000171903.12, ENSG00000171954.8, ENSG00000186115.8, ENSG00000186160.4, ENSG00000186204.10, ENSG00000186377.6, ENSG00000186529.10, ENSG00000187048.8	ML008014a, ML02957a, ML02958a	ENSMUSG00000003484.5, ENSMUSG00000024055.16, ENSMUSG00000024292.16, ENSMUSG00000028712.13, ENSMUSG00000028713.18, ENSMUSG00000028715.3, ENSMUSG00000031640.12, ENSMUSG00000047155.14, ENSMUSG00000048440.17, ENSMUSG00000061126.6, ENSMUSG00000062464.7, ENSMUSG00000063929.7, ENSMUSG00000066071.7, ENSMUSG00000066072.14, ENSMUSG00000073424.10, ENSMUSG00000078597.3, ENSMUSG00000079057.5, ENSMUSG000000831…	v1g136068, v1g194368, v1g86714	Ocbimv22010558m.g, Ocbimv22031847m.g, Ocbimv22031849m.g, Ocbimv22031851m.g	LOC100891253, LOC100893947, LOC115918097, LOC115918464, LOC115920004, LOC115928128, LOC577955, LOC578837, LOC579739, LOC581875, LOC591685, LOC591706, LOC594737, LOC762892	Tadh_P27927, Tadh_P31333, Tadh_P31422, Tadh_P31445, Tadh_P33160, Tadh_P34430, Tadh_P50444, Tadh_P51938, Tadh_P56254, Tadh_P60697
OG0000096	XP_022083044.1, XP_022083310.1, XP_022083355.1, XP_022083414.1, XP_022084584.1, XP_022103678.1, XP_022103756.1, XP_022104612.1, XP_022104618.1, XP_022109979.1	Aqu2.1.04398_001, Aqu2.1.20046_001, Aqu2.1.24985_001, Aqu2.1.27298_001, Aqu2.1.29879_001	CIRBP, DAZAP1, HNRNPA1, HNRNPA1L2, HNRPDL, Hypp58, MSI2	Cowc_CAOG_04546	ENSCING00000003362.3, ENSCING00000003877.3, ENSCING00000004062.3, ENSCING00000013663.2, ENSCING00000016737.2, ENSCING00000017374.2, ENSCING00000018579.1, ENSCING00000022958.1, ENSCING00000023775.1	ENSDARG00000003429.9, ENSDARG00000007960.10, ENSDARG00000010710.10, ENSDARG00000011020.9, ENSDARG00000032614.11, ENSDARG00000033901.7, ENSDARG00000036161.8, ENSDARG00000036162.9, ENSDARG00000036675.7, ENSDARG00000041299.4, ENSDARG00000059246.7, ENSDARG00000059351.8, ENSDARG00000070846.8, ENSDARG00000089302.6, ENSDARG00000099865.2, ENSDARG00000102015.2, ENSDARG00000109297.1, ENSDARG00000109578.1, …	FBgn0001215, FBgn0004237, FBgn0004838, FBgn0004903, FBgn0010258, FBgn0011666, FBgn0260943, FBgn0263396	HPU_00492, HPU_03784, HPU_14408, HPU_17430, HPU_21271, HPU_21968	ENSG00000071626.12, ENSG00000122566.16, ENSG00000135097.2, ENSG00000135486.13, ENSG00000138668.14, ENSG00000139675.10, ENSG00000152795.13, ENSG00000153944.6, ENSG00000170144.14, ENSG00000177733.4, ENSG00000197451.6	ML043310a, ML043311a, ML047940a, ML056951a, ML06175a, ML06176a, ML06177a, ML06178a, ML06903a, ML070812a, ML12597a, ML167030a	ENSMUSG00000000568.16, ENSMUSG00000004980.17, ENSMUSG00000007836.7, ENSMUSG00000020358.18, ENSMUSG00000029328.16, ENSMUSG00000046434.17, ENSMUSG00000054256.12, ENSMUSG00000059005.14, ENSMUSG00000069565.13, ENSMUSG00000069769.14, ENSMUSG00000095365.4	NVE11235, v1g101837, v1g108947, v1g119483, v1g129741, v1g129799, v1g233029, v1g35532, v1g36388, v1g54798, v1g7967, v1g86628	Ocbimv22006613m.g, Ocbimv22008382m.g, Ocbimv22008540m.g, Ocbimv22010545m.g, Ocbimv22010979m.g, Ocbimv22016694m.g, Ocbimv22016696m.g, Ocbimv22018723m.g, Ocbimv22024792m.g, Ocbimv22024802m.g, Ocbimv22024804m.g, Ocbimv22026163m.g, Ocbimv22026621m.g, Ocbimv22032733m.g	GeneID_373473, LOC115920160, LOC115926787, LOC575125, LOC583988, LOC592285, LOC592907	Tadh_P20799, Tadh_P28865, Tadh_P5340, Tadh_P54175, Tadh_P63876
OG0000097		Aqu2.1.00133_001, Aqu2.1.00356_001, Aqu2.1.00450_001, Aqu2.1.00470_001, Aqu2.1.00535_001, Aqu2.1.00600_001, Aqu2.1.00704_001, Aqu2.1.00892_001, Aqu2.1.01857_001, Aqu2.1.02128_001, Aqu2.1.02216_001, Aqu2.1.02480_001, Aqu2.1.02487_001, Aqu2.1.02899_001, Aqu2.1.02976_001, Aqu2.1.03020_001, Aqu2.1.03366_001, Aqu2.1.03458_001, Aqu2.1.03459_001, Aqu2.1.03505_001, Aqu2.1.03629_001, Aqu2.1.03897_001, Aqu…
OG0000098	XP_022085860.1, XP_022091156.1, XP_022091352.1, XP_022094258.1, XP_022095240.1, XP_022095897.1, XP_022099487.1, XP_022100700.1, XP_022109449.1, XP_022109479.1, XP_022110447.1		RXFP1		ENSCING00000019447.1	ENSDARG00000019660.10, ENSDARG00000032820.10, ENSDARG00000068731.7, ENSDARG00000090071.4, ENSDARG00000110647.1, ENSDARG00000111076.1	FBgn0039354, FBgn0085440	HPU_00222, HPU_00688, HPU_01147, HPU_01285, HPU_02091, HPU_02182, HPU_04164, HPU_04248, HPU_05424, HPU_06466, HPU_06742, HPU_06744, HPU_06856, HPU_07377, HPU_08267, HPU_08726, HPU_08807, HPU_10062, HPU_10822, HPU_11067, HPU_11198, HPU_11555, HPU_13218, HPU_13618, HPU_14161, HPU_14162, HPU_14194, HPU_14195, HPU_14411, HPU_15276, HPU_15278, HPU_15430, HPU_16396, HPU_16976, HPU_17206, HPU_17705, HPU…	ENSG00000133105.3, ENSG00000171509.11	ML46391a	ENSMUSG00000034009.15, ENSMUSG00000053368.14	v1g109558, v1g112758, v1g126009, v1g155868, v1g217594, v1g41281, v1g41295, v1g52055, v1g52738, v1g91817, v1g91883	Ocbimv22029803m.g, Ocbimv22032135m.g	LOC100890442, LOC100890960, LOC100892586, LOC105437403, LOC105437793, LOC105438535, LOC105439050, LOC105439717, LOC105439955, LOC105440727, LOC105441687, LOC105442513, LOC105442514, LOC105442517, LOC105442522, LOC105442528, LOC105443927, LOC105444426, LOC105445291, LOC105445574, LOC105446167, LOC105446704, LOC105446889, LOC115918067, LOC115918825, LOC115920509, LOC115922369, LOC115922816, LOC1159…	Tadh_P15553, Tadh_P24941, Tadh_P30388
OG0000099	XP_022080490.1	Aqu2.1.43432_001	RBBP6	Cowc_CAOG_02321	ENSCING00000017248.2	ENSDARG00000056907.6, ENSDARG00000056917.7, ENSDARG00000069804.7, ENSDARG00000070812.5, ENSDARG00000077475.4, ENSDARG00000088552.3, ENSDARG00000088658.3, ENSDARG00000093508.3, ENSDARG00000094196.3, ENSDARG00000094291.3, ENSDARG00000094335.3, ENSDARG00000094717.3, ENSDARG00000100754.2, ENSDARG00000101243.2, ENSDARG00000101486.2, ENSDARG00000109537.1, ENSDARG00000109566.1, ENSDARG00000109589.1, ENS…	FBgn0086129	HPU_15405	ENSG00000122257.14	ML09845a	ENSMUSG00000030779.17	v1g122648	Ocbimv22028632m.g		Tadh_P63677
OG0000100		Aqu2.1.00123_001, Aqu2.1.00342_001, Aqu2.1.00988_001, Aqu2.1.01138_001, Aqu2.1.01480_001, Aqu2.1.01561_001, Aqu2.1.02113_001, Aqu2.1.02360_001, Aqu2.1.02588_001, Aqu2.1.02733_001, Aqu2.1.03067_001, Aqu2.1.03068_001, Aqu2.1.03565_001, Aqu2.1.03646_001, Aqu2.1.03690_001, Aqu2.1.03739_001, Aqu2.1.03863_001, Aqu2.1.04174_001, Aqu2.1.04303_001, Aqu2.1.04763_001, Aqu2.1.04930_001, Aqu2.1.05016_001, Aqu…			ENSCING00000007872.3									LOC100893051
OG0000101		Aqu2.1.01263_001, Aqu2.1.01567_001, Aqu2.1.02049_001, Aqu2.1.02727_001, Aqu2.1.02918_001, Aqu2.1.03355_001, Aqu2.1.03414_001, Aqu2.1.04289_001, Aqu2.1.04290_001, Aqu2.1.04503_001, Aqu2.1.04659_001, Aqu2.1.04719_001, Aqu2.1.05560_001, Aqu2.1.05862_001, Aqu2.1.06278_001, Aqu2.1.06411_001, Aqu2.1.07054_001, Aqu2.1.07260_001, Aqu2.1.07261_001, Aqu2.1.07427_001, Aqu2.1.08024_001, Aqu2.1.08274_001, Aqu…
OG0000102	XP_022081505.1, XP_022081506.1, XP_022081513.1, XP_022082357.1, XP_022082434.1, XP_022086501.1, XP_022086542.1, XP_022086686.1, XP_022086687.1, XP_022094291.1, XP_022094471.1, XP_022094537.1, XP_022100691.1, XP_022103433.1, XP_022103437.1, XP_022103438.1, XP_022104479.1	Aqu2.1.11901_001, Aqu2.1.13513_001, Aqu2.1.29323_001, Aqu2.1.39222_001	SLC7A11, SLC7A5, SLC7A6, SLC7A7, SLC7A8, SLC7A9		ENSCING00000001552.3, ENSCING00000001642.3, ENSCING00000002144.3, ENSCING00000003279.3, ENSCING00000004171.3, ENSCING00000005124.3, ENSCING00000005519.3, ENSCING00000005934.3, ENSCING00000006112.2, ENSCING00000007843.3, ENSCING00000008637.3, ENSCING00000008676.3, ENSCING00000009369.3, ENSCING00000020583.1, ENSCING00000021546.1	ENSDARG00000005894.13, ENSDARG00000008100.11, ENSDARG00000020278.11, ENSDARG00000040610.6, ENSDARG00000051730.6, ENSDARG00000054343.5, ENSDARG00000054423.7, ENSDARG00000055226.5, ENSDARG00000071384.7, ENSDARG00000075831.4, ENSDARG00000089192.3, ENSDARG00000099265.2, ENSDARG00000110170.1, ENSDARG00000114394.1, ENSDARG00000115845.1	FBgn0002778, FBgn0028425, FBgn0030574, FBgn0039487, FBgn0039844	HPU_01212, HPU_01739, HPU_01740, HPU_02691, HPU_07133, HPU_07269, HPU_07279, HPU_08041, HPU_09113, HPU_09665, HPU_09666, HPU_09668, HPU_09672, HPU_09926, HPU_13198, HPU_16446, HPU_17060, HPU_20092	ENSG00000021488.8, ENSG00000092068.14, ENSG00000103064.9, ENSG00000103257.4, ENSG00000130876.7, ENSG00000151012.9, ENSG00000155465.14	ML04936a, ML06693a, ML09641a, ML14243a	ENSMUSG00000000958.11, ENSMUSG00000020600.14, ENSMUSG00000022180.8, ENSMUSG00000027737.11, ENSMUSG00000030492.17, ENSMUSG00000030495.13, ENSMUSG00000031904.6, ENSMUSG00000040010.11	NVE2327, v1g141499, v1g167234, v1g170515, v1g185303, v1g210412, v1g229428, v1g234744, v1g236893	Ocbimv22001284m.g, Ocbimv22003603m.g, Ocbimv22013100m.g, Ocbimv22022328m.g, Ocbimv22026547m.g, Ocbimv22030305m.g	LOC105437964, LOC115918368, LOC115918875, LOC115920297, LOC575924, LOC576202, LOC577249, LOC577533, LOC579243, LOC579553, LOC579682, LOC580370, LOC581521, LOC581578, LOC582215, LOC583651, LOC585434, LOC588071, LOC589106, LOC590022, LOC590888, LOC591610, LOC592797, LOC753230	Tadh_P23991, Tadh_P35818
OG0000103	XP_022091251.1, XP_022091295.1, XP_022091297.1, XP_022091298.1, XP_022091299.1, XP_022096232.1, XP_022096234.1, XP_022096353.1, XP_022099067.1, XP_022099068.1, XP_022101123.1, XP_022101126.1, XP_022101136.1, XP_022105122.1	Aqu2.1.33682_001, Aqu2.1.33683_001, Aqu2.1.33684_001, Aqu2.1.33685_001, Aqu2.1.33686_001, Aqu2.1.33687_001, Aqu2.1.40021_001	CPA2, ENSG00000264509	Cowc_CAOG_02106, Cowc_CAOG_03985	ENSCING00000000437.3, ENSCING00000002468.3, ENSCING00000004085.3, ENSCING00000005496.3, ENSCING00000007908.3, ENSCING00000010660.3	ENSDARG00000010146.7, ENSDARG00000012013.11, ENSDARG00000021339.8, ENSDARG00000030915.6, ENSDARG00000037144.8, ENSDARG00000043722.4, ENSDARG00000045442.8, ENSDARG00000077688.4, ENSDARG00000110762.1, ENSDARG00000113001.1	FBgn0029804, FBgn0029807, FBgn0030815, FBgn0031929, FBgn0031930, FBgn0032143, FBgn0032144, FBgn0033241, FBgn0033774, FBgn0035718, FBgn0035776, FBgn0035777, FBgn0035779, FBgn0035780, FBgn0035781, FBgn0035791, FBgn0039073, FBgn0052379, FBgn0259149, FBgn0262880	HPU_05718, HPU_05719, HPU_10671, HPU_10903, HPU_12145, HPU_12306, HPU_14608, HPU_15749, HPU_22646, HPU_22647, HPU_22649	ENSG00000080618.9, ENSG00000091704.5, ENSG00000128510.6, ENSG00000144410.4, ENSG00000153002.7, ENSG00000158516.7, ENSG00000158525.11, ENSG00000163751.3, ENSG00000165078.7, ENSG00000264509.2, ENSG00000266292.2	ML02675a, ML03057a, ML05764a, ML13834a, ML170518a, ML17213a, ML17214a, ML17215a, ML26753a, ML40293a	ENSMUSG00000001865.3, ENSMUSG00000011463.6, ENSMUSG00000021999.10, ENSMUSG00000029788.14, ENSMUSG00000039070.6, ENSMUSG00000042501.13, ENSMUSG00000054446.9, ENSMUSG00000071553.11	v1g199717, v1g199779, v1g234428, v1g87987, v1g88036, v1g98336	Ocbimv22014599m.g, Ocbimv22014600m.g, Ocbimv22014601m.g, Ocbimv22023536m.g, Ocbimv22031545m.g, Ocbimv22038085m.g	LOC100893878, LOC105440282, LOC115918269, LOC115918579, LOC115918837, LOC115926428, LOC115926483, LOC115926888, LOC115929767, LOC373512, LOC574780, LOC574842, LOC575912, LOC576100, LOC580870, LOC580915, LOC582373, LOC582972, LOC582994, LOC585090, LOC589383, LOC589404, LOC590567, LOC593474, LOC764971
OG0000104													Ocbimv22000227m.g, Ocbimv22000394m.g, Ocbimv22000856m.g, Ocbimv22001037m.g, Ocbimv22001303m.g, Ocbimv22001933m.g, Ocbimv22002266m.g, Ocbimv22002279m.g, Ocbimv22002357m.g, Ocbimv22002361m.g, Ocbimv22002746m.g, Ocbimv22003664m.g, Ocbimv22003798m.g, Ocbimv22003875m.g, Ocbimv22004396m.g, Ocbimv22004711m.g, Ocbimv22004886m.g, Ocbimv22005459m.g, Ocbimv22006223m.g, Ocbimv22006767m.g, Ocbimv22006795m.g, …
OG0000105			Hypp10067, Hypp10150, Hypp10165, Hypp10706, Hypp11268, Hypp11425, Hypp12334, Hypp1268, Hypp12739, Hypp12888, Hypp13079, Hypp1310, Hypp13320, Hypp13329, Hypp13405, Hypp13696, Hypp13933, Hypp13943, Hypp14897, Hypp15321, Hypp15901, Hypp1746, Hypp1847, Hypp2085, Hypp2678, Hypp2763, Hypp3265, Hypp3270, Hypp331, Hypp3341, Hypp353, Hypp3797, Hypp3798, Hypp4432, Hypp4465, Hypp4466, Hypp4585, Hypp4910, Hy…					HPU_00725, HPU_01907, HPU_02384, HPU_04355, HPU_05011, HPU_05704, HPU_05726, HPU_06212, HPU_07932, HPU_09446, HPU_10326, HPU_12357, HPU_12655, HPU_13211, HPU_13810, HPU_13811, HPU_13961, HPU_14585, HPU_14586, HPU_15812, HPU_16523, HPU_16731, HPU_19307, HPU_20154, HPU_20285, HPU_21466, HPU_21467, HPU_21552, HPU_23225, HPU_23429, HPU_23751, HPU_23794, HPU_23879, HPU_23935				NVE18036, NVE6575, NVE6875, v1g124108, v1g132248, v1g139352, v1g207396, v1g218349, v1g219845, v1g243694, v1g43080, v1g43421, v1g54040		LOC100889248, LOC100889924, LOC100891003, LOC105437395, LOC105445450, LOC115920380, LOC115921306, LOC115923825, LOC115925077, LOC115925096, LOC115925216, LOC115926219, LOC115927978
OG0000106	XP_022080271.1, XP_022084053.1, XP_022085668.1, XP_022102801.1, XP_022110174.1, XP_022111738.1, XP_022112044.1	Aqu2.1.00378_001, Aqu2.1.00801_001, Aqu2.1.01149_001, Aqu2.1.01325_001, Aqu2.1.01326_001, Aqu2.1.02032_001, Aqu2.1.02040_001, Aqu2.1.02110_001, Aqu2.1.02183_001, Aqu2.1.02373_001, Aqu2.1.02601_001, Aqu2.1.02658_001, Aqu2.1.02659_001, Aqu2.1.03278_001, Aqu2.1.03455_001, Aqu2.1.03835_001, Aqu2.1.03836_001, Aqu2.1.04580_001, Aqu2.1.04778_001, Aqu2.1.04801_001, Aqu2.1.04977_001, Aqu2.1.05452_001, Aqu…	Hypp11948, Hypp12285, Hypp12805, Hypp3379, JRKL, TIGD2, TIGD6			ENSDARG00000099345.3		HPU_00977, HPU_12590, HPU_14697, HPU_15026, HPU_15091, HPU_16867, HPU_17864, HPU_20222, HPU_23283, HPU_24086, HPU_24291		ML02731a, ML14926a		v1g245290	Ocbimv22001352m.g, Ocbimv22012752m.g, Ocbimv22018759m.g, Ocbimv22023485m.g, Ocbimv22032292m.g	LOC105436902, LOC105438264, LOC105440922, LOC105445783, LOC105445838, LOC115920590, LOC115921391, LOC115928039, LOC115929451, LOC762421, LOC764879	Tadh_P56026
OG0000107	XP_022079219.1, XP_022095351.1, XP_022102244.1, XP_022102253.1, XP_022102260.1, XP_022102270.1, XP_022102281.1, XP_022102290.1, XP_022111099.1, XP_022112012.1, XP_022112239.1, XP_022112240.1, XP_022112241.1	Aqu2.1.01520_001, Aqu2.1.23427_001, Aqu2.1.32118_001	SYT1, SYT12, SYT17, SYT3, SYT9		ENSCING00000000903.3, ENSCING00000001853.3, ENSCING00000006816.3, ENSCING00000012954.1	ENSDARG00000003994.9, ENSDARG00000011640.8, ENSDARG00000014169.9, ENSDARG00000025206.10, ENSDARG00000029239.5, ENSDARG00000030614.8, ENSDARG00000031463.6, ENSDARG00000036505.6, ENSDARG00000037941.9, ENSDARG00000042350.8, ENSDARG00000045750.6, ENSDARG00000056105.5, ENSDARG00000057913.6, ENSDARG00000060741.7, ENSDARG00000063568.7, ENSDARG00000075830.5, ENSDARG00000076730.5, ENSDARG00000078060.5, EN…	FBgn0004242, FBgn0028400, FBgn0039900, FBgn0261085, FBgn0261089, FBgn0261090	HPU_02367, HPU_03177, HPU_03191, HPU_05945, HPU_19552, HPU_21376, HPU_22792, HPU_25089	ENSG00000011347.5, ENSG00000067715.9, ENSG00000103528.12, ENSG00000110975.4, ENSG00000129990.10, ENSG00000132718.7, ENSG00000132872.7, ENSG00000134207.10, ENSG00000143858.7, ENSG00000170743.12, ENSG00000173227.9, ENSG00000213023.5	ML16217a	ENSMUSG00000004961.8, ENSMUSG00000024261.7, ENSMUSG00000024743.17, ENSMUSG00000026452.16, ENSMUSG00000027849.20, ENSMUSG00000030731.14, ENSMUSG00000035864.15, ENSMUSG00000049303.11, ENSMUSG00000058420.9, ENSMUSG00000062542.12, ENSMUSG00000063260.3, ENSMUSG00000068923.15	v1g115870, v1g121857, v1g126140, v1g136167, v1g136185, v1g136571, v1g146041, v1g201235, v1g205524, v1g230884, v1g242883, v1g247877, v1g38963, v1g56821, v1g79064, v1g97106, v1g98430	Ocbimv22001058m.g, Ocbimv22001059m.g, Ocbimv22002123m.g, Ocbimv22002124m.g, Ocbimv22003739m.g, Ocbimv22008295m.g, Ocbimv22015581m.g, Ocbimv22016415m.g, Ocbimv22021168m.g, Ocbimv22021175m.g, Ocbimv22024656m.g, Ocbimv22028319m.g, Ocbimv22028940m.g	LOC100889278, LOC115917880, LOC115925106, LOC115925107, LOC373478, LOC579740, LOC582960, LOC584213, LOC585223, LOC594711, LOC752447	Tadh_P22632, Tadh_P32942, Tadh_P51110, Tadh_P53128, Tadh_P8101
OG0000108		Aqu2.1.00455_001, Aqu2.1.01260_001, Aqu2.1.01878_001, Aqu2.1.02178_001, Aqu2.1.03039_001, Aqu2.1.03040_001, Aqu2.1.03094_001, Aqu2.1.03144_001, Aqu2.1.03351_001, Aqu2.1.03466_001, Aqu2.1.03472_001, Aqu2.1.03526_001, Aqu2.1.03579_001, Aqu2.1.03594_001, Aqu2.1.03738_001, Aqu2.1.04389_001, Aqu2.1.04484_001, Aqu2.1.04515_001, Aqu2.1.04566_001, Aqu2.1.04598_001, Aqu2.1.04967_001, Aqu2.1.04968_001, Aqu…	PTPRQ		ENSCING00000018638.1
OG0000109	XP_022081584.1, XP_022081585.1, XP_022082126.1, XP_022083725.1, XP_022084020.1, XP_022096400.1, XP_022096401.1, XP_022096402.1, XP_022096403.1, XP_022096404.1, XP_022097926.1, XP_022097927.1, XP_022097941.1	Aqu2.1.00715_001, Aqu2.1.35139_001, Aqu2.1.36289_001, Aqu2.1.39703_001, Aqu2.1.42151_001, Aqu2.1.42153_001, Aqu2.1.42203_001, Aqu2.1.42204_001, Aqu2.1.42655_001, Aqu2.1.44243_001	ARF1, ARF4, ARF6, ARL1	Cowc_CAOG_00212, Cowc_CAOG_00374, Cowc_CAOG_06868, Cowc_CAOG_08473, Cowc_CAOG_08713	ENSCING00000003869.3, ENSCING00000004480.3, ENSCING00000004577.3, ENSCING00000004846.3, ENSCING00000013520.2, ENSCING00000014827.2, ENSCING00000018174.1, ENSCING00000018958.1, ENSCING00000019794.1, ENSCING00000020806.1, ENSCING00000021790.1, ENSCING00000022479.1, ENSCING00000023327.1	ENSDARG00000009484.9, ENSDARG00000014763.8, ENSDARG00000016393.8, ENSDARG00000036998.4, ENSDARG00000045989.5, ENSDARG00000052928.5, ENSDARG00000070472.6, ENSDARG00000070539.7, ENSDARG00000073876.4, ENSDARG00000074210.4, ENSDARG00000100339.2, ENSDARG00000101626.2, ENSDARG00000101680.2, ENSDARG00000103858.2, ENSDARG00000112366.1, ENSDARG00000113899.1, ENSDARG00000115509.1, ENSDARG00000115534.1, ENS…	FBgn0000115, FBgn0010348, FBgn0013749, FBgn0013750	HPU_06773, HPU_12383, HPU_12479, HPU_14221, HPU_14222, HPU_18217	ENSG00000004059.6, ENSG00000120805.9, ENSG00000134287.5, ENSG00000143761.9, ENSG00000165527.5, ENSG00000168374.6, ENSG00000255863.1, ENSG00000272822.1	ML011720a, ML032910a, ML040421a, ML04647a, ML073226a, ML271532a	ENSMUSG00000020440.15, ENSMUSG00000021877.13, ENSMUSG00000044147.9, ENSMUSG00000048076.15, ENSMUSG00000051853.11, ENSMUSG00000060904.15, ENSMUSG00000062421.14	NVE19557, NVE21221, v1g166872, v1g169415, v1g171050, v1g178803, v1g223751, v1g228132, v1g236810, v1g236955, v1g238733, v1g242285, v1g49613	Ocbimv22000786m.g, Ocbimv22005779m.g, Ocbimv22016930m.g, Ocbimv22021483m.g, Ocbimv22026741m.g	LOC100888129, LOC100892463, LOC115918035, LOC115918353, LOC115918858, LOC115919820, LOC575289, LOC575871, LOC577633, LOC578243, LOC582325, LOC586151, LOC591755, LOC763814	Tadh_P19616, Tadh_P49674, Tadh_P51633, Tadh_P63238
OG0000110	XP_022084913.1, XP_022085672.1, XP_022096229.1, XP_022096231.1, XP_022096249.1, XP_022096265.1, XP_022096266.1, XP_022096270.1, XP_022099436.1, XP_022099437.1, XP_022101356.1, XP_022101716.1, XP_022107016.1, XP_022107522.1	Aqu2.1.23421_001, Aqu2.1.23422_001, Aqu2.1.23423_001, Aqu2.1.31158_001, Aqu2.1.31159_001, Aqu2.1.35244_001, Aqu2.1.35245_001, Aqu2.1.36445_001, Aqu2.1.36446_001	DHRS13, RDH12, RDH13	Cowc_CAOG_01465, Cowc_CAOG_01945, Cowc_CAOG_05269, Cowc_CAOG_06379, Cowc_CAOG_06555, Cowc_CAOG_06571	ENSCING00000001515.3, ENSCING00000005246.3, ENSCING00000007154.3, ENSCING00000012817.2, ENSCING00000020882.1	ENSDARG00000002467.8, ENSDARG00000008491.11, ENSDARG00000011371.8, ENSDARG00000018069.9, ENSDARG00000026322.10, ENSDARG00000031814.10, ENSDARG00000034577.10, ENSDARG00000035579.6, ENSDARG00000039299.6, ENSDARG00000041137.7, ENSDARG00000045277.6, ENSDARG00000054797.6, ENSDARG00000058966.5, ENSDARG00000068474.6, ENSDARG00000089205.3, ENSDARG00000098746.2, ENSDARG00000111081.1, ENSDARG00000111240.1,…	FBgn0029866, FBgn0033203, FBgn0033204, FBgn0033205, FBgn0038610, FBgn0050491, FBgn0050495	HPU_11288, HPU_12011, HPU_12090, HPU_18188, HPU_20453	ENSG00000072042.8, ENSG00000139988.5, ENSG00000160439.11, ENSG00000167536.9, ENSG00000240857.1, ENSG00000258466.1, ENSG00000261975.3, ENSG00000262110.3, ENSG00000262163.3, ENSG00000262207.3, ENSG00000262244.3, ENSG00000262348.3, ENSG00000262982.3, ENSG00000263258.3, ENSG00000270998.2	ML17054a	ENSMUSG00000008435.16, ENSMUSG00000020621.7, ENSMUSG00000020834.18, ENSMUSG00000021123.13, ENSMUSG00000066441.15	v1g172167, v1g190533, v1g88291	Ocbimv22002811m.g, Ocbimv22002866m.g, Ocbimv22006696m.g, Ocbimv22019530m.g, Ocbimv22026541m.g, Ocbimv22028356m.g, Ocbimv22029008m.g, Ocbimv22029009m.g, Ocbimv22029782m.g, Ocbimv22029870m.g, Ocbimv22036904m.g	LOC575294, LOC581832, LOC583677, LOC587795, LOC589120, LOC589814, LOC593999, LOC752402, LOC764557	Tadh_P18543, Tadh_P19476, Tadh_P19714, Tadh_P26230, Tadh_P27275, Tadh_P28989, Tadh_P32037, Tadh_P34454, Tadh_P34455, Tadh_P34935, Tadh_P37121, Tadh_P49836, Tadh_P50666, Tadh_P52834, Tadh_P57288, Tadh_P57289
OG0000111	XP_022079123.1, XP_022079645.1, XP_022080237.1, XP_022081075.1, XP_022081115.1, XP_022086124.1, XP_022086256.1, XP_022087459.1, XP_022087460.1, XP_022087462.1, XP_022087473.1, XP_022087494.1, XP_022087495.1, XP_022092782.1, XP_022094701.1, XP_022098110.1, XP_022105699.1, XP_022109993.1, XP_022109994.1, XP_022112172.1	Aqu2.1.29026_001, Aqu2.1.31379_001, Aqu2.1.31380_001, Aqu2.1.31381_001, Aqu2.1.31382_001, Aqu2.1.31383_001, Aqu2.1.31385_001, Aqu2.1.31386_001, Aqu2.1.31388_001	GSTA3, HPGDS	Cowc_CAOG_02067, Cowc_CAOG_07511	ENSCING00000000098.3, ENSCING00000000677.3, ENSCING00000004369.3, ENSCING00000006262.3, ENSCING00000013796.2, ENSCING00000015440.2		FBgn0010226	HPU_00969, HPU_05291, HPU_12086, HPU_12650, HPU_14532, HPU_15126, HPU_18138, HPU_22557, HPU_23733, HPU_23735	ENSG00000163106.6	ML035310a, ML141716a	ENSMUSG00000029919.6	v1g113255, v1g162659, v1g179696, v1g192646, v1g216187, v1g236609	Ocbimv22011307m.g, Ocbimv22011308m.g, Ocbimv22011309m.g, Ocbimv22011310m.g, Ocbimv22011311m.g, Ocbimv22011312m.g, Ocbimv22011314m.g, Ocbimv22011315m.g, Ocbimv22011316m.g, Ocbimv22011317m.g, Ocbimv22011320m.g, Ocbimv22011321m.g, Ocbimv22011322m.g, Ocbimv22011323m.g, Ocbimv22011324m.g, Ocbimv22011325m.g, Ocbimv22011326m.g, Ocbimv22015691m.g, Ocbimv22015693m.g, Ocbimv22019876m.g, Ocbimv22034530m.g, …	LOC100888775, LOC100888935, LOC100889420, LOC100892764, LOC105446747, LOC115918029, LOC575696, LOC580461, LOC580774, LOC581551, LOC581825, LOC586571, LOC590986, LOC592059, LOC592441, LOC752853, LOC754207, LOC754374, LOC754707, LOC764071	Tadh_P30435, Tadh_P30702, Tadh_P34448, Tadh_P34453, Tadh_P34904, Tadh_P37628, Tadh_P38221, Tadh_P55179, Tadh_P55184, Tadh_P55185, Tadh_P55906, Tadh_P58006, Tadh_P58007, Tadh_P60170, Tadh_P60655, Tadh_P63110, Tadh_P63522, Tadh_P63816, Tadh_P63817, Tadh_P63898, Tadh_P63899, Tadh_P63905, Tadh_P64073
OG0000112	XP_022080624.1, XP_022084586.1, XP_022084678.1, XP_022085768.1, XP_022087152.1, XP_022090161.1, XP_022091375.1, XP_022091376.1, XP_022091377.1, XP_022091378.1, XP_022095051.1, XP_022096598.1, XP_022100537.1, XP_022105491.1, XP_022107162.1, XP_022107598.1, XP_022108255.1, XP_022109306.1	Aqu2.1.36708_001	GUCY2F, NPR1, NPR2	Cowc_CAOG_02000, Cowc_CAOG_02457	ENSCING00000001143.3, ENSCING00000003637.2, ENSCING00000007273.3, ENSCING00000008690.3	ENSDARG00000014320.11, ENSDARG00000018329.11, ENSDARG00000018750.10, ENSDARG00000025504.11, ENSDARG00000026820.11, ENSDARG00000031751.10, ENSDARG00000056045.8, ENSDARG00000060264.8, ENSDARG00000076776.3, ENSDARG00000104072.2, ENSDARG00000104393.2, ENSDARG00000110900.1, ENSDARG00000111853.1, ENSDARG00000116238.1	FBgn0010197, FBgn0034568, FBgn0036368, FBgn0051183, FBgn0085386	HPU_01988, HPU_02906, HPU_06528, HPU_09656, HPU_12393, HPU_12626, HPU_14407, HPU_15870, HPU_19237, HPU_20756, HPU_21284	ENSG00000070019.3, ENSG00000101890.4, ENSG00000132518.6, ENSG00000159899.10, ENSG00000169418.9	ML03811a, ML047943a, ML06322a, ML17474a, ML37364a	ENSMUSG00000020890.12, ENSMUSG00000027931.13, ENSMUSG00000028469.16, ENSMUSG00000042282.5, ENSMUSG00000042638.15, ENSMUSG00000055523.8, ENSMUSG00000074003.5	NVE17792, v1g120436, v1g120467, v1g126382, v1g149495, v1g171157, v1g175727, v1g196879, v1g203919, v1g222590, v1g2298, v1g36265, v1g40000, v1g93704, v1g93709	Ocbimv22001370m.g, Ocbimv22002244m.g, Ocbimv22002245m.g, Ocbimv22003303m.g, Ocbimv22006576m.g, Ocbimv22013170m.g, Ocbimv22017664m.g, Ocbimv22022763m.g, Ocbimv22027874m.g, Ocbimv22032120m.g	LOC100889870, LOC100893963, LOC105446336, LOC105446772, LOC115918588, LOC115919393, LOC115921029, LOC115922836, LOC115923803, LOC373321, LOC575279, LOC576434, LOC576733, LOC577615, LOC579339, LOC580192, LOC581820, LOC582837	Tadh_P13796, Tadh_P16609, Tadh_P21495, Tadh_P22079, Tadh_P28471, Tadh_P28797, Tadh_P29301, Tadh_P29353, Tadh_P30655, Tadh_P5829, Tadh_P59364, Tadh_P8545
OG0000113													Ocbimv22000073m.g, Ocbimv22000480m.g, Ocbimv22001618m.g, Ocbimv22001815m.g, Ocbimv22002283m.g, Ocbimv22002790m.g, Ocbimv22002863m.g, Ocbimv22003009m.g, Ocbimv22003249m.g, Ocbimv22003591m.g, Ocbimv22003638m.g, Ocbimv22005277m.g, Ocbimv22005362m.g, Ocbimv22006033m.g, Ocbimv22007322m.g, Ocbimv22007332m.g, Ocbimv22007558m.g, Ocbimv22007706m.g, Ocbimv22007730m.g, Ocbimv22008261m.g, Ocbimv22008962m.g, …
OG0000114		Aqu2.1.00108_001, Aqu2.1.00644_001, Aqu2.1.01003_001, Aqu2.1.01217_001, Aqu2.1.01415_001, Aqu2.1.01634_001, Aqu2.1.02034_001, Aqu2.1.03116_001, Aqu2.1.03186_001, Aqu2.1.03566_001, Aqu2.1.03625_001, Aqu2.1.05410_001, Aqu2.1.07389_001, Aqu2.1.08787_001, Aqu2.1.09168_001, Aqu2.1.09309_001, Aqu2.1.09383_001, Aqu2.1.10328_001, Aqu2.1.10334_001, Aqu2.1.10600_001, Aqu2.1.10935_001, Aqu2.1.10947_001, Aqu…
OG0000115	XP_022079982.1, XP_022081623.1, XP_022100660.1, XP_022100663.1, XP_022107095.1, XP_022107451.1	Aqu2.1.00120_001, Aqu2.1.06699_001, Aqu2.1.08960_001, Aqu2.1.09510_001, Aqu2.1.16777_001, Aqu2.1.25915_001, Aqu2.1.41184_001	ABCG1, ABCG2	Cowc_CAOG_01144, Cowc_CAOG_01916, Cowc_CAOG_02377, Cowc_CAOG_02377T1, Cowc_CAOG_02483, Cowc_CAOG_03465, Cowc_CAOG_04594, Cowc_CAOG_04810, Cowc_CAOG_04930, Cowc_CAOG_05007, Cowc_CAOG_05403, Cowc_CAOG_05404, Cowc_CAOG_05822, Cowc_CAOG_06121, Cowc_CAOG_06421, Cowc_CAOG_06644, Cowc_CAOG_07703, Cowc_CAOG_07971, Cowc_CAOG_07972, Cowc_CAOG_09727	ENSCING00000003892.3, ENSCING00000004600.3, ENSCING00000007504.3, ENSCING00000008159.3, ENSCING00000010518.3, ENSCING00000019103.1, ENSCING00000020015.1, ENSCING00000020684.1	ENSDARG00000016818.10, ENSDARG00000058574.8, ENSDARG00000061047.6, ENSDARG00000063059.9, ENSDARG00000063078.5, ENSDARG00000063475.7, ENSDARG00000078068.3, ENSDARG00000079361.5, ENSDARG00000100075.2, ENSDARG00000110043.1, ENSDARG00000115809.1, ENSDARG00000116468.1	FBgn0000241, FBgn0003515, FBgn0003996, FBgn0020445, FBgn0020762, FBgn0031220, FBgn0031449, FBgn0031515, FBgn0031516, FBgn0032167, FBgn0039244, FBgn0052091, FBgn0264494, FBgn0288229	HPU_04603, HPU_05782, HPU_08319, HPU_13744, HPU_14816, HPU_19047, HPU_21518, HPU_21519, HPU_23539	ENSG00000118777.6, ENSG00000138075.7, ENSG00000143921.6, ENSG00000160179.14, ENSG00000172350.5	ML01404a, ML015619a, ML017943a, ML03133a, ML034632a, ML034640a, ML085728a, ML08634a, ML10228a, ML10298a, ML108014a, ML120713a, ML150913a	ENSMUSG00000024030.8, ENSMUSG00000024254.16, ENSMUSG00000029299.15, ENSMUSG00000029802.14, ENSMUSG00000032131.17, ENSMUSG00000040505.14	NVE21227, NVE25053, NVE3671, v1g103967, v1g168315, v1g50359, v1g64983, v1g99374	Ocbimv22008246m.g, Ocbimv22011278m.g, Ocbimv22015513m.g, Ocbimv22015575m.g, Ocbimv22018652m.g	LOC100890965, LOC105442281, LOC115918890, LOC578413, LOC578540, LOC584842, LOC590101, LOC752480, LOC754353, LOC762449	Tadh_P57389
OG0000116	XP_022080148.1, XP_022080371.1, XP_022086994.1, XP_022099266.1, XP_022101814.1, XP_022101815.1	Aqu2.1.26986_001	ATOH1, MESP1, NEUROG2, NEUROG3, NHLH1, PTF1A, SCXA		ENSCING00000000045.3, ENSCING00000004039.3, ENSCING00000006582.3, ENSCING00000008930.3, ENSCING00000011331.2, ENSCING00000011675.1, ENSCING00000013361.2, ENSCING00000019161.1	ENSDARG00000011635.8, ENSDARG00000014479.6, ENSDARG00000016951.7, ENSDARG00000025495.6, ENSDARG00000035695.8, ENSDARG00000039602.5, ENSDARG00000042041.7, ENSDARG00000042857.7, ENSDARG00000045166.6, ENSDARG00000056130.5, ENSDARG00000067544.4, ENSDARG00000069552.5, ENSDARG00000077813.5, ENSDARG00000092160.3, ENSDARG00000099564.1, ENSDARG00000114400.1	FBgn0003270, FBgn0010433, FBgn0011277, FBgn0015550, FBgn0023091, FBgn0024249, FBgn0037475, FBgn0037937, FBgn0038402, FBgn0053557, FBgn0263118	HPU_00324, HPU_00417, HPU_01699, HPU_02710, HPU_07864, HPU_09973, HPU_19708	ENSG00000122859.4, ENSG00000125878.4, ENSG00000146618.3, ENSG00000168267.5, ENSG00000171786.5, ENSG00000177551.5, ENSG00000179774.7, ENSG00000180535.3, ENSG00000181965.4, ENSG00000186051.4, ENSG00000187786.1, ENSG00000188686.2, ENSG00000260428.2	ML009139a, ML032410b, ML113427a	ENSMUSG00000026735.3, ENSMUSG00000028417.4, ENSMUSG00000034161.9, ENSMUSG00000036816.5, ENSMUSG00000044312.5, ENSMUSG00000046518.4, ENSMUSG00000048540.9, ENSMUSG00000048904.6, ENSMUSG00000051251.4, ENSMUSG00000052271.8, ENSMUSG00000068079.6	NVE19723, v1g19204, v1g200658, v1g200659, v1g213043, v1g220027, v1g233271, v1g243969, v1g29762, v1g39186, v1g39308, v1g39563, v1g90352, v1g97005, v1g99666	Ocbimv22001940m.g, Ocbimv22002150m.g, Ocbimv22002151m.g, Ocbimv22004730m.g, Ocbimv22012138m.g, Ocbimv22012139m.g, Ocbimv22012140m.g, Ocbimv22015923m.g, Ocbimv22025327m.g, Ocbimv22027690m.g, Ocbimv22030490m.g	LOC100890077, LOC100890854, LOC100894088, LOC105436534, LOC105445067, LOC105445093, LOC115921604, LOC115926162, LOC581998	Tadh_P55857, Tadh_P56913, Tadh_P59765, Tadh_P9345, Tadh_P9370, Tadh_P9440, Tadh_P9478
OG0000117	XP_022080329.1, XP_022092147.1, XP_022092357.1, XP_022092438.1, XP_022095484.1, XP_022109231.1	Aqu2.1.08428_001, Aqu2.1.39631_001, Aqu2.1.39632_001	ENSG00000265133, H1F0, HIST1H1C, Hypp13134, SHPRH	Cowc_CAOG_01817, Cowc_CAOG_09408	ENSCING00000001162.3, ENSCING00000021665.1	ENSDARG00000032637.5, ENSDARG00000035519.7, ENSDARG00000038559.7, ENSDARG00000051718.4, ENSDARG00000051735.6, ENSDARG00000054058.5, ENSDARG00000058479.5, ENSDARG00000074012.4, ENSDARG00000075508.3, ENSDARG00000075538.2, ENSDARG00000076766.3, ENSDARG00000077456.4, ENSDARG00000077504.3, ENSDARG00000091905.4, ENSDARG00000096992.2, ENSDARG00000105328.2, ENSDARG00000105350.2, ENSDARG00000105430.2, ENS…	FBgn0051617, FBgn0053801, FBgn0053804, FBgn0053807, FBgn0053810, FBgn0053813, FBgn0053816, FBgn0053819, FBgn0053822, FBgn0053825, FBgn0053828, FBgn0053831, FBgn0053834, FBgn0053837, FBgn0053840, FBgn0053843, FBgn0053846, FBgn0053849, FBgn0053852, FBgn0053855, FBgn0053858, FBgn0053861, FBgn0053864	HPU_05740, HPU_11614, HPU_13113, HPU_15974	ENSG00000124575.5, ENSG00000124610.3, ENSG00000168298.4, ENSG00000184357.3, ENSG00000184897.4, ENSG00000187475.4, ENSG00000187837.2, ENSG00000189060.4	ML002242a	ENSMUSG00000036181.3, ENSMUSG00000036211.5, ENSMUSG00000044927.8, ENSMUSG00000049539.4, ENSMUSG00000051627.4, ENSMUSG00000052565.8, ENSMUSG00000058773.3, ENSMUSG00000096210.3	NVE18594, NVE24021, v1g198083, v1g29518, v1g29793, v1g8097, v1g8099, v1g8100, v1g8103, v1g8134, v1g8176, v1g8223, v1g8248, v1g8260, v1g8391, v1g8394, v1g9120, v1g91732, v1g9280, v1g9375	Ocbimv22012006m.g, Ocbimv22016268m.g, Ocbimv22019651m.g, Ocbimv22026503m.g, Ocbimv22026504m.g, Ocbimv22026506m.g, Ocbimv22026507m.g, Ocbimv22027912m.g, Ocbimv22034699m.g, Ocbimv22034700m.g	LOC115922549, LOC115922817, LOC115923662, LOC373342, LOC373350, LOC373353, LOC373354, LOC591814, LOC752088	Tadh_P53828
OG0000118		Aqu2.1.00046_001, Aqu2.1.00128_001, Aqu2.1.00349_001, Aqu2.1.00526_001, Aqu2.1.00553_001, Aqu2.1.00693_001, Aqu2.1.00780_001, Aqu2.1.00781_001, Aqu2.1.01064_001, Aqu2.1.01144_001, Aqu2.1.01145_001, Aqu2.1.01247_001, Aqu2.1.01269_001, Aqu2.1.01977_001, Aqu2.1.02694_001, Aqu2.1.02739_001, Aqu2.1.02829_001, Aqu2.1.03291_001, Aqu2.1.03292_001, Aqu2.1.03510_001, Aqu2.1.03596_001, Aqu2.1.03606_001, Aqu…
OG0000119			C14orf153, ENSG00000256500, Hypp10233, Hypp10413, Hypp10416, Hypp10703, Hypp10704, Hypp10705, Hypp10707, Hypp10722, Hypp10724, Hypp10725, Hypp10795, Hypp10796, Hypp10797, Hypp10798, Hypp10850, Hypp11140, Hypp11354, Hypp11424, Hypp11672, Hypp11673, Hypp11674, Hypp11690, Hypp11700, Hypp11701, Hypp11705, Hypp11706, Hypp11828, Hypp11846, Hypp11851, Hypp11874, Hypp11875, Hypp11876, Hypp12308, Hypp1241…
OG0000120	XP_022082348.1, XP_022087513.1, XP_022087716.1, XP_022087717.1, XP_022087719.1, XP_022087720.1, XP_022087721.1, XP_022087722.1, XP_022087723.1, XP_022094920.1, XP_022105864.1, XP_022109098.1	Aqu2.1.22806_001	ADAMTS15, ADAMTS17, ADAMTS18, ADAMTS3, ADAMTS6, ADAMTS7		ENSCING00000007274.3, ENSCING00000007281.3, ENSCING00000008960.3, ENSCING00000009502.3, ENSCING00000022201.1, ENSCING00000023761.1	ENSDARG00000001999.12, ENSDARG00000007709.10, ENSDARG00000027867.10, ENSDARG00000029124.9, ENSDARG00000033544.8, ENSDARG00000041982.9, ENSDARG00000058252.6, ENSDARG00000060127.7, ENSDARG00000067549.5, ENSDARG00000074646.4, ENSDARG00000075188.6, ENSDARG00000075555.5, ENSDARG00000075930.5, ENSDARG00000077778.5, ENSDARG00000078494.4, ENSDARG00000102478.2, ENSDARG00000103519.2, ENSDARG00000111736.1, …	FBgn0003137, FBgn0029791, FBgn0086408, FBgn0286071	HPU_00496, HPU_00498, HPU_03776, HPU_11333, HPU_18388, HPU_23909, HPU_23964	ENSG00000049192.10, ENSG00000087116.9, ENSG00000100767.11, ENSG00000134917.9, ENSG00000136378.10, ENSG00000138316.6, ENSG00000140470.9, ENSG00000140873.11, ENSG00000142303.9, ENSG00000145536.11, ENSG00000145808.4, ENSG00000151388.6, ENSG00000154734.10, ENSG00000156140.4, ENSG00000158859.9, ENSG00000163638.9, ENSG00000166106.2, ENSG00000173157.12, ENSG00000261964.4		ENSMUSG00000006403.14, ENSMUSG00000021223.14, ENSMUSG00000022449.15, ENSMUSG00000022893.15, ENSMUSG00000024299.18, ENSMUSG00000030022.15, ENSMUSG00000031994.14, ENSMUSG00000032363.16, ENSMUSG00000033453.9, ENSMUSG00000036545.10, ENSMUSG00000043635.13, ENSMUSG00000046169.11, ENSMUSG00000047497.11, ENSMUSG00000049538.15, ENSMUSG00000053399.10, ENSMUSG00000053441.6, ENSMUSG00000058145.17, ENSMUSG000…	v1g101427, v1g222667, v1g30434, v1g87270, v1g95408, v1g99266	Ocbimv22001805m.g, Ocbimv22001904m.g, Ocbimv22017215m.g, Ocbimv22022769m.g, Ocbimv22024564m.g, Ocbimv22024614m.g, Ocbimv22026652m.g, Ocbimv22032688m.g	LOC100888260, LOC115918402, LOC115919913, LOC115920662, LOC115920664, LOC115920786, LOC115925222, LOC574964, LOC579423, LOC584177, LOC586332, LOC591991, LOC594564	Tadh_P52613
OG0000121		Aqu2.1.00583_001, Aqu2.1.03436_001, Aqu2.1.04063_001, Aqu2.1.07516_001, Aqu2.1.11730_001, Aqu2.1.17421_001, Aqu2.1.20699_001, Aqu2.1.24096_001, Aqu2.1.26704_001, Aqu2.1.27909_001, Aqu2.1.29193_001, Aqu2.1.29639_001, Aqu2.1.31113_001, Aqu2.1.31114_001, Aqu2.1.33828_001, Aqu2.1.34515_001, Aqu2.1.35451_001, Aqu2.1.40066_001, Aqu2.1.40389_001, Aqu2.1.43147_001	Hypp7762, Hypp8051, Hypp8140, Hypp8576		ENSCING00000013838.2	ENSDARG00000035797.6, ENSDARG00000077519.5, ENSDARG00000092390.3		HPU_00682, HPU_11485, HPU_16864, HPU_18226, HPU_19444, HPU_19723, HPU_19727, HPU_21867, HPU_23472, HPU_23475, HPU_24905		ML020061a, ML02142a		NVE16651, v1g114907, v1g128348, v1g205712, v1g205713, v1g94732	Ocbimv22000002m.g, Ocbimv22000396m.g, Ocbimv22000471m.g, Ocbimv22000564m.g, Ocbimv22000599m.g, Ocbimv22001341m.g, Ocbimv22001763m.g, Ocbimv22001897m.g, Ocbimv22002762m.g, Ocbimv22003930m.g, Ocbimv22004211m.g, Ocbimv22004472m.g, Ocbimv22005293m.g, Ocbimv22006046m.g, Ocbimv22007885m.g, Ocbimv22008780m.g, Ocbimv22008823m.g, Ocbimv22008870m.g, Ocbimv22010342m.g, Ocbimv22010846m.g, Ocbimv22011662m.g, …	LOC115920043
OG0000122	XP_022082163.1, XP_022091671.1, XP_022096237.1, XP_022096238.1, XP_022096257.1, XP_022098973.1, XP_022098982.1, XP_022104307.1	Aqu2.1.27488_001, Aqu2.1.28812_001, Aqu2.1.29052_001, Aqu2.1.29054_001, Aqu2.1.32122_001, Aqu2.1.40688_001	T, TBX15, TBX20, TBX3, TBX5	Cowc_CAOG_05512, Cowc_CAOG_05526	ENSCING00000000810.3, ENSCING00000003112.3, ENSCING00000003391.3, ENSCING00000004291.3, ENSCING00000005267.3, ENSCING00000008678.3, ENSCING00000020186.1, ENSCING00000023066.1	ENSDARG00000002216.11, ENSDARG00000005150.10, ENSDARG00000006120.10, ENSDARG00000006939.10, ENSDARG00000007329.9, ENSDARG00000011785.7, ENSDARG00000018025.10, ENSDARG00000024894.8, ENSDARG00000031891.8, ENSDARG00000039806.10, ENSDARG00000061509.6, ENSDARG00000078784.8, ENSDARG00000079187.6, ENSDARG00000091748.5, ENSDARG00000092060.4, ENSDARG00000101576.2, ENSDARG00000109541.1, ENSDARG00000112470.…	FBgn0000179, FBgn0011723, FBgn0016660, FBgn0021767, FBgn0028789, FBgn0035954, FBgn0035956, FBgn0261963	HPU_07137, HPU_15864, HPU_15865, HPU_17237, HPU_18165, HPU_23594, HPU_23595, HPU_23598	ENSG00000089225.15, ENSG00000121068.9, ENSG00000122145.10, ENSG00000135111.10, ENSG00000143178.8, ENSG00000149922.6, ENSG00000164458.5, ENSG00000164532.10, ENSG00000167800.9, ENSG00000184058.8, ENSG00000196355.2	ML03395a, ML046417a, ML13206a, ML174736a, ML45844a	ENSMUSG00000000093.7, ENSMUSG00000009097.11, ENSMUSG00000018263.12, ENSMUSG00000018604.19, ENSMUSG00000026572.12, ENSMUSG00000030699.17, ENSMUSG00000031241.18, ENSMUSG00000031965.16, ENSMUSG00000037477.9, ENSMUSG00000062327.11	NVE3568, v1g102530, v1g104923, v1g106123, v1g117393, v1g117456, v1g125098, v1g165815, v1g214570, v1g214571, v1g57075, v1g88753	Ocbimv22001570m.g, Ocbimv22004458m.g, Ocbimv22018977m.g, Ocbimv22018978m.g, Ocbimv22020340m.g, Ocbimv22029974m.g, Ocbimv22036284m.g	GeneID_575938, LOC100889015, LOC576774, LOC585491, LOC592389	Tadh_P17171, Tadh_P25521, Tadh_P30221, Tadh_P53394, Tadh_P59753
OG0000123	XP_022083702.1, XP_022105784.1, XP_022105785.1, XP_022105786.1, XP_022105787.1, XP_022105789.1, XP_022105790.1	Aqu2.1.28662_001, Aqu2.1.28663_001, Aqu2.1.29226_001, Aqu2.1.29227_001	SLC17A5, SLC17A6, SLC17A7	Cowc_CAOG_02811	ENSCING00000007443.3, ENSCING00000009042.3, ENSCING00000013439.2	ENSDARG00000001127.10, ENSDARG00000016480.8, ENSDARG00000041150.9, ENSDARG00000055190.6, ENSDARG00000057728.6, ENSDARG00000086739.3, ENSDARG00000090106.5, ENSDARG00000109791.1, ENSDARG00000112552.1	FBgn0010497, FBgn0010651, FBgn0016684, FBgn0024315, FBgn0028513, FBgn0029727, FBgn0030452, FBgn0031307, FBgn0031424, FBgn0031645, FBgn0034490, FBgn0038099, FBgn0038799, FBgn0042126, FBgn0058263	HPU_01554, HPU_03152, HPU_03458, HPU_07976, HPU_10002, HPU_13139, HPU_14091, HPU_15657, HPU_15660, HPU_16856, HPU_19313, HPU_20636, HPU_22430, HPU_24179	ENSG00000091664.7, ENSG00000104888.5, ENSG00000112337.6, ENSG00000119899.11, ENSG00000124564.13, ENSG00000124568.6, ENSG00000146039.6, ENSG00000179520.6	ML011726a, ML21903a	ENSMUSG00000019935.17, ENSMUSG00000021335.14, ENSMUSG00000021336.18, ENSMUSG00000030500.7, ENSMUSG00000036083.16, ENSMUSG00000036110.15, ENSMUSG00000049624.15, ENSMUSG00000070570.6	NVE16311, NVE6419, NVE8595, v1g10128, v1g138860, v1g178276, v1g194407, v1g200585, v1g215784, v1g228652, v1g231086, v1g239967, v1g40974, v1g4296, v1g796, v1g82501, v1g82804	Ocbimv22001378m.g, Ocbimv22003939m.g, Ocbimv22006830m.g, Ocbimv22009127m.g, Ocbimv22009491m.g, Ocbimv22020106m.g, Ocbimv22024718m.g, Ocbimv22026733m.g, Ocbimv22032045m.g, Ocbimv22035287m.g, Ocbimv22035293m.g	LOC100889923, LOC115924663, LOC574944, LOC578318, LOC580324, LOC580383, LOC581383, LOC585062, LOC585959, LOC589878, LOC590947, LOC591427, LOC594709, LOC755488, LOC764531	Tadh_P18643, Tadh_P36003, Tadh_P36875, Tadh_P61197
OG0000124	XP_022089350.1, XP_022090726.1, XP_022098472.1, XP_022100816.1, XP_022101011.1, XP_022109168.1	Aqu2.1.06715_001, Aqu2.1.23647_001, Aqu2.1.25862_001, Aqu2.1.30507_001, Aqu2.1.30508_001, Aqu2.1.30509_001, Aqu2.1.34247_001, Aqu2.1.43067_001	HSPA5, HSPA6, HSPA8	Cowc_CAOG_00845, Cowc_CAOG_01380, Cowc_CAOG_04171, Cowc_CAOG_04192	ENSCING00000005686.3, ENSCING00000009445.3, ENSCING00000009590.3, ENSCING00000009665.3	ENSDARG00000012381.9, ENSDARG00000021924.9, ENSDARG00000029688.9, ENSDARG00000037403.6, ENSDARG00000055723.6, ENSDARG00000056210.7, ENSDARG00000068992.5, ENSDARG00000092362.4, ENSDARG00000103846.3, ENSDARG00000114726.1	FBgn0001216, FBgn0001217, FBgn0001218, FBgn0001230, FBgn0013275, FBgn0013276, FBgn0013277, FBgn0013278, FBgn0013279, FBgn0051354, FBgn0266599	HPU_00712, HPU_10646, HPU_17103, HPU_20000, HPU_20001, HPU_20864, HPU_21737, HPU_21738, HPU_21739, HPU_22545	ENSG00000044574.7, ENSG00000109971.9, ENSG00000126803.8, ENSG00000173110.6, ENSG00000204388.5, ENSG00000204389.8, ENSG00000204390.8, ENSG00000206383.8, ENSG00000212866.5, ENSG00000215328.6, ENSG00000224501.4, ENSG00000226704.6, ENSG00000231555.4, ENSG00000232804.4, ENSG00000234258.6, ENSG00000234475.5, ENSG00000235941.5, ENSG00000236251.6, ENSG00000237724.5	ML035921a, ML073240a, ML09073a, ML18558a, ML212012a	ENSMUSG00000007033.5, ENSMUSG00000015656.18, ENSMUSG00000026864.14, ENSMUSG00000059970.8, ENSMUSG00000090877.4, ENSMUSG00000091971.4	v1g189485, v1g195315, v1g216823, v1g234533	Ocbimv22001601m.g, Ocbimv22003270m.g, Ocbimv22008282m.g, Ocbimv22026555m.g	LOC105439191, LOC115918146, LOC115921031, LOC115929149, LOC115929188, LOC115929209, LOC115929242, LOC115929321, LOC115929375, LOC574568, LOC574693, LOC575957, LOC576208, LOC576276, LOC576642, LOC584585, LOC588537, LOC588698, LOC589653, LOC590300, LOC591598, LOC592025, LOC752076	Tadh_P38294, Tadh_P50470, Tadh_P50471, Tadh_P63625
OG0000125			Hypp15126												Tadh_P18515, Tadh_P18878, Tadh_P20399, Tadh_P20567, Tadh_P21354, Tadh_P21571, Tadh_P24228, Tadh_P2616, Tadh_P29146, Tadh_P29925, Tadh_P3227, Tadh_P32918, Tadh_P3395, Tadh_P34147, Tadh_P34167, Tadh_P34198, Tadh_P3429, Tadh_P34474, Tadh_P35003, Tadh_P4817, Tadh_P4820, Tadh_P4945, Tadh_P52746, Tadh_P52747, Tadh_P52748, Tadh_P52761, Tadh_P52767, Tadh_P52771, Tadh_P52775, Tadh_P52784, Tadh_P52802, Tad…
OG0000126										ML000610a, ML00223a, ML00257a, ML00282a, ML003257a, ML004414a, ML00577a, ML00732a, ML00744a, ML00763a, ML012030a, ML01322a, ML016335a, ML016344a, ML01637a, ML016716a, ML016717a, ML019142a, ML019214a, ML02001a, ML020066a, ML021611a, ML027310a, ML029619a, ML032412a, ML03438a, ML04206a, ML043520a, ML045226a, ML045234a, ML04618a, ML046710a, ML04764a, ML04842a, ML05294a, ML053617a, ML053622a, ML05403a…
OG0000127	XP_022089099.1, XP_022091513.1, XP_022091514.1, XP_022091526.1, XP_022099048.1, XP_022108954.1, XP_022108957.1	Aqu2.1.02444_001, Aqu2.1.03611_001, Aqu2.1.04908_001, Aqu2.1.04909_001, Aqu2.1.05117_001, Aqu2.1.20040_001, Aqu2.1.22149_001, Aqu2.1.27357_001, Aqu2.1.32717_001, Aqu2.1.33321_001, Aqu2.1.33322_001, Aqu2.1.33371_001, Aqu2.1.37925_001, Aqu2.1.40973_001, Aqu2.1.40974_001, Aqu2.1.40975_001, Aqu2.1.40976_001, Aqu2.1.40977_001, Aqu2.1.40979_001, Aqu2.1.40980_001, Aqu2.1.40981_001, Aqu2.1.41705_001, Aqu…	COLEC10, CR2, Hypp1214, SEZ6, SVEP1	Cowc_CAOG_03740, Cowc_CAOG_05350, Cowc_CAOG_05351	ENSCING00000001272.3, ENSCING00000002488.3, ENSCING00000002503.3, ENSCING00000003404.3, ENSCING00000004154.3, ENSCING00000005939.3, ENSCING00000011953.2, ENSCING00000013685.2, ENSCING00000014169.2, ENSCING00000014479.2, ENSCING00000014819.2, ENSCING00000016961.2, ENSCING00000020340.1, ENSCING00000020603.1, ENSCING00000021358.1, ENSCING00000023181.1, ENSCING00000023543.1, ENSCING00000024808.1	ENSDARG00000013526.12, ENSDARG00000056075.8, ENSDARG00000086724.3, ENSDARG00000091584.4, ENSDARG00000094286.2, ENSDARG00000095512.3	FBgn0001083, FBgn0010114, FBgn0032797	HPU_05294, HPU_14556	ENSG00000007908.11, ENSG00000117322.12, ENSG00000117335.14, ENSG00000123843.8, ENSG00000165124.13, ENSG00000174175.12, ENSG00000197721.12, ENSG00000203710.6	ML01677a, ML077215a, ML07913a, ML085031a, ML12771a, ML14766a, ML15411a, ML274611a	ENSMUSG00000016481.16, ENSMUSG00000016493.14, ENSMUSG00000026405.15, ENSMUSG00000026580.17, ENSMUSG00000026582.8, ENSMUSG00000026616.17, ENSMUSG00000028369.16	NVE19511, NVE9531, v1g119506, v1g119510, v1g125015, v1g125072, v1g127166, v1g17292, v1g199450, v1g20002, v1g22137, v1g24368, v1g4930, v1g95035, v1g98279	Ocbimv22010008m.g, Ocbimv22016718m.g, Ocbimv22033897m.g, Ocbimv22035649m.g, Ocbimv22038259m.g, Ocbimv22038260m.g, Ocbimv22038765m.g, Ocbimv22038768m.g	LOC105437509, LOC115928596, LOC587461
OG0000128	XP_022081065.1, XP_022083901.1, XP_022083902.1, XP_022090949.1, XP_022090959.1, XP_022091017.1, XP_022094294.1, XP_022099818.1, XP_022106347.1, XP_022106348.1	Aqu2.1.14505_001, Aqu2.1.37080_001, Aqu2.1.37081_001, Aqu2.1.37082_001, Aqu2.1.37083_001	CALML4, MYL6, TNNC2	Cowc_CAOG_02694, Cowc_CAOG_04169, Cowc_CAOG_07467	ENSCING00000000627.3, ENSCING00000006235.3, ENSCING00000007430.3, ENSCING00000008615.3, ENSCING00000008616.3, ENSCING00000020643.1, ENSCING00000023407.1	ENSDARG00000015050.9, ENSDARG00000021811.8, ENSDARG00000031427.8, ENSDARG00000034187.9, ENSDARG00000059347.6, ENSDARG00000070835.5, ENSDARG00000074057.4, ENSDARG00000075800.3, ENSDARG00000095002.3, ENSDARG00000100825.2, ENSDARG00000111155.1, ENSDARG00000111871.1, ENSDARG00000115350.1	FBgn0000253, FBgn0011273, FBgn0038830	HPU_00173, HPU_00174, HPU_04626, HPU_06538, HPU_10620, HPU_11652, HPU_16356, HPU_16359	ENSG00000101470.5, ENSG00000129007.10, ENSG00000143933.12, ENSG00000160014.12, ENSG00000178363.3, ENSG00000198668.6	ML03671a, ML069110a, ML09692a, ML104636a, ML273210a, ML311625a	ENSMUSG00000001175.17, ENSMUSG00000017300.10, ENSMUSG00000019370.11, ENSMUSG00000032246.15, ENSMUSG00000036438.15, ENSMUSG00000063130.5	NVE634, v1g139887, v1g177611, v1g188289, v1g189473, v1g204434, v1g209417, v1g216465, v1g220271, v1g223299, v1g224568, v1g228777, v1g236522, v1g236688, v1g239788, v1g247005, v1g247953, v1g83526, v1g88970	Ocbimv22008217m.g, Ocbimv22009548m.g, Ocbimv22010711m.g, Ocbimv22025302m.g, Ocbimv22028535m.g, Ocbimv22028792m.g, Ocbimv22032209m.g, Ocbimv22032213m.g, Ocbimv22032761m.g, Ocbimv22032763m.g, Ocbimv22034314m.g	LOC100891445, LOC105443934, LOC115919057, LOC115919918, LOC115924515, LOC115929540, LOC115929677, LOC115929693, LOC575365, LOC575430, LOC576460, LOC580400, LOC585084, LOC585888, LOC588327, LOC591003, LOC593629	Tadh_P37105
OG0000129		Aqu2.1.01103_001, Aqu2.1.02597_001, Aqu2.1.03393_001, Aqu2.1.03559_001, Aqu2.1.05426_001, Aqu2.1.06756_001, Aqu2.1.08848_001, Aqu2.1.10021_001, Aqu2.1.11029_001, Aqu2.1.11819_001, Aqu2.1.13227_001, Aqu2.1.13348_001, Aqu2.1.13524_001, Aqu2.1.14950_001, Aqu2.1.15234_001, Aqu2.1.17865_001, Aqu2.1.18364_001, Aqu2.1.18365_001, Aqu2.1.19764_001, Aqu2.1.20245_001, Aqu2.1.20397_001, Aqu2.1.20398_001, Aqu…	Hypp6357, Hypp6687, ZMYM1		ENSCING00000007787.3, ENSCING00000018672.1, ENSCING00000018861.1, ENSCING00000019463.1, ENSCING00000024340.1	ENSDARG00000098243.2		HPU_03133, HPU_14397, HPU_19215, HPU_20696, HPU_21083, HPU_24370	ENSG00000197056.5	ML003616a, ML016360a, ML02668a, ML131127a, ML131128a, ML132019a, ML398337a	ENSMUSG00000043872.15	v1g212889	Ocbimv22001043m.g, Ocbimv22002408m.g, Ocbimv22003947m.g, Ocbimv22005742m.g, Ocbimv22008717m.g, Ocbimv22009251m.g, Ocbimv22009253m.g, Ocbimv22010063m.g, Ocbimv22012179m.g, Ocbimv22015403m.g, Ocbimv22017424m.g, Ocbimv22018858m.g, Ocbimv22019210m.g, Ocbimv22020452m.g, Ocbimv22024157m.g, Ocbimv22024316m.g, Ocbimv22024989m.g, Ocbimv22025146m.g, Ocbimv22028061m.g, Ocbimv22029513m.g, Ocbimv22029692m.g, …	LOC100890380, LOC100891627, LOC105445662, LOC115921273, LOC115924833, LOC115925116
OG0000130			C16orf75, Hypp10201, Hypp10930, Hypp10935, Hypp11377, Hypp11485, Hypp11646, Hypp11647, Hypp11652, Hypp11719, Hypp11818, Hypp11888, Hypp11901, Hypp12001, Hypp1243, Hypp12556, Hypp12798, Hypp12889, Hypp13319, Hypp13440, Hypp13486, Hypp13600, Hypp13944, Hypp13962, Hypp14044, Hypp14277, Hypp14557, Hypp14670, Hypp14931, Hypp14941, Hypp15072, Hypp15167, Hypp16109, Hypp1779, Hypp2093, Hypp2107, Hypp2122…					HPU_00029, HPU_00460, HPU_00726, HPU_00784, HPU_00918, HPU_01395, HPU_03089, HPU_03291, HPU_03986, HPU_05006, HPU_05593, HPU_06575, HPU_08664, HPU_08880, HPU_10146, HPU_11215, HPU_12431, HPU_12806, HPU_12809, HPU_13761, HPU_14791, HPU_14948, HPU_15559, HPU_15741, HPU_16461, HPU_16959, HPU_17487, HPU_18636, HPU_20785, HPU_23624, HPU_24006, HPU_24126, HPU_24534				v1g102314, v1g205093, v1g216118, v1g244159	Ocbimv22013888m.g	LOC100890267, LOC115919479
OG0000131											ENSMUSG00000000606.20, ENSMUSG00000051877.10, ENSMUSG00000053720.5, ENSMUSG00000055515.9, ENSMUSG00000056910.6, ENSMUSG00000057021.14, ENSMUSG00000058685.8, ENSMUSG00000066372.7, ENSMUSG00000066537.6, ENSMUSG00000066820.8, ENSMUSG00000066828.6, ENSMUSG00000067010.5, ENSMUSG00000070458.6, ENSMUSG00000070601.6, ENSMUSG00000070841.6, ENSMUSG00000070844.12, ENSMUSG00000070847.14, ENSMUSG00000072049.7…
OG0000132	XP_022079703.1, XP_022080142.1, XP_022080219.1, XP_022080309.1, XP_022088934.1, XP_022088935.1, XP_022088936.1, XP_022088937.1, XP_022088938.1, XP_022088939.1, XP_022088940.1, XP_022092879.1, XP_022092966.1, XP_022102862.1, XP_022102865.1, XP_022103204.1, XP_022103213.1, XP_022104314.1, XP_022104328.1, XP_022108136.1, XP_022109250.1, XP_022109256.1, XP_022109268.1	Aqu2.1.23745_001, Aqu2.1.23746_001, Aqu2.1.35532_001, Aqu2.1.35534_001	CHST10, CHST14, CHST8, Hypp355		ENSCING00000004209.2, ENSCING00000010019.3, ENSCING00000010056.3, ENSCING00000013426.2	ENSDARG00000004018.8, ENSDARG00000028786.7, ENSDARG00000034375.6, ENSDARG00000043011.5, ENSDARG00000074560.3, ENSDARG00000077198.5, ENSDARG00000092200.2, ENSDARG00000092242.3, ENSDARG00000093636.2, ENSDARG00000094981.2, ENSDARG00000095482.3, ENSDARG00000102655.2	FBgn0031697, FBgn0032618, FBgn0035287	HPU_00493, HPU_05046, HPU_05410, HPU_09621, HPU_09622, HPU_09760, HPU_09771, HPU_11207, HPU_11638, HPU_11648, HPU_13757, HPU_13936, HPU_14799, HPU_17915, HPU_19122, HPU_19885, HPU_20981	ENSG00000124302.8, ENSG00000136213.7, ENSG00000154080.8, ENSG00000169105.6, ENSG00000171310.6, ENSG00000180767.5	ML04717a, ML076015a, ML16084a	ENSMUSG00000034612.8, ENSMUSG00000036599.11, ENSMUSG00000047161.13, ENSMUSG00000056643.6, ENSMUSG00000060402.9, ENSMUSG00000074916.6	v1g155125, v1g209434, v1g213054, v1g219850, v1g24654, v1g79982, v1g93663	Ocbimv22016019m.g, Ocbimv22019356m.g, Ocbimv22035569m.g	LOC100888236, LOC100888946, LOC100889412, LOC100890714, LOC100891370, LOC105444236, LOC115917960, LOC115918502, LOC115918920, LOC115919007, LOC115919040, LOC115920214, LOC115922139, LOC115927318, LOC115928845, LOC574736, LOC581064, LOC589022, LOC591353, LOC594830, LOC752230, LOC753496, LOC754244, LOC754430
OG0000133	XP_022079851.1, XP_022081847.1, XP_022081852.1, XP_022081853.1, XP_022084598.1	Aqu2.1.02577_001, Aqu2.1.33516_001	ANPEP, ENPEP, ERAP1	Cowc_CAOG_01850, Cowc_CAOG_04730	ENSCING00000003909.3, ENSCING00000004229.3, ENSCING00000004939.3, ENSCING00000007366.3, ENSCING00000022842.1	ENSDARG00000013024.10, ENSDARG00000021859.9, ENSDARG00000036809.9, ENSDARG00000041083.8, ENSDARG00000057064.8, ENSDARG00000089706.4, ENSDARG00000097285.3, ENSDARG00000098618.3, ENSDARG00000100394.2, ENSDARG00000103878.2, ENSDARG00000109358.1, ENSDARG00000110641.1, ENSDARG00000111591.1, ENSDARG00000115561.1	FBgn0028935, FBgn0030222, FBgn0030223, FBgn0036186, FBgn0038135, FBgn0038136, FBgn0038897, FBgn0039640, FBgn0039656, FBgn0046253, FBgn0051445, FBgn0052473, FBgn0058470, FBgn0263236, FBgn0285963	HPU_03138, HPU_03706, HPU_03708, HPU_10871, HPU_13501, HPU_13668, HPU_13673, HPU_22597	ENSG00000113441.11, ENSG00000138792.5, ENSG00000164307.8, ENSG00000164308.12, ENSG00000166825.9	ML034665a, ML03521a, ML03527a, ML056952a, ML08023a, ML15951a, ML200262a	ENSMUSG00000021583.8, ENSMUSG00000023845.8, ENSMUSG00000028024.15, ENSMUSG00000039062.16	NVE12213, NVE2001, NVE21414, v1g102784, v1g105924, v1g113714, v1g176156, v1g179195, v1g207110, v1g225254, v1g613	Ocbimv22008213m.g, Ocbimv22025288m.g, Ocbimv22030366m.g, Ocbimv22036013m.g, Ocbimv22036144m.g	LOC100889727, LOC115918303, LOC115918628, LOC115918914, LOC115923973, LOC115927263, LOC115927926, LOC115928304, LOC574617, LOC578352, LOC580123, LOC580999, LOC584323, LOC584441, LOC587311, LOC587613, LOC587683, LOC590831, LOC592805, LOC752746, LOC755235, LOC755759	Tadh_P20075, Tadh_P20166, Tadh_P35766, Tadh_P36517, Tadh_P37002, Tadh_P442, Tadh_P984
OG0000134	XP_022080154.1, XP_022087726.1, XP_022087727.1, XP_022090584.1, XP_022090585.1, XP_022090654.1, XP_022090655.1, XP_022100215.1, XP_022100322.1, XP_022100323.1, XP_022100324.1, XP_022100406.1, XP_022107906.1, XP_022108708.1, XP_022108709.1, XP_022108710.1		CHST1, CHST3, CHST6		ENSCING00000001555.3, ENSCING00000006959.3, ENSCING00000012172.2, ENSCING00000012751.2, ENSCING00000020563.1, ENSCING00000023129.1, ENSCING00000024191.1, ENSCING00000024444.1	ENSDARG00000044341.8, ENSDARG00000058585.6, ENSDARG00000061070.9, ENSDARG00000061357.8, ENSDARG00000075007.4, ENSDARG00000088593.4, ENSDARG00000093269.3, ENSDARG00000112011.1, ENSDARG00000116042.1	FBgn0031826, FBgn0051637	HPU_01529, HPU_03395, HPU_04568, HPU_04569, HPU_06770, HPU_09647, HPU_12276, HPU_12621, HPU_12649, HPU_12651, HPU_12653, HPU_14314, HPU_14827, HPU_15948, HPU_15949, HPU_18045, HPU_19631, HPU_21523, HPU_22523, HPU_24247	ENSG00000122863.5, ENSG00000135702.10, ENSG00000140835.8, ENSG00000147119.3, ENSG00000175040.4, ENSG00000175264.3, ENSG00000183196.4	ML004923a, ML033239a, ML033240a, ML068125a, ML071143a, ML08379a, ML11056a, ML20446a, ML205616a, ML27462a	ENSMUSG00000027221.6, ENSMUSG00000031952.6, ENSMUSG00000033350.8, ENSMUSG00000035930.10, ENSMUSG00000037347.8, ENSMUSG00000057337.15	v1g107994, v1g122621, v1g182889, v1g202521, v1g242891, v1g34192	Ocbimv22005147m.g	LOC100889433, LOC100890641, LOC100891100, LOC100891836, LOC100891876, LOC105440526, LOC105440528, LOC105440812, LOC105444666, LOC105444698, LOC115919258, LOC115920384, LOC115920898, LOC115923171, LOC115925253, LOC115929513, LOC115929852, LOC574872, LOC579076, LOC579709, LOC579726, LOC579907, LOC580095, LOC581661, LOC582783, LOC587922, LOC591686
OG0000135	XP_022080182.1, XP_022097439.1, XP_022097440.1, XP_022097443.1, XP_022097460.1, XP_022097461.1, XP_022097462.1, XP_022097463.1	Aqu2.1.26438_001, Aqu2.1.42033_001, Aqu2.1.42034_001, Aqu2.1.42035_001, Aqu2.1.42036_001	ARRDC2, ARRDC3	Cowc_CAOG_06986	ENSCING00000015247.2, ENSCING00000015335.2, ENSCING00000020110.1, ENSCING00000020544.1	ENSDARG00000020761.11, ENSDARG00000036028.5, ENSDARG00000036107.4, ENSDARG00000039443.6, ENSDARG00000052690.6, ENSDARG00000067664.5, ENSDARG00000068148.6, ENSDARG00000070000.6, ENSDARG00000079839.5, ENSDARG00000109340.1	FBgn0035103, FBgn0037465, FBgn0037517, FBgn0037518, FBgn0037519, FBgn0037520, FBgn0037521, FBgn0037853, FBgn0037856, FBgn0042101, FBgn0042102, FBgn0042103, FBgn0042104, FBgn0042105	HPU_01759, HPU_07396, HPU_07397, HPU_07398, HPU_11090, HPU_13132, HPU_17434, HPU_17435, HPU_20149, HPU_24612	ENSG00000105643.5, ENSG00000113369.4, ENSG00000117289.7, ENSG00000140450.7, ENSG00000197070.9, ENSG00000265972.1	ML01515a, ML03215a, ML08452a	ENSMUSG00000002910.12, ENSMUSG00000026972.16, ENSMUSG00000038393.15, ENSMUSG00000042659.16, ENSMUSG00000074794.11	NVE3506, v1g211321, v1g213920	Ocbimv22007065m.g, Ocbimv22014661m.g, Ocbimv22017064m.g, Ocbimv22022097m.g, Ocbimv22023927m.g, Ocbimv22023929m.g, Ocbimv22028694m.g, Ocbimv22035924m.g	LOC100889340, LOC105437207, LOC105437208, LOC105437209, LOC105437210, LOC115920256, LOC584568, LOC589384, LOC593090, LOC764294	Tadh_P11395, Tadh_P16016, Tadh_P16177, Tadh_P30250, Tadh_P30365, Tadh_P3476, Tadh_P56649, Tadh_P57019, Tadh_P59939, Tadh_P59940, Tadh_P59942, Tadh_P59946, Tadh_P59950, Tadh_P59952, Tadh_P59953, Tadh_P59957, Tadh_P59958, Tadh_P59959, Tadh_P59960, Tadh_P59962, Tadh_P59964, Tadh_P59966, Tadh_P60106, Tadh_P62069, Tadh_P64232, Tadh_P64233
OG0000136	XP_022082365.1, XP_022085769.1, XP_022085775.1, XP_022085776.1, XP_022095726.1	Aqu2.1.22793_001, Aqu2.1.22794_001, Aqu2.1.22795_001, Aqu2.1.31900_001, Aqu2.1.41692_001	CA12, CA4, CA7, CA8	Cowc_CAOG_00017	ENSCING00000010731.3, ENSCING00000012565.2, ENSCING00000014543.2, ENSCING00000014545.2, ENSCING00000014586.2	ENSDARG00000002259.10, ENSDARG00000011166.7, ENSDARG00000014488.10, ENSDARG00000015654.14, ENSDARG00000039098.8, ENSDARG00000040510.9, ENSDARG00000042293.8, ENSDARG00000043589.7, ENSDARG00000044512.6, ENSDARG00000045139.8, ENSDARG00000045644.7, ENSDARG00000061697.7, ENSDARG00000074666.4, ENSDARG00000087756.5, ENSDARG00000101778.2, ENSDARG00000102300.2, ENSDARG00000111390.1, ENSDARG00000113549.1	FBgn0027843, FBgn0027844, FBgn0030056, FBgn0039486	HPU_05635, HPU_05822, HPU_09305, HPU_13370, HPU_20816	ENSG00000074410.9, ENSG00000104267.5, ENSG00000107159.8, ENSG00000118298.6, ENSG00000133742.9, ENSG00000164879.6, ENSG00000167434.5, ENSG00000168748.9, ENSG00000169239.8, ENSG00000174990.3, ENSG00000178538.5, ENSG00000185015.3, ENSG00000264654.2	ML009152a, ML01323a, ML044613a, ML36932a	ENSMUSG00000000805.19, ENSMUSG00000025317.8, ENSMUSG00000027555.9, ENSMUSG00000027556.16, ENSMUSG00000027559.6, ENSMUSG00000027562.13, ENSMUSG00000028463.15, ENSMUSG00000031373.5, ENSMUSG00000031883.14, ENSMUSG00000032373.16, ENSMUSG00000038526.15, ENSMUSG00000041261.10, ENSMUSG00000090236.4	v1g101864, v1g107048, v1g118835, v1g121435, v1g170763, v1g200803, v1g90817	Ocbimv22001551m.g, Ocbimv22006872m.g, Ocbimv22023623m.g, Ocbimv22027531m.g, Ocbimv22032523m.g, Ocbimv22033130m.g, Ocbimv22037250m.g	LOC100891441, LOC100892103, LOC100892903, LOC115928528, LOC115928549, LOC115928879, LOC575052, LOC576041, LOC577690, LOC583821, LOC585798, LOC590675, LOC591885, LOC763149	Tadh_P18497, Tadh_P18628, Tadh_P24380, Tadh_P37760, Tadh_P51646, Tadh_P51647, Tadh_P51649, Tadh_P63940
OG0000137	XP_022082620.1, XP_022099683.1, XP_022110811.1	Aqu2.1.24387_001, Aqu2.1.35291_001, Aqu2.1.36455_001, Aqu2.1.37585_001	SEMA6D		ENSCING00000013388.2, ENSCING00000013389.2, ENSCING00000014403.2, ENSCING00000014941.2	ENSDARG00000000189.12, ENSDARG00000002748.11, ENSDARG00000007560.12, ENSDARG00000011533.11, ENSDARG00000011672.12, ENSDARG00000013607.10, ENSDARG00000017369.11, ENSDARG00000019235.11, ENSDARG00000024775.10, ENSDARG00000036571.7, ENSDARG00000036626.8, ENSDARG00000040920.7, ENSDARG00000042210.8, ENSDARG00000042545.6, ENSDARG00000042616.6, ENSDARG00000052997.7, ENSDARG00000055373.8, ENSDARG000000588…	FBgn0011259, FBgn0011260, FBgn0016059, FBgn0264273, FBgn0284221	HPU_10408, HPU_11698, HPU_15522, HPU_17643, HPU_17644, HPU_17817	ENSG00000010319.2, ENSG00000075213.6, ENSG00000082684.10, ENSG00000092421.12, ENSG00000112902.7, ENSG00000135622.8, ENSG00000137872.11, ENSG00000143434.11, ENSG00000153993.9, ENSG00000167680.11, ENSG00000168758.6, ENSG00000170381.8, ENSG00000185033.10, ENSG00000187764.7, ENSG00000196189.8, ENSG00000262015.3	ML014910a, ML02152a, ML025011a, ML04601a, ML104325a, ML15458a, ML174724a, ML21527a	ENSMUSG00000000627.16, ENSMUSG00000001227.13, ENSMUSG00000019647.18, ENSMUSG00000021451.17, ENSMUSG00000021904.7, ENSMUSG00000022231.11, ENSMUSG00000026121.14, ENSMUSG00000027200.18, ENSMUSG00000028064.18, ENSMUSG00000028883.20, ENSMUSG00000030539.14, ENSMUSG00000038777.20, ENSMUSG00000040254.12, ENSMUSG00000052133.17, ENSMUSG00000057969.16, ENSMUSG00000063531.8	v1g197331	Ocbimv22000340m.g, Ocbimv22015240m.g, Ocbimv22039493m.g	LOC100889734, LOC580797, LOC581320, LOC582531	Tadh_P53875, Tadh_P53879
OG0000138	XP_022085285.1, XP_022089306.1, XP_022089307.1, XP_022091487.1, XP_022092521.1, XP_022092522.1, XP_022092523.1, XP_022092652.1, XP_022097182.1, XP_022102575.1, XP_022102576.1, XP_022102577.1, XP_022102578.1, XP_022107294.1, XP_022109857.1	Aqu2.1.18291_001, Aqu2.1.24972_001, Aqu2.1.34856_001, Aqu2.1.41895_001, Aqu2.1.43909_001	ABCA1, ABCA3, ABCA5	Cowc_CAOG_00533, Cowc_CAOG_02860, Cowc_CAOG_03466	ENSCING00000005561.3, ENSCING00000006657.3, ENSCING00000020373.1, ENSCING00000021853.1	ENSDARG00000013500.11, ENSDARG00000057169.6, ENSDARG00000062661.10, ENSDARG00000074041.7, ENSDARG00000074221.5, ENSDARG00000074635.7, ENSDARG00000074749.5, ENSDARG00000079009.6, ENSDARG00000100524.3	FBgn0028539, FBgn0031169, FBgn0031170, FBgn0031171, FBgn0034493, FBgn0036747, FBgn0261998, FBgn0263747	HPU_07458, HPU_07842, HPU_09394, HPU_12616, HPU_12617, HPU_18509, HPU_19787	ENSG00000064687.8, ENSG00000107331.12, ENSG00000141338.9, ENSG00000144452.10, ENSG00000154258.12, ENSG00000154262.8, ENSG00000154263.13, ENSG00000154265.11, ENSG00000165029.11, ENSG00000167972.9, ENSG00000179869.10, ENSG00000198691.7	ML00143a, ML01291a, ML016712a, ML016715a, ML043521a	ENSMUSG00000004668.15, ENSMUSG00000015243.5, ENSMUSG00000018800.15, ENSMUSG00000020620.15, ENSMUSG00000024130.17, ENSMUSG00000026944.19, ENSMUSG00000028125.15, ENSMUSG00000035435.18, ENSMUSG00000035722.16, ENSMUSG00000041797.8, ENSMUSG00000041828.17, ENSMUSG00000044749.14, ENSMUSG00000050296.15, ENSMUSG00000051900.14, ENSMUSG00000054746.19, ENSMUSG00000062017.16	NVE385, NVE386, v1g134819, v1g134820, v1g168693, v1g82333, v1g87844	Ocbimv22009544m.g, Ocbimv22030886m.g, Ocbimv22031289m.g, Ocbimv22037736m.g	LOC100890089, LOC100891819, LOC373526, LOC586285, LOC588724, LOC589328, LOC593710, LOC594802	Tadh_P10137, Tadh_P31511, Tadh_P49936, Tadh_P53677, Tadh_P60879
OG0000139		Aqu2.1.33354_001		Cowc_CAOG_00069, Cowc_CAOG_00352, Cowc_CAOG_00424, Cowc_CAOG_00983, Cowc_CAOG_01221, Cowc_CAOG_01616, Cowc_CAOG_01660, Cowc_CAOG_01724, Cowc_CAOG_01819, Cowc_CAOG_02475, Cowc_CAOG_02920, Cowc_CAOG_02928, Cowc_CAOG_02949, Cowc_CAOG_03306, Cowc_CAOG_03935, Cowc_CAOG_04154, Cowc_CAOG_04230, Cowc_CAOG_04435, Cowc_CAOG_04436, Cowc_CAOG_04507, Cowc_CAOG_04680, Cowc_CAOG_05042, Cowc_CAOG_05085, Cowc_CAO…
OG0000140	XP_022080540.1, XP_022091608.1, XP_022092788.1, XP_022092789.1, XP_022092790.1, XP_022092791.1, XP_022092793.1, XP_022098055.1, XP_022108016.1, XP_022111724.1	Aqu2.1.00189_001, Aqu2.1.00430_001, Aqu2.1.01246_001, Aqu2.1.02310_001, Aqu2.1.06316_001, Aqu2.1.06724_001, Aqu2.1.25773_001, Aqu2.1.26326_001, Aqu2.1.31950_001, Aqu2.1.33324_001, Aqu2.1.33439_001, Aqu2.1.34472_001, Aqu2.1.37150_001, Aqu2.1.37791_001, Aqu2.1.38488_001, Aqu2.1.41163_001, Aqu2.1.41164_001, Aqu2.1.42092_001	DCHS1, FAT1, FAT4	Cowc_CAOG_08574	ENSCING00000000549.3, ENSCING00000002930.3, ENSCING00000005946.3	ENSDARG00000007561.10, ENSDARG00000017591.11, ENSDARG00000018923.11, ENSDARG00000019063.9, ENSDARG00000033840.9, ENSDARG00000037286.9, ENSDARG00000070025.7, ENSDARG00000079850.6, ENSDARG00000087709.3, ENSDARG00000095360.2, ENSDARG00000105285.2, ENSDARG00000112098.1, ENSDARG00000115403.1	FBgn0001075, FBgn0038247, FBgn0038439, FBgn0261574, FBgn0284247	HPU_01839, HPU_04947, HPU_06925, HPU_09344, HPU_22464	ENSG00000083857.9, ENSG00000086570.8, ENSG00000107736.15, ENSG00000165323.11, ENSG00000166341.6, ENSG00000196159.7, ENSG00000197410.8	ML00359a, ML07213a, ML092621a, ML106621a	ENSMUSG00000012819.17, ENSMUSG00000036862.16, ENSMUSG00000046743.7, ENSMUSG00000055333.15, ENSMUSG00000070047.15, ENSMUSG00000074505.7, ENSMUSG00000102692.2	v1g10520, v1g107177, v1g122785, v1g129882, v1g20073, v1g20161, v1g207189, v1g224248, v1g30053	Ocbimv22000681m.g, Ocbimv22002738m.g, Ocbimv22008228m.g, Ocbimv22009524m.g, Ocbimv22010888m.g, Ocbimv22016416m.g, Ocbimv22017536m.g, Ocbimv22020929m.g, Ocbimv22021738m.g, Ocbimv22033103m.g, Ocbimv22035023m.g, Ocbimv22035625m.g	LOC100892029, LOC115922204, LOC115922231, LOC115922232, LOC580257, LOC580282, LOC580453, LOC594236, LOC594286	Tadh_P10055, Tadh_P25152, Tadh_P31660, Tadh_P84
OG0000141	XP_022082185.1, XP_022082274.1, XP_022082312.1, XP_022082316.1, XP_022082448.1, XP_022082449.1, XP_022110739.1	Aqu2.1.40905_001	TUBB2B, TUBB2C	Cowc_CAOG_03516, Cowc_CAOG_03517	ENSCING00000006957.3, ENSCING00000007589.3	ENSDARG00000002344.9, ENSDARG00000016301.7, ENSDARG00000037997.6, ENSDARG00000039522.7, ENSDARG00000041723.4, ENSDARG00000053066.5, ENSDARG00000098591.2, ENSDARG00000104436.2, ENSDARG00000104801.2, ENSDARG00000116706.1, ENSDARG00000117112.1	FBgn0003889, FBgn0003890, FBgn0052396, FBgn0284243, FBgn0288686	HPU_06830, HPU_12325, HPU_18400, HPU_23833	ENSG00000101162.3, ENSG00000104833.6, ENSG00000137267.5, ENSG00000137285.9, ENSG00000173213.7, ENSG00000173876.9, ENSG00000176014.8, ENSG00000183311.12, ENSG00000188229.5, ENSG00000196230.8, ENSG00000224156.6, ENSG00000227739.6, ENSG00000229684.6, ENSG00000232421.6, ENSG00000232575.6, ENSG00000235067.6, ENSG00000258947.2, ENSG00000261456.1	ML020045a, ML07214a, ML141755a, ML218013a, ML24281a, ML35937a	ENSMUSG00000001473.8, ENSMUSG00000001525.11, ENSMUSG00000016255.6, ENSMUSG00000036752.5, ENSMUSG00000045136.7, ENSMUSG00000058672.8, ENSMUSG00000062380.5, ENSMUSG00000062591.6	v1g118944, v1g163734, v1g167737, v1g196813, v1g213425, v1g213429, v1g229095, v1g230370, v1g245773	Ocbimv22000735m.g, Ocbimv22006314m.g, Ocbimv22006874m.g, Ocbimv22007862m.g, Ocbimv22029114m.g, Ocbimv22029847m.g, Ocbimv22032594m.g	LOC105437139, LOC115917993, LOC115918681, LOC115920279, LOC115923673, LOC115923677, LOC115924520, LOC115924521, LOC115924522, LOC115924524, LOC115924526, LOC115924527, LOC373275, LOC576571, LOC577036, LOC584883, LOC586940, LOC587631, LOC591018, LOC593362, LOC594231, LOC594405, LOC594413, LOC755967, LOC756205	Tadh_P22309, Tadh_P63686
OG0000142	XP_022082853.1, XP_022086336.1, XP_022087929.1, XP_022088570.1, XP_022092822.1, XP_022094156.1, XP_022096880.1, XP_022099666.1, XP_022109003.1, XP_022109095.1, XP_022109353.1, XP_022110718.1, XP_022110763.1, XP_022110764.1, XP_022110765.1, XP_022110766.1	Aqu2.1.35240_001, Aqu2.1.35241_001	FUT4, FUT5, FUT6, FUT7, TUBGCP6		ENSCING00000001142.3	ENSDARG00000016460.6, ENSDARG00000044775.7, ENSDARG00000059056.6, ENSDARG00000070979.4, ENSDARG00000074362.4, ENSDARG00000109567.1	FBgn0035217, FBgn0036485, FBgn0044872	HPU_00219, HPU_01345, HPU_01639, HPU_04606, HPU_07432, HPU_10860, HPU_16287, HPU_17623, HPU_18482, HPU_25097	ENSG00000130383.6, ENSG00000156413.9, ENSG00000171124.8, ENSG00000172461.6, ENSG00000180549.7, ENSG00000196371.2		ENSMUSG00000036587.14, ENSMUSG00000049307.7, ENSMUSG00000055373.9	NVE14250, NVE62, v1g102482, v1g107116, v1g107427, v1g119073, v1g121141, v1g141659, v1g146158, v1g164969, v1g207376, v1g24774, v1g34520, v1g55147, v1g88466, v1g98008, v1g99846, v1g99848	Ocbimv22015474m.g, Ocbimv22032040m.g, Ocbimv22032667m.g, Ocbimv22034879m.g	LOC100889331, LOC100890159, LOC100890299, LOC100891552, LOC105437757, LOC105440751, LOC105445519, LOC115920412, LOC115922482, LOC115922505, LOC115922540, LOC115922868, LOC115925446, LOC115925447, LOC115925451, LOC115925452, LOC115927583, LOC115927597, LOC591359, LOC753114, LOC753631, LOC763275	Tadh_P20532, Tadh_P26273, Tadh_P26518, Tadh_P34075, Tadh_P34397, Tadh_P3614, Tadh_P3761, Tadh_P3853, Tadh_P4004, Tadh_P4073, Tadh_P5608, Tadh_P60294, Tadh_P60873
OG0000143		Aqu2.1.00821_001, Aqu2.1.01410_001, Aqu2.1.01422_001, Aqu2.1.02143_001, Aqu2.1.02160_001, Aqu2.1.02315_001, Aqu2.1.02947_001, Aqu2.1.03099_001, Aqu2.1.04129_001, Aqu2.1.04535_001, Aqu2.1.04959_001, Aqu2.1.05067_001, Aqu2.1.05186_001, Aqu2.1.05234_001, Aqu2.1.05667_001, Aqu2.1.05669_001, Aqu2.1.06257_001, Aqu2.1.06599_001, Aqu2.1.06837_001, Aqu2.1.07158_001, Aqu2.1.07183_001, Aqu2.1.07628_001, Aqu…
OG0000144			Hypp1041, Hypp11344, Hypp11455, Hypp11566, Hypp11567, Hypp12141, Hypp12156, Hypp12530, Hypp12849, Hypp1294, Hypp1295, Hypp1296, Hypp12988, Hypp13069, Hypp132, Hypp13286, Hypp13290, Hypp1338, Hypp13477, Hypp13617, Hypp13654, Hypp13681, Hypp13774, Hypp13804, Hypp13891, Hypp13921, Hypp13961, Hypp14251, Hypp14607, Hypp14639, Hypp14651, Hypp14669, Hypp14932, Hypp14984, Hypp15014, Hypp1524, Hypp15346, …							ML003617a, ML06459a, ML42681a
OG0000145	XP_022098741.1, XP_022098742.1, XP_022098745.1, XP_022098746.1		SERPINB1, SERPINB3, SERPINC1		ENSCING00000007413.3, ENSCING00000009089.3, ENSCING00000013191.2, ENSCING00000019069.1, ENSCING00000019540.1	ENSDARG00000014556.10, ENSDARG00000034168.9, ENSDARG00000042684.6, ENSDARG00000055416.8, ENSDARG00000057263.6, ENSDARG00000070396.4, ENSDARG00000091801.5, ENSDARG00000095830.3, ENSDARG00000096888.2, ENSDARG00000109657.1, ENSDARG00000110644.1, ENSDARG00000114606.1	FBgn0002930, FBgn0028983, FBgn0028986, FBgn0028987, FBgn0028988, FBgn0033112, FBgn0033115, FBgn0034195, FBgn0044011, FBgn0051902, FBgn0053121, FBgn0083141, FBgn0265137	HPU_01513, HPU_07872, HPU_11233, HPU_13123, HPU_18414, HPU_25140	ENSG00000021355.8, ENSG00000057149.10, ENSG00000117601.9, ENSG00000124570.13, ENSG00000163536.8, ENSG00000166401.9, ENSG00000166634.2, ENSG00000170542.5, ENSG00000197632.4, ENSG00000197641.7, ENSG00000206072.8, ENSG00000206073.6, ENSG00000221887.4, ENSG00000242550.1	ML005334a, ML025013a, ML04477a, ML098613a, ML098614a	ENSMUSG00000021403.4, ENSMUSG00000021404.13, ENSMUSG00000026315.14, ENSMUSG00000026327.9, ENSMUSG00000026715.13, ENSMUSG00000027834.16, ENSMUSG00000038327.9, ENSMUSG00000042842.12, ENSMUSG00000044594.15, ENSMUSG00000044734.17, ENSMUSG00000045827.11, ENSMUSG00000047889.10, ENSMUSG00000048775.11, ENSMUSG00000051029.9, ENSMUSG00000052180.16, ENSMUSG00000054266.3, ENSMUSG00000057726.4, ENSMUSG0000005…	v1g122048, v1g186693, v1g230428	Ocbimv22028244m.g, Ocbimv22028246m.g, Ocbimv22028248m.g, Ocbimv22035981m.g, Ocbimv22035982m.g, Ocbimv22039464m.g	LOC115917949, LOC115918051, LOC115926943, LOC581751, LOC582964, LOC592404	Tadh_P50363, Tadh_P63332
OG0000146		Aqu2.1.04931_001, Aqu2.1.38478_001	Hypp13532			ENSDARG00000069563.8	FBgn0286741	HPU_04378, HPU_04379, HPU_05799, HPU_09410, HPU_09412, HPU_09413, HPU_09968, HPU_10500, HPU_10645, HPU_11767, HPU_15727, HPU_16234, HPU_17718, HPU_17731, HPU_18658, HPU_20231, HPU_20324, HPU_21138, HPU_21141, HPU_21890, HPU_24384				v1g18413, v1g207102, v1g242646	Ocbimv22037249m.g	LOC100888716, LOC100889166, LOC100889366, LOC100890230, LOC100891735, LOC100891801, LOC100892505, LOC105436692, LOC105438031, LOC105438035, LOC105438036, LOC105438356, LOC105438510, LOC105438511, LOC105439693, LOC105439736, LOC105439740, LOC105439742, LOC105439841, LOC105440704, LOC105440710, LOC105440712, LOC105441883, LOC105442385, LOC105442658, LOC105442660, LOC105444360, LOC105444495, LOC1054…
OG0000147													Ocbimv22000074m.g, Ocbimv22000964m.g, Ocbimv22001117m.g, Ocbimv22001541m.g, Ocbimv22001817m.g, Ocbimv22001936m.g, Ocbimv22002903m.g, Ocbimv22002959m.g, Ocbimv22003014m.g, Ocbimv22003220m.g, Ocbimv22003443m.g, Ocbimv22003753m.g, Ocbimv22003980m.g, Ocbimv22003986m.g, Ocbimv22004520m.g, Ocbimv22005654m.g, Ocbimv22006498m.g, Ocbimv22006566m.g, Ocbimv22006668m.g, Ocbimv22006957m.g, Ocbimv22007918m.g, …
OG0000148	XP_022079967.1, XP_022083625.1, XP_022083756.1, XP_022083764.1, XP_022084379.1, XP_022084951.1, XP_022090698.1	Aqu2.1.02459_001, Aqu2.1.07761_001, Aqu2.1.08944_001, Aqu2.1.24444_001, Aqu2.1.24445_001, Aqu2.1.39987_001, Aqu2.1.41054_001, Aqu2.1.41056_001, Aqu2.1.41057_001, Aqu2.1.43667_001	ITGA5, ITGA6, ITGA8	Cowc_CAOG_01284, Cowc_CAOG_01284T0, Cowc_CAOG_02006	ENSCING00000000871.3, ENSCING00000002936.3, ENSCING00000006419.3, ENSCING00000013582.2, ENSCING00000014080.1	ENSDARG00000006314.12, ENSDARG00000006353.12, ENSDARG00000012824.10, ENSDARG00000018687.12, ENSDARG00000032435.7, ENSDARG00000037917.7, ENSDARG00000042282.8, ENSDARG00000056018.7, ENSDARG00000069946.6, ENSDARG00000078717.6, ENSDARG00000099348.2, ENSDARG00000103056.3, ENSDARG00000109859.1, ENSDARG00000110478.1	FBgn0001250, FBgn0004456, FBgn0034005, FBgn0034880, FBgn0286785	HPU_11581, HPU_13636, HPU_14543, HPU_17189, HPU_18418, HPU_19815, HPU_21666, HPU_22914, HPU_23092, HPU_23093	ENSG00000005884.13, ENSG00000005961.13, ENSG00000077943.7, ENSG00000091409.10, ENSG00000115232.9, ENSG00000135424.11, ENSG00000138448.7, ENSG00000144668.7, ENSG00000161638.6	ML055113a, ML09514a, ML27361a, ML27362a, ML30811a, ML463512a, ML463513a	ENSMUSG00000000555.9, ENSMUSG00000001507.17, ENSMUSG00000025348.11, ENSMUSG00000026768.11, ENSMUSG00000027009.19, ENSMUSG00000027087.12, ENSMUSG00000027111.17, ENSMUSG00000034664.14, ENSMUSG00000039115.14	NVE14923, NVE14924, NVE20681, v1g196726, v1g238305	Ocbimv22010764m.g, Ocbimv22012334m.g, Ocbimv22016113m.g, Ocbimv22027785m.g, Ocbimv22027786m.g, Ocbimv22032934m.g, Ocbimv22033735m.g	LOC100889527, LOC105436778, LOC105444097, LOC115922137, LOC373206, LOC581907, LOC583516, LOC584174, LOC589343, LOC590692	Tadh_P54908, Tadh_P54964
OG0000149	XP_022092073.1, XP_022092124.1, XP_022092125.1, XP_022092126.1, XP_022094565.1, XP_022102671.1, XP_022102682.1, XP_022104547.1	Aqu2.1.37743_001, Aqu2.1.37744_001	Hypp11513, Hypp11514, Hypp12437, Hypp12617, Hypp13252, Hypp13253, Hypp13254, Hypp13255, Hypp13256, Hypp13288, Hypp13289, Hypp13519, Hypp13653, Hypp1468, Hypp1486, Hypp1487, Hypp14889, Hypp14981, Hypp14982, Hypp1535, Hypp15411, Hypp1685, Hypp1829, Hypp2542, Hypp2543, Hypp3585, Hypp3586, Hypp3980, Hypp4827, Hypp4828, Hypp4829, Hypp7351, Hypp7352, Hypp7354, Hypp7447, Hypp7497, Hypp7498, Hypp7868, Hy…	Cowc_CAOG_01136	ENSCING00000006708.3, ENSCING00000018078.1, ENSCING00000019820.1	ENSDARG00000075191.5	FBgn0025835, FBgn0052645	HPU_04316, HPU_06063, HPU_09629, HPU_09630, HPU_09631, HPU_12949, HPU_15092, HPU_21574, HPU_23015, HPU_24310, HPU_24313		ML06497a, ML06498a, ML089411a, ML17723a, ML33727a	ENSMUSG00000046610.16	v1g160622, v1g86704, v1g86778	Ocbimv22005642m.g, Ocbimv22010837m.g, Ocbimv22015999m.g, Ocbimv22031413m.g, Ocbimv22031414m.g, Ocbimv22036648m.g	LOC100888477, LOC100888663, LOC100888821, LOC100889196, LOC100889592, LOC100892460, LOC100892664, LOC100892874, LOC100894037, LOC115923580, LOC115924148, LOC115927886, LOC579328, LOC582843, LOC585706, LOC587381, LOC588199, LOC589333, LOC755709, LOC762899	Tadh_P55740
OG0000150		Aqu2.1.00552_001, Aqu2.1.01000_001, Aqu2.1.01041_001, Aqu2.1.01802_001, Aqu2.1.01950_001, Aqu2.1.02045_001, Aqu2.1.02046_001, Aqu2.1.03341_001, Aqu2.1.03909_001, Aqu2.1.05863_001, Aqu2.1.05926_001, Aqu2.1.06871_001, Aqu2.1.07041_001, Aqu2.1.07122_001, Aqu2.1.07564_001, Aqu2.1.07603_001, Aqu2.1.08062_001, Aqu2.1.08448_001, Aqu2.1.09447_001, Aqu2.1.11510_001, Aqu2.1.12132_001, Aqu2.1.13041_001, Aqu…	Hypp1191, Hypp1402, Hypp3097, Hypp3206, Hypp3334, Hypp4412, Hypp545, Hypp547, Hypp6184, Hypp6490, Hypp7955, Hypp7956, RPL14							ML073249a		v1g247445	Ocbimv22000319m.g, Ocbimv22000941m.g, Ocbimv22030314m.g
OG0000151	XP_022083607.1	Aqu2.1.00518_001, Aqu2.1.01211_001, Aqu2.1.01547_001, Aqu2.1.02519_001, Aqu2.1.04897_001, Aqu2.1.06105_001, Aqu2.1.06106_001, Aqu2.1.07560_001, Aqu2.1.08443_001, Aqu2.1.08444_001, Aqu2.1.08445_001, Aqu2.1.08446_001, Aqu2.1.08662_001, Aqu2.1.08663_001, Aqu2.1.08664_001, Aqu2.1.08665_001, Aqu2.1.08666_001, Aqu2.1.08667_001, Aqu2.1.08668_001, Aqu2.1.09660_001, Aqu2.1.09661_001, Aqu2.1.10479_001, Aqu…						HPU_08480, HPU_14036	ENSG00000175104.10	ML13485a		v1g178259, v1g227950	Ocbimv22030800m.g	LOC115925587, LOC584052, LOC585060, LOC591826
OG0000152		Aqu2.1.00691_001, Aqu2.1.01001_001, Aqu2.1.01794_001, Aqu2.1.02359_001, Aqu2.1.02746_001, Aqu2.1.03209_001, Aqu2.1.03464_001, Aqu2.1.03772_001, Aqu2.1.04150_001, Aqu2.1.04215_001, Aqu2.1.04312_001, Aqu2.1.04313_001, Aqu2.1.04922_001, Aqu2.1.06122_001, Aqu2.1.06658_001, Aqu2.1.07098_001, Aqu2.1.07396_001, Aqu2.1.07476_001, Aqu2.1.07902_001, Aqu2.1.07903_001, Aqu2.1.08203_001, Aqu2.1.08204_001, Aqu…										v1g122573
OG0000153										ML00064a, ML001117a, ML00202a, ML00213a, ML00766a, ML00884a, ML00896a, ML00897a, ML00898a, ML01016a, ML01074a, ML014311a, ML015419a, ML01545a, ML01572a, ML016012a, ML01614a, ML019813a, ML02097a, ML02666a, ML030414a, ML030923a, ML03095a, ML03127a, ML033225a, ML033615a, ML034314a, ML03526a, ML03571a, ML03816a, ML04131a, ML042717a, ML042726a, ML04348a, ML044914a, ML046115a, ML046410a, ML046424a, ML0…
OG0000154	XP_022085829.1		CTCFL, ZEB1, ZNF235, ZNF544, ZNF653, ZNF91		ENSCING00000005726.3, ENSCING00000023012.1	ENSDARG00000012642.10, ENSDARG00000032285.5, ENSDARG00000074453.5, ENSDARG00000074768.4, ENSDARG00000076807.6, ENSDARG00000087046.6, ENSDARG00000088084.5, ENSDARG00000088331.5, ENSDARG00000090817.4, ENSDARG00000092608.4, ENSDARG00000096689.2, ENSDARG00000098362.2, ENSDARG00000098424.2, ENSDARG00000101093.2, ENSDARG00000102033.2, ENSDARG00000102363.2, ENSDARG00000103795.3, ENSDARG00000104041.3, EN…	FBgn0001133, FBgn0029928, FBgn0030003, FBgn0030206, FBgn0030314, FBgn0030316, FBgn0033491, FBgn0034062, FBgn0034114, FBgn0034379, FBgn0035036, FBgn0036294, FBgn0051388, FBgn0270924			ML008717a, ML257638a, ML45832a, ML46358a		NVE3110	Ocbimv22000393m.g, Ocbimv22000715m.g, Ocbimv22001508m.g, Ocbimv22001722m.g, Ocbimv22001769m.g, Ocbimv22002767m.g, Ocbimv22004043m.g, Ocbimv22004641m.g, Ocbimv22005876m.g, Ocbimv22006487m.g, Ocbimv22007117m.g, Ocbimv22008402m.g, Ocbimv22008783m.g, Ocbimv22008983m.g, Ocbimv22012519m.g, Ocbimv22012542m.g, Ocbimv22012546m.g, Ocbimv22012574m.g, Ocbimv22012706m.g, Ocbimv22015820m.g, Ocbimv22015824m.g, …
OG0000155											ENSMUSG00000035523.9, ENSMUSG00000046924.5, ENSMUSG00000057513.4, ENSMUSG00000058631.7, ENSMUSG00000062483.5, ENSMUSG00000062598.4, ENSMUSG00000066850.3, ENSMUSG00000074291.4, ENSMUSG00000074311.4, ENSMUSG00000074322.6, ENSMUSG00000078808.6, ENSMUSG00000090411.3, ENSMUSG00000090715.3, ENSMUSG00000091435.2, ENSMUSG00000091638.4, ENSMUSG00000091652.3, ENSMUSG00000091874.3, ENSMUSG00000092297.2, ENS…
OG0000156											ENSMUSG00000031125.3, ENSMUSG00000054626.12, ENSMUSG00000067909.5, ENSMUSG00000071788.6, ENSMUSG00000073177.9, ENSMUSG00000073245.11, ENSMUSG00000073247.4, ENSMUSG00000073255.11, ENSMUSG00000073257.4, ENSMUSG00000073267.6, ENSMUSG00000079655.10, ENSMUSG00000080725.10, ENSMUSG00000081218.2, ENSMUSG00000082639.9, ENSMUSG00000083628.2, ENSMUSG00000084063.2, ENSMUSG00000093895.8, ENSMUSG00000093923.8…
OG0000157	XP_022079886.1, XP_022079888.1, XP_022079977.1, XP_022080067.1, XP_022080068.1, XP_022080099.1, XP_022080169.1	Aqu2.1.02115_001, Aqu2.1.02719_001, Aqu2.1.06258_001, Aqu2.1.07157_001, Aqu2.1.40035_001, Aqu2.1.40037_001, Aqu2.1.43893_001	COL22A1, COL29A1, MATN4, VIT		ENSCING00000005241.3, ENSCING00000019222.1, ENSCING00000021290.1, ENSCING00000021495.1, ENSCING00000022834.1, ENSCING00000023100.1, ENSCING00000024530.1	ENSDARG00000030215.10, ENSDARG00000069245.7, ENSDARG00000069265.6, ENSDARG00000076623.4, ENSDARG00000077084.6			ENSG00000124159.11, ENSG00000132031.8, ENSG00000162510.5		ENSMUSG00000016995.18, ENSMUSG00000020583.5, ENSMUSG00000040533.8	NVE21838, NVE22431, NVE257, v1g105619, v1g105672, v1g106492, v1g11794, v1g123518, v1g133516, v1g133522, v1g152691, v1g153509, v1g196376, v1g198700, v1g200128, v1g200262, v1g221081, v1g221583, v1g225712, v1g238863, v1g243374, v1g27325, v1g2784, v1g38294, v1g4365, v1g78975, v1g79027, v1g79516, v1g79543, v1g79592, v1g828, v1g86595, v1g92584, v1g94121	Ocbimv22002258m.g, Ocbimv22002580m.g, Ocbimv22004863m.g, Ocbimv22005036m.g, Ocbimv22007257m.g, Ocbimv22007574m.g, Ocbimv22009968m.g, Ocbimv22010637m.g, Ocbimv22012679m.g, Ocbimv22012680m.g, Ocbimv22012681m.g, Ocbimv22012683m.g, Ocbimv22014794m.g, Ocbimv22016663m.g, Ocbimv22017267m.g, Ocbimv22019448m.g, Ocbimv22020560m.g, Ocbimv22020572m.g, Ocbimv22020573m.g, Ocbimv22021679m.g, Ocbimv22023244m.g, …
OG0000158	XP_022083907.1, XP_022086568.1, XP_022095175.1, XP_022096480.1, XP_022096868.1		A2ML1, CD109, CPAMD8, PZP	Cowc_CAOG_00912	ENSCING00000001054.3, ENSCING00000004504.3, ENSCING00000009152.3, ENSCING00000019625.1	ENSDARG00000008835.10, ENSDARG00000021004.11, ENSDARG00000041645.6, ENSDARG00000041685.8, ENSDARG00000043719.5, ENSDARG00000053462.8, ENSDARG00000056314.8, ENSDARG00000056530.7, ENSDARG00000060609.8, ENSDARG00000074764.3, ENSDARG00000075737.5, ENSDARG00000078183.4, ENSDARG00000078757.5, ENSDARG00000087359.5, ENSDARG00000093068.3, ENSDARG00000093199.4, ENSDARG00000097105.2, ENSDARG00000100979.2, E…	FBgn0041180, FBgn0041181, FBgn0041182, FBgn0041183, FBgn0267488	HPU_00086, HPU_00088, HPU_03501, HPU_04180, HPU_12715, HPU_15211, HPU_15212, HPU_16903, HPU_16904, HPU_16906, HPU_16909, HPU_21958	ENSG00000106804.6, ENSG00000125730.12, ENSG00000126838.5, ENSG00000156535.9, ENSG00000160111.8, ENSG00000166535.15, ENSG00000175899.10	ML32096a, ML32097a	ENSMUSG00000024164.16, ENSMUSG00000026874.11, ENSMUSG00000030111.10, ENSMUSG00000030131.9, ENSMUSG00000030359.15, ENSMUSG00000046186.9, ENSMUSG00000047228.10, ENSMUSG00000059908.10, ENSMUSG00000108022.2	NVE18540, v1g11150, v1g129727, v1g129769, v1g131171, v1g174172, v1g210666	Ocbimv22008489m.g, Ocbimv22009422m.g, Ocbimv22009425m.g, Ocbimv22017223m.g, Ocbimv22018926m.g, Ocbimv22028598m.g, Ocbimv22031493m.g, Ocbimv22034226m.g	GeneID_373284, LOC100888147, LOC100892832, LOC100893314, LOC100894118, LOC115918155, LOC115918403, LOC115920671, LOC579544, LOC579831, LOC590712, LOC594725, LOC594798, LOC757285, LOC763486	Tadh_P55768, Tadh_P63880
OG0000159		Aqu2.1.00162_001, Aqu2.1.00472_001, Aqu2.1.01005_001, Aqu2.1.01625_001, Aqu2.1.07977_001, Aqu2.1.08278_001, Aqu2.1.08398_001, Aqu2.1.09737_001, Aqu2.1.09738_001, Aqu2.1.09908_001, Aqu2.1.10603_001, Aqu2.1.12591_001, Aqu2.1.13249_001, Aqu2.1.13486_001, Aqu2.1.13988_001, Aqu2.1.13989_001, Aqu2.1.15827_001, Aqu2.1.15828_001, Aqu2.1.15829_001, Aqu2.1.15830_001, Aqu2.1.16270_001, Aqu2.1.18003_001, Aqu…
OG0000160		Aqu2.1.00634_001, Aqu2.1.01562_001, Aqu2.1.01621_001, Aqu2.1.02371_001, Aqu2.1.04609_001, Aqu2.1.04681_001, Aqu2.1.05578_001, Aqu2.1.05649_001, Aqu2.1.05650_001, Aqu2.1.06921_001, Aqu2.1.08478_001, Aqu2.1.09219_001, Aqu2.1.10336_001, Aqu2.1.10475_001, Aqu2.1.11067_001, Aqu2.1.12828_001, Aqu2.1.12829_001, Aqu2.1.13067_001, Aqu2.1.13298_001, Aqu2.1.13533_001, Aqu2.1.13679_001, Aqu2.1.14380_001, Aqu…								ML008123a, ML01663a, ML02441a, ML03835a, ML039710a, ML04008a, ML052310a, ML05501a, ML057312a, ML070819a, ML11556a, ML13244a, ML143025a, ML16887a, ML17931a, ML21312a, ML22441a, ML234026a, ML274429a, ML348716a, ML463532a		NVE12982, v1g17236, v1g197766, v1g204985, v1g210997, v1g213517, v1g214320, v1g218589, v1g218890, v1g224911, v1g238584, v1g239675, v1g246365, v1g247836	Ocbimv22010805m.g, Ocbimv22035950m.g
OG0000161	XP_022106955.1		CIITA, NLRP3					HPU_03015, HPU_05691, HPU_06905, HPU_09982, HPU_09984, HPU_11759, HPU_12075, HPU_13128, HPU_13753, HPU_13754, HPU_14625, HPU_16645, HPU_16777, HPU_17438, HPU_17865, HPU_18483, HPU_18795, HPU_19207, HPU_19388, HPU_19825, HPU_22378, HPU_23142, HPU_23396, HPU_23399, HPU_23648, HPU_24927						LOC100888566, LOC100889875, LOC100890779, LOC100892038, LOC100893197, LOC100893514, LOC100893826, LOC100894092, LOC105436771, LOC105437645, LOC105438127, LOC105438428, LOC105438490, LOC105438532, LOC105438835, LOC105438837, LOC105438970, LOC105439103, LOC105439230, LOC105439700, LOC105439719, LOC105439913, LOC105440311, LOC105440534, LOC105440537, LOC105440679, LOC105440921, LOC105441905, LOC1054…
OG0000162	XP_022084451.1, XP_022088233.1, XP_022090636.1, XP_022090932.1, XP_022090957.1, XP_022090958.1, XP_022091037.1, XP_022093717.1, XP_022099537.1, XP_022099538.1, XP_022100681.1, XP_022100733.1, XP_022107606.1, XP_022107618.1, XP_022110912.1		BDH1, HSD17B2, HSD17B6, RDH16	Cowc_CAOG_05250	ENSCING00000006141.3, ENSCING00000007409.3	ENSDARG00000008306.12, ENSDARG00000017882.10, ENSDARG00000019260.8, ENSDARG00000038969.4, ENSDARG00000045553.7, ENSDARG00000059388.6	FBgn0033679, FBgn0262112	HPU_00220, HPU_01610, HPU_10039, HPU_15500, HPU_17921, HPU_20791	ENSG00000025423.7, ENSG00000073737.12, ENSG00000086696.6, ENSG00000135437.5, ENSG00000139547.6, ENSG00000161267.7, ENSG00000170426.1		ENSMUSG00000025350.16, ENSMUSG00000025396.8, ENSMUSG00000027068.7, ENSMUSG00000031844.9, ENSMUSG00000040127.14, ENSMUSG00000040134.9, ENSMUSG00000046598.16, ENSMUSG00000054052.6, ENSMUSG00000056148.9, ENSMUSG00000069456.5, ENSMUSG00000074639.7, ENSMUSG00000089789.2, ENSMUSG00000099009.2	NVE2030, v1g123682, v1g123699, v1g123713, v1g123720, v1g123722, v1g127195, v1g129211, v1g160897, v1g16279, v1g177208, v1g185226, v1g213829, v1g214506, v1g2466, v1g83011, v1g99318	Ocbimv22000636m.g, Ocbimv22000638m.g, Ocbimv22018874m.g, Ocbimv22022397m.g, Ocbimv22024448m.g, Ocbimv22024465m.g, Ocbimv22034589m.g	LOC115918616, LOC115921565, LOC115922202, LOC115927900, LOC115928323, LOC575923, LOC577402, LOC581727, LOC588241, LOC590976, LOC755047	Tadh_P15365, Tadh_P15835, Tadh_P15925, Tadh_P21854, Tadh_P22801, Tadh_P35982, Tadh_P54847, Tadh_P54855, Tadh_P56068
OG0000163	XP_022093558.1, XP_022103464.1	Aqu2.1.00214_001, Aqu2.1.00959_001, Aqu2.1.43313_001, Aqu2.1.43326_001	ENSG00000264424, MYH1, MYH10, MYH6, MYH7	Cowc_CAOG_03939, Cowc_CAOG_06481	ENSCING00000000302.3, ENSCING00000009459.3, ENSCING00000019496.1, ENSCING00000020363.1, ENSCING00000021245.1, ENSCING00000023668.1, ENSCING00000023791.1, ENSCING00000024002.1, ENSCING00000025130.1	ENSDARG00000000103.12, ENSDARG00000001014.14, ENSDARG00000001993.9, ENSDARG00000009782.9, ENSDARG00000012944.12, ENSDARG00000035322.7, ENSDARG00000035438.9, ENSDARG00000063295.8, ENSDARG00000067990.7, ENSDARG00000067995.7, ENSDARG00000067997.6, ENSDARG00000073732.6, ENSDARG00000076075.5, ENSDARG00000079564.4, ENSDARG00000079782.7, ENSDARG00000090637.3, ENSDARG00000095217.3, ENSDARG00000095930.3, …	FBgn0021776, FBgn0264695, FBgn0287873	HPU_09167, HPU_11055	ENSG00000006788.8, ENSG00000078814.11, ENSG00000092054.12, ENSG00000100345.16, ENSG00000105357.11, ENSG00000109061.9, ENSG00000109063.10, ENSG00000125414.14, ENSG00000133020.4, ENSG00000133026.8, ENSG00000133392.12, ENSG00000144821.5, ENSG00000197616.7, ENSG00000264424.1	ML022011a, ML02275a, ML305521a	ENSMUSG00000018830.11, ENSMUSG00000020900.16, ENSMUSG00000020908.16, ENSMUSG00000022443.18, ENSMUSG00000030739.20, ENSMUSG00000033196.18, ENSMUSG00000040752.17, ENSMUSG00000053093.17, ENSMUSG00000055775.17, ENSMUSG00000056328.15, ENSMUSG00000057003.13, ENSMUSG00000060180.13, ENSMUSG00000074652.4, ENSMUSG00000092009.2	NVE4823, v1g60683, v1g93924	Ocbimv22004481m.g, Ocbimv22020759m.g, Ocbimv22020761m.g	LOC373225, LOC580674	Tadh_P20764, Tadh_P51158
OG0000164		Aqu2.1.00051_001, Aqu2.1.00554_001, Aqu2.1.01059_001, Aqu2.1.01335_001, Aqu2.1.01937_001, Aqu2.1.03303_001, Aqu2.1.03364_001, Aqu2.1.03650_001, Aqu2.1.03651_001, Aqu2.1.04337_001, Aqu2.1.04533_001, Aqu2.1.04601_001, Aqu2.1.04602_001, Aqu2.1.04893_001, Aqu2.1.05175_001, Aqu2.1.05179_001, Aqu2.1.07141_001, Aqu2.1.07255_001, Aqu2.1.07256_001, Aqu2.1.07352_001, Aqu2.1.07353_001, Aqu2.1.08032_001, Aqu…
OG0000165		Aqu2.1.01397_001, Aqu2.1.01793_001, Aqu2.1.01877_001, Aqu2.1.02566_001, Aqu2.1.03241_001, Aqu2.1.03568_001, Aqu2.1.04178_001, Aqu2.1.04804_001, Aqu2.1.05135_001, Aqu2.1.06040_001, Aqu2.1.06687_001, Aqu2.1.06767_001, Aqu2.1.06832_001, Aqu2.1.06833_001, Aqu2.1.07052_001, Aqu2.1.07250_001, Aqu2.1.07263_001, Aqu2.1.07498_001, Aqu2.1.07938_001, Aqu2.1.08611_001, Aqu2.1.08796_001, Aqu2.1.08797_001, Aqu…
OG0000166													Ocbimv22000479m.g, Ocbimv22000653m.g, Ocbimv22001272m.g, Ocbimv22001756m.g, Ocbimv22002027m.g, Ocbimv22002054m.g, Ocbimv22002169m.g, Ocbimv22002170m.g, Ocbimv22002380m.g, Ocbimv22002812m.g, Ocbimv22003677m.g, Ocbimv22003793m.g, Ocbimv22003842m.g, Ocbimv22003933m.g, Ocbimv22004647m.g, Ocbimv22005335m.g, Ocbimv22006098m.g, Ocbimv22007437m.g, Ocbimv22007518m.g, Ocbimv22008530m.g, Ocbimv22008637m.g, …	LOC100891082	Tadh_P29852, Tadh_P34377, Tadh_P9374
OG0000167	XP_022085422.1	Aqu2.1.01758_001, Aqu2.1.01801_001, Aqu2.1.03862_001, Aqu2.1.05134_001, Aqu2.1.05648_001, Aqu2.1.06131_001, Aqu2.1.16689_001, Aqu2.1.32612_001, Aqu2.1.32613_001, Aqu2.1.37706_001, Aqu2.1.37708_001, Aqu2.1.41463_001	EPHB3		ENSCING00000002625.3, ENSCING00000003233.3, ENSCING00000005864.3, ENSCING00000006726.3, ENSCING00000007163.3, ENSCING00000011899.2	ENSDARG00000004635.14, ENSDARG00000010767.10, ENSDARG00000011600.12, ENSDARG00000017354.9, ENSDARG00000020080.12, ENSDARG00000021539.10, ENSDARG00000022727.9, ENSDARG00000022971.10, ENSDARG00000027112.9, ENSDARG00000031548.10, ENSDARG00000037373.10, ENSDARG00000039373.9, ENSDARG00000054454.10, ENSDARG00000057729.8, ENSDARG00000058284.6, ENSDARG00000075321.4, ENSDARG00000076757.7, ENSDARG000001007…	FBgn0025936	HPU_03142, HPU_03143	ENSG00000044524.6, ENSG00000070886.6, ENSG00000080224.13, ENSG00000106123.7, ENSG00000116106.7, ENSG00000133216.12, ENSG00000135333.9, ENSG00000142627.9, ENSG00000145242.9, ENSG00000146904.4, ENSG00000154928.12, ENSG00000182580.2, ENSG00000183317.12, ENSG00000196411.5, ENSG00000260195.1	ML35913a	ENSMUSG00000005958.16, ENSMUSG00000006445.4, ENSMUSG00000026235.15, ENSMUSG00000028289.13, ENSMUSG00000028661.9, ENSMUSG00000028664.15, ENSMUSG00000028876.8, ENSMUSG00000029245.17, ENSMUSG00000029710.16, ENSMUSG00000029859.7, ENSMUSG00000029869.8, ENSMUSG00000032537.16, ENSMUSG00000052504.8, ENSMUSG00000055540.16	NVE12212, NVE25508, NVE26112, NVE5319, NVE9063, v1g12570, v1g128719, v1g146109, v1g146932, v1g17263, v1g173481, v1g207152, v1g234961	Ocbimv22016454m.g, Ocbimv22021576m.g	LOC763632, LOC763766	Tadh_P12344, Tadh_P53296
OG0000168	XP_022089814.1, XP_022089815.1, XP_022090365.1, XP_022090366.1, XP_022090409.1, XP_022095599.1, XP_022104284.1, XP_022110709.1	Aqu2.1.27256_001, Aqu2.1.41380_001, Aqu2.1.44081_001	CASP2, CASP6, CASP7, Hypp8086		ENSCING00000001597.3, ENSCING00000003870.3, ENSCING00000005557.3, ENSCING00000007344.3, ENSCING00000013557.2, ENSCING00000014168.2, ENSCING00000016626.2, ENSCING00000024334.1	ENSDARG00000004325.9, ENSDARG00000017905.9, ENSDARG00000025608.10, ENSDARG00000055045.7, ENSDARG00000055550.5, ENSDARG00000062052.9, ENSDARG00000070272.5, ENSDARG00000070368.5, ENSDARG00000091836.4, ENSDARG00000091926.4, ENSDARG00000093405.3, ENSDARG00000104367.3, ENSDARG00000110300.1, ENSDARG00000111446.1, ENSDARG00000113754.1, ENSDARG00000115863.1, ENSDARG00000117004.1	FBgn0010501, FBgn0019972, FBgn0028381	HPU_05991, HPU_09833, HPU_12367, HPU_15143, HPU_16752, HPU_20066	ENSG00000003400.10, ENSG00000106144.15, ENSG00000132906.13, ENSG00000138794.5, ENSG00000164305.13, ENSG00000165806.15	ML154125a	ENSMUSG00000025076.13, ENSMUSG00000027997.10, ENSMUSG00000028914.14, ENSMUSG00000029863.14, ENSMUSG00000031628.10	v1g100451, v1g110116, v1g125844, v1g135708, v1g234845, v1g234921	Ocbimv22002600m.g, Ocbimv22006801m.g, Ocbimv22009004m.g, Ocbimv22009006m.g, Ocbimv22009007m.g, Ocbimv22009008m.g, Ocbimv22012387m.g, Ocbimv22017412m.g, Ocbimv22018498m.g, Ocbimv22018499m.g, Ocbimv22027637m.g, Ocbimv22027859m.g, Ocbimv22031435m.g, Ocbimv22032516m.g	LOC100892193, LOC115918952, LOC115921557, LOC115924698, LOC115927928, LOC580916, LOC584219, LOC584221, LOC586121, LOC587820, LOC594735	Tadh_P13757, Tadh_P16140, Tadh_P16213, Tadh_P27764, Tadh_P30262, Tadh_P50539
OG0000169						ENSDARG00000003909.11, ENSDARG00000005327.14, ENSDARG00000008396.11, ENSDARG00000009161.12, ENSDARG00000011652.11, ENSDARG00000018506.10, ENSDARG00000020863.9, ENSDARG00000025403.10, ENSDARG00000026704.7, ENSDARG00000029105.10, ENSDARG00000030954.9, ENSDARG00000032043.11, ENSDARG00000034707.10, ENSDARG00000035339.7, ENSDARG00000038646.7, ENSDARG00000039852.7, ENSDARG00000040536.9, ENSDARG00000041…					ENSMUSG00000070332.5
OG0000170	XP_022085597.1, XP_022085673.1, XP_022085674.1, XP_022085675.1, XP_022085676.1, XP_022085677.1, XP_022085782.1, XP_022085783.1, XP_022085784.1, XP_022085785.1, XP_022085786.1, XP_022085787.1, XP_022085788.1, XP_022085790.1, XP_022085854.1, XP_022085884.1, XP_022106629.1	Aqu2.1.29099_001, Aqu2.1.29102_001, Aqu2.1.29103_001	GSTT1, GSTT2	Cowc_CAOG_02279, Cowc_CAOG_02792, Cowc_CAOG_05679, Cowc_CAOG_07101	ENSCING00000001259.3, ENSCING00000001540.3, ENSCING00000008351.3, ENSCING00000009904.3, ENSCING00000015443.2, ENSCING00000023452.1	ENSDARG00000017388.9, ENSDARG00000042428.7, ENSDARG00000095464.2, ENSDARG00000110618.1, ENSDARG00000110738.1, ENSDARG00000112401.1	FBgn0030484, FBgn0031117, FBgn0050000, FBgn0050005	HPU_08508, HPU_09181, HPU_15978, HPU_15981, HPU_15982, HPU_15985, HPU_24222, HPU_24225, HPU_24226, HPU_24227	ENSG00000099984.6, ENSG00000133433.6, ENSG00000184674.8	ML034321a, ML08727a	ENSMUSG00000001663.11, ENSMUSG00000001665.12, ENSMUSG00000009093.8, ENSMUSG00000033318.8, ENSMUSG00000092360.2	NVE11492, v1g237669	Ocbimv22017220m.g	LOC100893229, LOC115917905, LOC115918233, LOC115918827, LOC115920024, LOC115920029, LOC115926457, LOC115926536, LOC115926743, LOC574614, LOC574676, LOC574739, LOC582092, LOC582141, LOC585297, LOC588398, LOC588420, LOC589776, LOC590176, LOC593058, LOC593074, LOC593086, LOC593100, LOC756610	Tadh_P37840, Tadh_P38086, Tadh_P59202, Tadh_P59204, Tadh_P59618, Tadh_P59619, Tadh_P63117, Tadh_P64171
OG0000171	XP_022079241.1, XP_022079272.1, XP_022079273.1, XP_022079274.1, XP_022079275.1, XP_022079276.1, XP_022079277.1, XP_022079377.1, XP_022087197.1, XP_022087336.1, XP_022087337.1, XP_022087351.1, XP_022091806.1, XP_022112242.1, XP_022112257.1		PLA2G10, PLA2G1B, PLA2G2E		ENSCING00000002303.3, ENSCING00000006512.3, ENSCING00000006514.3, ENSCING00000012228.2, ENSCING00000012795.2, ENSCING00000014939.2, ENSCING00000016222.2	ENSDARG00000009153.9, ENSDARG00000099344.2, ENSDARG00000112892.1	FBgn0039655	HPU_00540, HPU_02071, HPU_03215, HPU_06261, HPU_12131, HPU_17801, HPU_20760, HPU_20762	ENSG00000069764.5, ENSG00000117215.10, ENSG00000127472.6, ENSG00000158786.4, ENSG00000170890.9, ENSG00000187980.6, ENSG00000188257.6, ENSG00000188784.4		ENSMUSG00000022683.14, ENSMUSG00000028749.8, ENSMUSG00000028750.13, ENSMUSG00000028751.14, ENSMUSG00000029522.13, ENSMUSG00000041193.16, ENSMUSG00000041202.13	NVE11504, NVE150, NVE9195, v1g105508, v1g106424, v1g106450, v1g111416, v1g148607, v1g210336, v1g246390, v1g29089, v1g39271	Ocbimv22004371m.g, Ocbimv22024452m.g, Ocbimv22024454m.g	LOC100890616, LOC100891186, LOC100892599, LOC100893270, LOC100893578, LOC105439400, LOC105441109, LOC105443781, LOC115920298, LOC115920685, LOC115920713, LOC115922228, LOC115923063, LOC115923327, LOC115928556, LOC115928589, LOC579697, LOC584558, LOC590364, LOC592012, LOC752643, LOC755117, LOC757138, LOC764996	Tadh_P25131, Tadh_P30578, Tadh_P34400, Tadh_P60284, Tadh_P63140
OG0000172	XP_022080953.1, XP_022095899.1, XP_022105019.1, XP_022105037.1	Aqu2.1.41353_001, Aqu2.1.42714_001, Aqu2.1.42749_001	CNTN4, Hypp216, NRCAM		ENSCING00000007077.3, ENSCING00000013105.2, ENSCING00000013107.2	ENSDARG00000000472.9, ENSDARG00000006396.10, ENSDARG00000007149.11, ENSDARG00000013647.11, ENSDARG00000015025.11, ENSDARG00000021584.10, ENSDARG00000045685.8, ENSDARG00000053454.6, ENSDARG00000056910.6, ENSDARG00000061099.7, ENSDARG00000062880.8, ENSDARG00000077881.5, ENSDARG00000087843.3, ENSDARG00000098161.3, ENSDARG00000103109.3, ENSDARG00000104277.2, ENSDARG00000109387.1, ENSDARG00000109524.1…	FBgn0037240, FBgn0264975	HPU_03145, HPU_05717, HPU_08618, HPU_09284, HPU_11001, HPU_15709	ENSG00000018236.10, ENSG00000091129.15, ENSG00000113805.8, ENSG00000134115.8, ENSG00000134121.5, ENSG00000144619.10, ENSG00000149972.6, ENSG00000163531.11, ENSG00000184144.5, ENSG00000198910.8, ENSG00000267951.1	ML070826a	ENSMUSG00000020598.17, ENSMUSG00000026442.15, ENSMUSG00000030075.11, ENSMUSG00000030077.12, ENSMUSG00000030092.15, ENSMUSG00000031391.19, ENSMUSG00000039488.16, ENSMUSG00000053024.15, ENSMUSG00000055022.15, ENSMUSG00000064293.15	v1g240518, v1g87913, v1g88142	Ocbimv22003783m.g, Ocbimv22008684m.g, Ocbimv22009961m.g, Ocbimv22017277m.g, Ocbimv22017281m.g, Ocbimv22018732m.g, Ocbimv22020393m.g, Ocbimv22024470m.g, Ocbimv22027239m.g, Ocbimv22028578m.g, Ocbimv22028580m.g	LOC100888739, LOC100893855, LOC105436462, LOC105441352, LOC115917984, LOC115923164, LOC579742, LOC579970, LOC762569, LOC763963, LOC764448	Tadh_P33302, Tadh_P4136, Tadh_P56157, Tadh_P59150, Tadh_P62006, Tadh_P62007
OG0000173	XP_022084194.1, XP_022084195.1, XP_022088953.1, XP_022088983.1, XP_022096247.1, XP_022099271.1, XP_022099546.1, XP_022104834.1	Aqu2.1.00155_001, Aqu2.1.00422_001, Aqu2.1.03750_001, Aqu2.1.03788_001, Aqu2.1.05754_001, Aqu2.1.06458_001, Aqu2.1.21786_001, Aqu2.1.26137_001, Aqu2.1.26534_001, Aqu2.1.32655_001, Aqu2.1.35525_001, Aqu2.1.39646_001	Hypp3652, SNED1, SUSD2			ENSDARG00000063444.7, ENSDARG00000090630.2, ENSDARG00000098256.2, ENSDARG00000098736.3, ENSDARG00000100106.2, ENSDARG00000101012.2, ENSDARG00000101200.2, ENSDARG00000101452.2, ENSDARG00000101930.2, ENSDARG00000102895.2, ENSDARG00000103634.2, ENSDARG00000103650.2, ENSDARG00000103973.2, ENSDARG00000104324.2, ENSDARG00000104642.2, ENSDARG00000110394.1, ENSDARG00000113076.1, ENSDARG00000116430.1	FBgn0051004	HPU_00268, HPU_00269, HPU_02174, HPU_05675, HPU_05676, HPU_05810, HPU_08975, HPU_13948, HPU_14442, HPU_17163, HPU_19664, HPU_21454, HPU_21455, HPU_22272, HPU_22273, HPU_22274, HPU_22275	ENSG00000099994.10		ENSMUSG00000006342.16	NVE3089, v1g108677, v1g86213	Ocbimv22017903m.g, Ocbimv22018283m.g, Ocbimv22025578m.g, Ocbimv22028126m.g	LOC100889130, LOC100890161, LOC105436866, LOC105441111, LOC105441192, LOC105443172, LOC105443815, LOC105443817, LOC105443819, LOC105443820, LOC105444075, LOC105444081, LOC105446573, LOC105446574, LOC105446631, LOC115918539, LOC115921564, LOC115922722, LOC115922743, LOC115922747, LOC115922766, LOC115924746, LOC115926509, LOC115929612, LOC574757, LOC579589, LOC753679	Tadh_P14672
OG0000174	XP_022094348.1	Aqu2.1.00707_001, Aqu2.1.02584_001, Aqu2.1.02677_001, Aqu2.1.02801_001, Aqu2.1.03072_001, Aqu2.1.03107_001, Aqu2.1.03418_001, Aqu2.1.04433_001, Aqu2.1.04651_001, Aqu2.1.04652_001, Aqu2.1.05142_001, Aqu2.1.07539_001, Aqu2.1.07655_001, Aqu2.1.08358_001, Aqu2.1.10244_001, Aqu2.1.10259_001, Aqu2.1.10312_001, Aqu2.1.10643_001, Aqu2.1.12430_001, Aqu2.1.12561_001, Aqu2.1.12980_001, Aqu2.1.13542_001, Aqu…	Hypp4533		ENSCING00000001223.3, ENSCING00000007403.3	ENSDARG00000024306.7, ENSDARG00000090910.3, ENSDARG00000094214.3, ENSDARG00000104891.2, ENSDARG00000110788.1	FBgn0028931, FBgn0031874	HPU_02130, HPU_06392, HPU_16215, HPU_18894, HPU_20067	ENSG00000100426.6, ENSG00000214717.5, ENSG00000257315.1	ML08592a, ML19203a	ENSMUSG00000034333.16, ENSMUSG00000094410.9		Ocbimv22013744m.g, Ocbimv22014202m.g, Ocbimv22017902m.g, Ocbimv22019779m.g, Ocbimv22035877m.g	LOC105439507, LOC105440352, LOC105440580, LOC105443434
OG0000175	XP_022096176.1, XP_022096242.1, XP_022096245.1, XP_022096252.1, XP_022103837.1, XP_022103887.1, XP_022105188.1, XP_022105189.1, XP_022105190.1, XP_022105191.1		CHRNA2, CHRNA3, CHRNB2, CHRNB4		ENSCING00000002138.3, ENSCING00000002441.3, ENSCING00000011645.2, ENSCING00000011937.2	ENSDARG00000003420.11, ENSDARG00000006602.8, ENSDARG00000008674.9, ENSDARG00000009021.8, ENSDARG00000017790.10, ENSDARG00000021392.10, ENSDARG00000022532.11, ENSDARG00000037427.8, ENSDARG00000038508.5, ENSDARG00000052764.5, ENSDARG00000055559.4, ENSDARG00000057025.8, ENSDARG00000070724.3, ENSDARG00000087071.4, ENSDARG00000087224.5, ENSDARG00000100991.3, ENSDARG00000101522.2, ENSDARG00000101677.3,…	FBgn0000036, FBgn0000038, FBgn0000039, FBgn0004118, FBgn0015519, FBgn0028875, FBgn0032151, FBgn0086778, FBgn0266347	HPU_06958, HPU_10160, HPU_10164, HPU_13109, HPU_13114, HPU_14983, HPU_14984	ENSG00000080644.11, ENSG00000101204.11, ENSG00000117971.7, ENSG00000120903.6, ENSG00000138435.10, ENSG00000147432.2, ENSG00000147434.4, ENSG00000160716.4, ENSG00000166664.9, ENSG00000169684.9, ENSG00000175344.12		ENSMUSG00000022041.11, ENSMUSG00000027107.4, ENSMUSG00000027577.15, ENSMUSG00000027950.8, ENSMUSG00000031491.11, ENSMUSG00000031492.14, ENSMUSG00000032303.9, ENSMUSG00000035200.8, ENSMUSG00000035594.11	v1g11255, v1g85091	Ocbimv22000748m.g, Ocbimv22000751m.g, Ocbimv22018198m.g, Ocbimv22032607m.g, Ocbimv22034848m.g, Ocbimv22034850m.g	LOC115926784, LOC581086, LOC581154, LOC581601, LOC581710, LOC583276, LOC584690, LOC764011
OG0000176	XP_022083579.1, XP_022083580.1, XP_022083581.1, XP_022083582.1, XP_022083583.1, XP_022083584.1, XP_022096019.1, XP_022096020.1, XP_022096021.1, XP_022097133.1, XP_022097134.1, XP_022099657.1, XP_022099670.1, XP_022100296.1, XP_022103623.1, XP_022109249.1	Aqu2.1.11426_001, Aqu2.1.11427_001, Aqu2.1.36401_001, Aqu2.1.36402_001	ARSB, ARSI, ARSJ		ENSCING00000003501.3, ENSCING00000006821.3, ENSCING00000020879.1	ENSDARG00000076843.4, ENSDARG00000077590.3, ENSDARG00000077606.4, ENSDARG00000108788.2, ENSDARG00000117075.1	FBgn0033763, FBgn0036765, FBgn0036768, FBgn0052191	HPU_04671, HPU_04921, HPU_09397, HPU_10628, HPU_11687, HPU_11788, HPU_13515, HPU_16670, HPU_18643, HPU_19173, HPU_23494	ENSG00000113273.11, ENSG00000180801.11, ENSG00000183876.8	ML002223a, ML02095a, ML04414a, ML05361a, ML086440a, ML170515a, ML170516a, ML216919a, ML270525a	ENSMUSG00000036412.6, ENSMUSG00000042082.8, ENSMUSG00000046561.10	NVE9400, v1g126527, v1g133962, v1g157973, v1g173586, v1g174400, v1g209697, v1g81540, v1g85742	Ocbimv22017003m.g, Ocbimv22022874m.g, Ocbimv22030583m.g	LOC100891337, LOC105436537, LOC105439655, LOC115918250, LOC115918901, LOC115924590, LOC115925932, LOC575863, LOC579315, LOC581855, LOC582251, LOC583464, LOC583878, LOC584392, LOC585225, LOC586205, LOC587089, LOC587189, LOC589185, LOC591704, LOC592739, LOC593591
OG0000177	XP_022087950.1, XP_022087954.1, XP_022088125.1, XP_022095078.1, XP_022095251.1, XP_022095252.1, XP_022095253.1, XP_022097718.1	Aqu2.1.00385_001, Aqu2.1.05312_001, Aqu2.1.05319_001, Aqu2.1.05457_001, Aqu2.1.06054_001, Aqu2.1.06934_001, Aqu2.1.11289_001, Aqu2.1.12229_001, Aqu2.1.13872_001, Aqu2.1.14316_001, Aqu2.1.18728_001, Aqu2.1.19698_001, Aqu2.1.19701_001, Aqu2.1.20764_001, Aqu2.1.20765_001, Aqu2.1.20766_001, Aqu2.1.20767_001, Aqu2.1.20768_001, Aqu2.1.25555_001, Aqu2.1.27450_001, Aqu2.1.27451_001, Aqu2.1.27452_001, Aqu…	Hypp10291, Hypp10328, Hypp12826, Hypp1293, Hypp13201, Hypp15397, Hypp15398, Hypp15399, Hypp15553, Hypp15554, Hypp15855, Hypp2727, Hypp2728, Hypp2729, Hypp4861, Hypp5645, Hypp6237, Hypp7517, Hypp7706, Hypp8426, Hypp9858		ENSCING00000022173.1		FBgn0032116, FBgn0039387, FBgn0052557, FBgn0286203	HPU_05962, HPU_10668, HPU_10908, HPU_10913, HPU_12877, HPU_14602, HPU_17161, HPU_17300		ML127018a, ML177319a, ML216324a, ML216325a, ML276934a		v1g142073, v1g143408, v1g143409, v1g55430, v1g70862	Ocbimv22004288m.g, Ocbimv22009385m.g, Ocbimv22009386m.g, Ocbimv22009387m.g, Ocbimv22012781m.g, Ocbimv22012783m.g	LOC115922695, LOC576682, LOC581216, LOC584287, LOC584333, LOC584984, LOC593959, LOC763460, LOC763726
OG0000178	XP_022091425.1, XP_022091457.1, XP_022095138.1, XP_022100589.1, XP_022100590.1, XP_022100591.1	Aqu2.1.01979_001, Aqu2.1.02451_001, Aqu2.1.15221_001, Aqu2.1.17816_001, Aqu2.1.26998_001, Aqu2.1.29479_001, Aqu2.1.29481_001, Aqu2.1.30867_001, Aqu2.1.31551_001, Aqu2.1.38670_001, Aqu2.1.41482_001, Aqu2.1.44174_001, Aqu2.1.44197_001	CDC42, RAC1, RAC3	Cowc_CAOG_04581, Cowc_CAOG_08065	ENSCING00000002330.3, ENSCING00000002335.3, ENSCING00000002339.3, ENSCING00000002345.1, ENSCING00000002350.3, ENSCING00000005573.3, ENSCING00000009009.2, ENSCING00000014144.2	ENSDARG00000004301.8, ENSDARG00000013203.9, ENSDARG00000020795.8, ENSDARG00000025953.10, ENSDARG00000028401.5, ENSDARG00000030608.7, ENSDARG00000038010.8, ENSDARG00000040158.7, ENSDARG00000044573.8, ENSDARG00000054649.7, ENSDARG00000057869.6, ENSDARG00000068653.7, ENSDARG00000074849.4, ENSDARG00000087954.3, ENSDARG00000090062.3, ENSDARG00000096549.2, ENSDARG00000096666.2, ENSDARG00000099506.2, EN…	FBgn0010333, FBgn0010341, FBgn0014011, FBgn0039532	HPU_05846, HPU_17532, HPU_23350	ENSG00000070831.11, ENSG00000119729.6, ENSG00000128340.10, ENSG00000136238.13, ENSG00000169750.4, ENSG00000177105.9	ML001116a, ML024510a, ML045210a, ML049025a, ML19069a, ML274417a, ML274418a	ENSMUSG00000001847.15, ENSMUSG00000006699.18, ENSMUSG00000018012.12, ENSMUSG00000024143.16, ENSMUSG00000033220.8, ENSMUSG00000073982.12	v1g172175, v1g189251, v1g244319	Ocbimv22000796m.g, Ocbimv22017031m.g, Ocbimv22037965m.g	LOC581537, LOC584477, LOC589445, LOC593690	Tadh_P19073, Tadh_P19095, Tadh_P20140, Tadh_P49573, Tadh_P49916, Tadh_P50431
OG0000179		Aqu2.1.00679_001, Aqu2.1.01504_001, Aqu2.1.02766_001, Aqu2.1.02794_001, Aqu2.1.02855_001, Aqu2.1.02859_001, Aqu2.1.02860_001, Aqu2.1.02944_001, Aqu2.1.03622_001, Aqu2.1.04070_001, Aqu2.1.04071_001, Aqu2.1.04224_001, Aqu2.1.04853_001, Aqu2.1.05623_001, Aqu2.1.05834_001, Aqu2.1.06267_001, Aqu2.1.06448_001, Aqu2.1.06615_001, Aqu2.1.06624_001, Aqu2.1.06759_001, Aqu2.1.06952_001, Aqu2.1.07348_001, Aqu…
OG0000180	XP_022082963.1, XP_022096448.1, XP_022096459.1, XP_022105176.1, XP_022105177.1, XP_022108686.1, XP_022108689.1, XP_022108838.1, XP_022111875.1				ENSCING00000000143.3, ENSCING00000003216.3, ENSCING00000008784.3, ENSCING00000008787.3, ENSCING00000022006.1, ENSCING00000024025.1	ENSDARG00000011113.7, ENSDARG00000054680.7, ENSDARG00000074824.5, ENSDARG00000077959.4, ENSDARG00000099181.2, ENSDARG00000108118.2, ENSDARG00000112376.1, ENSDARG00000113305.1	FBgn0031261	HPU_05665, HPU_13127, HPU_13131	ENSG00000129749.3, ENSG00000174343.5		ENSMUSG00000029205.13, ENSMUSG00000030525.9, ENSMUSG00000066279.4	NVE11542, NVE402, v1g103153, v1g110265, v1g112842, v1g12119, v1g124362, v1g124946, v1g152171, v1g200917, v1g205764, v1g205808, v1g205855, v1g205856, v1g212582, v1g214990, v1g240779, v1g32916, v1g40806, v1g40919, v1g50745, v1g51086, v1g52909, v1g59845, v1g60450, v1g79680, v1g79911, v1g80076, v1g85724, v1g87545, v1g91371, v1g91696, v1g97337	Ocbimv22006964m.g, Ocbimv22007364m.g, Ocbimv22007974m.g, Ocbimv22009305m.g, Ocbimv22010553m.g, Ocbimv22010697m.g, Ocbimv22010831m.g, Ocbimv22014557m.g, Ocbimv22017732m.g, Ocbimv22023941m.g, Ocbimv22025261m.g, Ocbimv22027335m.g, Ocbimv22028723m.g, Ocbimv22029448m.g, Ocbimv22029772m.g, Ocbimv22033185m.g, Ocbimv22033644m.g, Ocbimv22035827m.g, Ocbimv22036879m.g	LOC100889802, LOC100893337, LOC115918727, LOC115924654, LOC576549, LOC577316, LOC583477, LOC584111, LOC756795
OG0000181	XP_022086617.1	Aqu2.1.08260_001, Aqu2.1.10037_001, Aqu2.1.21798_001, Aqu2.1.21799_001, Aqu2.1.21800_001, Aqu2.1.21801_001, Aqu2.1.31578_001, Aqu2.1.33352_001, Aqu2.1.39702_001, Aqu2.1.41117_001, Aqu2.1.43922_001, Aqu2.1.43923_001, Aqu2.1.43924_001	AKR1A1, AKR1B1, ENSG00000265685, ENSG00000266592	Cowc_CAOG_02058	ENSCING00000007642.3, ENSCING00000007943.3, ENSCING00000023138.1, ENSCING00000024163.1	ENSDARG00000006215.10, ENSDARG00000035257.6, ENSDARG00000045598.7, ENSDARG00000052030.7, ENSDARG00000099728.2, ENSDARG00000109404.1, ENSDARG00000112549.1, ENSDARG00000112607.1	FBgn0027552, FBgn0033101, FBgn0035476, FBgn0036183, FBgn0036290, FBgn0037537, FBgn0058064, FBgn0086254	HPU_09742, HPU_11635, HPU_19528, HPU_19529, HPU_24520	ENSG00000085662.9, ENSG00000117448.9, ENSG00000122787.10, ENSG00000151632.12, ENSG00000165568.13, ENSG00000187134.8, ENSG00000196139.7, ENSG00000198074.5, ENSG00000198610.6, ENSG00000227471.4, ENSG00000265231.2, ENSG00000265685.3, ENSG00000266359.2, ENSG00000266592.1	ML063310a, ML06337a, ML06338a, ML06339a	ENSMUSG00000001642.19, ENSMUSG00000021207.10, ENSMUSG00000021210.17, ENSMUSG00000021211.5, ENSMUSG00000021213.13, ENSMUSG00000021214.15, ENSMUSG00000025955.14, ENSMUSG00000028692.15, ENSMUSG00000029762.7, ENSMUSG00000033715.16, ENSMUSG00000038641.13, ENSMUSG00000045410.19, ENSMUSG00000052131.8, ENSMUSG00000054757.15, ENSMUSG00000061758.14, ENSMUSG00000071551.14	v1g117787, v1g181888, v1g190239, v1g224560	Ocbimv22015875m.g	LOC576680, LOC579432, LOC587281, LOC587781, LOC589385	Tadh_P29280, Tadh_P34823, Tadh_P50719, Tadh_P50776
OG0000182	XP_022090873.1, XP_022099158.1, XP_022099173.1, XP_022099174.1, XP_022099175.1, XP_022111277.1	Aqu2.1.33604_001	GLIPR2, Hypp11246		ENSCING00000000989.3, ENSCING00000004925.3, ENSCING00000005958.2, ENSCING00000007084.3, ENSCING00000007085.3, ENSCING00000010109.3	ENSDARG00000016837.9, ENSDARG00000041724.7, ENSDARG00000109310.1, ENSDARG00000111579.1, ENSDARG00000113775.1, ENSDARG00000113959.1	FBgn0031407, FBgn0031412, FBgn0051482, FBgn0054049	HPU_03022, HPU_10806, HPU_17477, HPU_24570	ENSG00000122694.11	ML00624a, ML01489a, ML016324a, ML02963a, ML064935a, ML068119a, ML137610a, ML16589a, ML183515a, ML20371a, ML218930a, ML276917a, ML368926a, ML37591a	ENSMUSG00000028480.15	NVE21615, NVE3008, v1g102563, v1g106963, v1g110661, v1g117600, v1g122152, v1g123159, v1g124935, v1g125536, v1g125566, v1g126479, v1g136469, v1g138243, v1g150988, v1g150991, v1g177893, v1g17980, v1g188590, v1g196778, v1g204933, v1g209669, v1g214210, v1g220123, v1g231991, v1g233975, v1g239871, v1g54540, v1g56077, v1g65994, v1g82002, v1g82680, v1g82977, v1g92319, v1g97271	Ocbimv22001392m.g, Ocbimv22003674m.g, Ocbimv22019412m.g, Ocbimv22035015m.g, Ocbimv22037569m.g, Ocbimv22037570m.g	LOC100892542, LOC100893059, LOC582195	Tadh_P17540, Tadh_P26844, Tadh_P51643
OG0000183	XP_022092989.1, XP_022092991.1, XP_022092994.1, XP_022093096.1, XP_022098822.1, XP_022104303.1	Aqu2.1.31241_001, Aqu2.1.31250_001, Aqu2.1.31251_001	ELK1, ELK3, ERG, ETS1, ETV1, FLI1		ENSCING00000002179.3, ENSCING00000002588.3, ENSCING00000005739.3, ENSCING00000007750.3, ENSCING00000007752.3, ENSCING00000008039.3, ENSCING00000013583.2, ENSCING00000018925.1, ENSCING00000022310.1	ENSDARG00000009242.9, ENSDARG00000018303.10, ENSDARG00000024431.7, ENSDARG00000040080.9, ENSDARG00000044511.7, ENSDARG00000053868.5, ENSDARG00000054632.9, ENSDARG00000069763.6, ENSDARG00000077304.4, ENSDARG00000101959.3, ENSDARG00000103980.2, ENSDARG00000112509.1, ENSDARG00000113729.1, ENSDARG00000113744.1, ENSDARG00000115855.1	FBgn0003118, FBgn0005658, FBgn0005660, FBgn0039225	HPU_07290, HPU_14858, HPU_15019, HPU_22225	ENSG00000006468.9, ENSG00000134954.10, ENSG00000151702.12, ENSG00000157554.14, ENSG00000157557.7, ENSG00000163497.2, ENSG00000175832.8, ENSG00000244405.3	ML000125a, ML057613a, ML096828a, ML282527a, ML46087a	ENSMUSG00000004151.18, ENSMUSG00000013089.16, ENSMUSG00000016087.14, ENSMUSG00000017724.15, ENSMUSG00000022895.17, ENSMUSG00000032035.17, ENSMUSG00000040732.21, ENSMUSG00000055197.5	v1g108724, v1g138886, v1g146324, v1g16815, v1g29595, v1g29806, v1g47573, v1g92405, v1g95374, v1g97743	Ocbimv22032416m.g, Ocbimv22032418m.g, Ocbimv22036286m.g, Ocbimv22038448m.g	GeneID_373306, GeneID_373486, GeneID_397069, LOC115917879, LOC580556, LOC588020	Tadh_P17618, Tadh_P19387, Tadh_P6886, Tadh_P8966
OG0000184		Aqu2.1.00184_001, Aqu2.1.00288_001, Aqu2.1.00321_001, Aqu2.1.00346_001, Aqu2.1.00387_001, Aqu2.1.00403_001, Aqu2.1.00831_001, Aqu2.1.00995_001, Aqu2.1.01094_001, Aqu2.1.01192_001, Aqu2.1.01436_001, Aqu2.1.01743_001, Aqu2.1.01777_001, Aqu2.1.02289_001, Aqu2.1.02364_001, Aqu2.1.02795_001, Aqu2.1.02876_001, Aqu2.1.03498_001, Aqu2.1.03599_001, Aqu2.1.03687_001, Aqu2.1.05262_001, Aqu2.1.06153_001, Aqu…
OG0000185	XP_022079112.1, XP_022080901.1, XP_022080928.1, XP_022090826.1, XP_022092821.1, XP_022096525.1, XP_022098563.1, XP_022105064.1, XP_022105252.1, XP_022106678.1, XP_022109767.1, XP_022111693.1, XP_022111709.1, XP_022112121.1		Hypp1027, Hypp10620, Hypp11440, Hypp11441, Hypp11442, Hypp11605, Hypp11606, Hypp11607, Hypp11610, Hypp11612, Hypp11613, Hypp11614, Hypp11615, Hypp12202, Hypp12207, Hypp12279, Hypp12549, Hypp12748, Hypp1281, Hypp13790, Hypp14547, Hypp14573, Hypp14710, Hypp14876, Hypp14983, Hypp15909, Hypp1732, Hypp1928, Hypp2647, Hypp2651, Hypp442, Hypp6310, Hypp8675, Hypp9890, Hypp992, KIAA1199			ENSDARG00000040130.8, ENSDARG00000058829.7, ENSDARG00000059103.7, ENSDARG00000100576.2, ENSDARG00000102119.3, ENSDARG00000102704.2, ENSDARG00000105486.2, ENSDARG00000105514.2, ENSDARG00000110326.1				ML01282a, ML077223a, ML104338a, ML204429a, ML204430a, ML210022a, ML210024a, ML28183a		NVE14556, NVE1603, NVE6518, NVE7683, v1g100075, v1g101150, v1g101196, v1g106318, v1g112201, v1g113390, v1g11782, v1g123063, v1g123139, v1g130395, v1g144857, v1g155896, v1g16092, v1g17374, v1g214591, v1g221173, v1g28280, v1g6868, v1g8429, v1g9509
OG0000186	XP_022079253.1, XP_022079254.1, XP_022079368.1, XP_022092594.1, XP_022097567.1, XP_022098192.1, XP_022112249.1, XP_022112250.1		GAL3ST1, GAL3ST2, GAL3ST3, HSD17B8, Hypp11265, Hypp12063, Hypp2474, Hypp4043, Hypp855		ENSCING00000001824.3, ENSCING00000008400.3, ENSCING00000013041.2, ENSCING00000014344.2, ENSCING00000024579.1	ENSDARG00000062711.8, ENSDARG00000073728.5, ENSDARG00000078245.4, ENSDARG00000079502.5, ENSDARG00000079712.5, ENSDARG00000105086.2, ENSDARG00000115016.1		HPU_00136, HPU_00979, HPU_02754, HPU_02755, HPU_06514, HPU_08332, HPU_08647, HPU_12605, HPU_16698, HPU_16700, HPU_18735, HPU_20213, HPU_20970, HPU_24866, HPU_25123	ENSG00000128242.8, ENSG00000154252.11, ENSG00000175229.6	ML069132a, ML086423a, ML14552a, ML238318a	ENSMUSG00000047658.7, ENSMUSG00000049721.15, ENSMUSG00000073608.5, ENSMUSG00000093805.8, ENSMUSG00000094651.3	v1g116597, v1g129673, v1g13490, v1g159710, v1g34964, v1g41969, v1g44111, v1g84172	Ocbimv22004577m.g, Ocbimv22024068m.g, Ocbimv22026253m.g, Ocbimv22026970m.g	LOC100889492, LOC100893134, LOC100893245, LOC100894122, LOC105438085, LOC105446322, LOC115917897, LOC115918065, LOC115918280, LOC115918542, LOC115919501, LOC115920988, LOC115921129, LOC115922485, LOC115925158, LOC115927998, LOC575857, LOC577607, LOC577909, LOC578919, LOC591362, LOC753898, LOC754624
OG0000187	XP_022080954.1, XP_022081092.1, XP_022100549.1, XP_022104028.1, XP_022104964.1, XP_022105007.1, XP_022105358.1, XP_022105359.1, XP_022105400.1, XP_022109096.1, XP_022109097.1, XP_022111248.1, XP_022111251.1, XP_022111253.1, XP_022111254.1, XP_022111255.1, XP_022111692.1	Aqu2.1.41375_001, Aqu2.1.43809_001, Aqu2.1.43810_001	PLXNA2, PLXNA4		ENSCING00000008578.3, ENSCING00000009752.3, ENSCING00000011904.2, ENSCING00000022155.1, ENSCING00000023858.1	ENSDARG00000003811.10, ENSDARG00000007172.10, ENSDARG00000017211.12, ENSDARG00000019328.12, ENSDARG00000032990.11, ENSDARG00000036985.7, ENSDARG00000060372.7, ENSDARG00000075821.6, ENSDARG00000077090.4, ENSDARG00000079892.5, ENSDARG00000094799.2, ENSDARG00000105452.2, ENSDARG00000114823.1	FBgn0025740, FBgn0025741	HPU_00927, HPU_08142, HPU_08565, HPU_10190, HPU_17343, HPU_21342, HPU_21506	ENSG00000004399.8, ENSG00000076356.6, ENSG00000114554.7, ENSG00000130827.5, ENSG00000164050.8, ENSG00000196576.10, ENSG00000198753.7, ENSG00000221866.5, ENSG00000268591.1, ENSG00000268862.1	ML015721a, ML03589a, ML083035a, ML21869a	ENSMUSG00000026640.13, ENSMUSG00000029765.13, ENSMUSG00000030084.13, ENSMUSG00000030123.16, ENSMUSG00000031385.15, ENSMUSG00000031398.14, ENSMUSG00000036606.18, ENSMUSG00000053646.14	NVE256, v1g221551, v1g244107	Ocbimv22006562m.g, Ocbimv22017800m.g, Ocbimv22023964m.g, Ocbimv22038589m.g	LOC100888449, LOC105439870, LOC105439871, LOC115919267, LOC575541, LOC576714, LOC580553, LOC589422, LOC753899, LOC762390, LOC762418	Tadh_P56941, Tadh_P56943
OG0000188	XP_022081088.1, XP_022087301.1, XP_022092780.1, XP_022092807.1, XP_022096382.1, XP_022096856.1, XP_022099222.1, XP_022099223.1		OPN3, OPN4, OPN5, RHO			ENSDARG00000000638.8, ENSDARG00000007553.9, ENSDARG00000017274.10, ENSDARG00000021150.8, ENSDARG00000022098.11, ENSDARG00000027822.10, ENSDARG00000032246.9, ENSDARG00000036460.8, ENSDARG00000039534.7, ENSDARG00000043479.8, ENSDARG00000044279.4, ENSDARG00000044280.7, ENSDARG00000044672.7, ENSDARG00000052056.7, ENSDARG00000052775.6, ENSDARG00000053929.7, ENSDARG00000054181.6, ENSDARG00000061515.7, …	FBgn0002940, FBgn0003248, FBgn0003249, FBgn0003250, FBgn0014019, FBgn0019940, FBgn0036260	HPU_01942, HPU_02515, HPU_06848, HPU_10872, HPU_23194	ENSG00000054277.8, ENSG00000122375.7, ENSG00000124818.10, ENSG00000163914.4, ENSG00000180245.4	ML12047a, ML13055a	ENSMUSG00000021799.10, ENSMUSG00000026525.10, ENSMUSG00000028012.16, ENSMUSG00000043972.9	v1g123690, v1g130042, v1g13116, v1g206594, v1g219988, v1g23333, v1g33918, v1g85309, v1g9432, v1g96290, v1g99405	Ocbimv22014191m.g, Ocbimv22018981m.g, Ocbimv22031367m.g, Ocbimv22037598m.g	LOC100888012, LOC115918468, LOC578019, LOC579038, LOC579346, LOC579419, LOC763367
OG0000189						ENSDARG00000054252.7, ENSDARG00000054254.7, ENSDARG00000054261.8, ENSDARG00000076345.2, ENSDARG00000086732.4, ENSDARG00000091796.4, ENSDARG00000092399.2, ENSDARG00000093266.3, ENSDARG00000093785.2, ENSDARG00000094261.3, ENSDARG00000094490.2, ENSDARG00000094797.2, ENSDARG00000094997.2, ENSDARG00000095035.4, ENSDARG00000095156.4, ENSDARG00000095620.3, ENSDARG00000095748.2, ENSDARG00000096070.3, ENS…
OG0000190											ENSMUSG00000050961.5, ENSMUSG00000052334.13, ENSMUSG00000063277.9, ENSMUSG00000068399.6, ENSMUSG00000071613.13, ENSMUSG00000072595.4, ENSMUSG00000072726.4, ENSMUSG00000072738.4, ENSMUSG00000072739.5, ENSMUSG00000079244.4, ENSMUSG00000079265.12, ENSMUSG00000079267.10, ENSMUSG00000079271.5, ENSMUSG00000079364.4, ENSMUSG00000079371.10, ENSMUSG00000079378.9, ENSMUSG00000079386.9, ENSMUSG00000079388.1…
OG0000191	XP_022082154.1, XP_022096455.1, XP_022100751.1, XP_022110793.1, XP_022112214.1	Aqu2.1.37146_001, Aqu2.1.39914_001, Aqu2.1.42053_001	FRZB, FZD10, FZD4, FZD5		ENSCING00000002422.3, ENSCING00000005201.3, ENSCING00000006849.3, ENSCING00000008310.3, ENSCING00000022757.1, ENSCING00000022861.1	ENSDARG00000014673.8, ENSDARG00000018383.8, ENSDARG00000021664.9, ENSDARG00000025420.5, ENSDARG00000027589.8, ENSDARG00000035185.7, ENSDARG00000038569.5, ENSDARG00000045444.6, ENSDARG00000054438.5, ENSDARG00000058692.9, ENSDARG00000060004.6, ENSDARG00000068213.4, ENSDARG00000102815.2, ENSDARG00000104117.2, ENSDARG00000104874.2, ENSDARG00000106062.2, ENSDARG00000110687.1, ENSDARG00000115544.1, ENS…	FBgn0001085, FBgn0016797	HPU_02025, HPU_03456, HPU_16175, HPU_17272, HPU_23130	ENSG00000104290.6, ENSG00000106483.7, ENSG00000111432.4, ENSG00000155760.1, ENSG00000157240.2, ENSG00000162998.4, ENSG00000163251.3, ENSG00000164930.7, ENSG00000174804.3, ENSG00000177283.4, ENSG00000180340.5, ENSG00000188763.3, ENSG00000263254.1	ML003224a, ML223520b	ENSMUSG00000007989.8, ENSMUSG00000021319.8, ENSMUSG00000022297.16, ENSMUSG00000027004.4, ENSMUSG00000036904.7, ENSMUSG00000041075.9, ENSMUSG00000044674.7, ENSMUSG00000045005.10, ENSMUSG00000049551.3, ENSMUSG00000049791.5, ENSMUSG00000050288.7, ENSMUSG00000081683.6	v1g133025, v1g139208, v1g168924, v1g171640, v1g183962, v1g18805, v1g88982	Ocbimv22011206m.g, Ocbimv22018859m.g, Ocbimv22028628m.g, Ocbimv22037630m.g, Ocbimv22039182m.g	LOC100889259, LOC576574, LOC581781, LOC582578, LOC585651	Tadh_P12196, Tadh_P63481
OG0000192	XP_022085464.1, XP_022090193.1, XP_022090792.1, XP_022096957.1, XP_022096958.1, XP_022096998.1, XP_022104192.1, XP_022104228.1, XP_022110747.1	Aqu2.1.01585_001, Aqu2.1.19010_001, Aqu2.1.19015_001, Aqu2.1.19016_001	ECE1, ECEL1, MME, MMEL1, PHEX		ENSCING00000001804.3, ENSCING00000005710.3, ENSCING00000007886.3, ENSCING00000017942.1	ENSDARG00000060549.6, ENSDARG00000061737.9, ENSDARG00000062363.8, ENSDARG00000102142.2, ENSDARG00000105389.3	FBgn0027570, FBgn0029843, FBgn0031081, FBgn0032442, FBgn0032613, FBgn0038818, FBgn0039478	HPU_02014, HPU_02915, HPU_02916, HPU_04055, HPU_04056, HPU_08398	ENSG00000102174.7, ENSG00000117298.10, ENSG00000142606.11, ENSG00000145194.13, ENSG00000171551.7, ENSG00000196549.6	ML00955a, ML273223a	ENSMUSG00000022842.19, ENSMUSG00000026247.14, ENSMUSG00000027820.13, ENSMUSG00000057457.12, ENSMUSG00000057530.15, ENSMUSG00000058183.16, ENSMUSG00000115293.3	NVE12439, NVE12442, NVE23856, v1g102981, v1g105766, v1g116629, v1g135094, v1g135118, v1g140631, v1g157697, v1g172129, v1g192985, v1g198658, v1g208887, v1g218515, v1g229362, v1g40134, v1g80250	Ocbimv22004973m.g, Ocbimv22004974m.g, Ocbimv22011420m.g, Ocbimv22023609m.g, Ocbimv22034032m.g, Ocbimv22035150m.g, Ocbimv22037373m.g	LOC575956, LOC578052, LOC580325, LOC580975, LOC583486, LOC594281, LOC755783	Tadh_P26381, Tadh_P37639, Tadh_P63323
OG0000193	XP_022086069.1, XP_022089752.1, XP_022098028.1	Aqu2.1.26016_001, Aqu2.1.44006_001	CAPN3, CAPN9, ENSG00000262875, Hypp385	Cowc_CAOG_06245	ENSCING00000007041.3, ENSCING00000007555.3, ENSCING00000013813.2	ENSDARG00000008553.11, ENSDARG00000010758.11, ENSDARG00000012341.8, ENSDARG00000034211.10, ENSDARG00000041864.7, ENSDARG00000043035.7, ENSDARG00000045199.6, ENSDARG00000052702.7, ENSDARG00000052748.6, ENSDARG00000052917.3, ENSDARG00000055338.9, ENSDARG00000055592.7, ENSDARG00000055715.8, ENSDARG00000061850.7, ENSDARG00000069748.5, ENSDARG00000077217.5, ENSDARG00000091699.5, ENSDARG00000091723.4, …	FBgn0012051, FBgn0025866, FBgn0260450	HPU_07602, HPU_20517, HPU_21832, HPU_21833	ENSG00000014216.11, ENSG00000077274.7, ENSG00000092529.18, ENSG00000135773.8, ENSG00000137225.8, ENSG00000149260.10, ENSG00000162909.13, ENSG00000182472.4, ENSG00000203697.7, ENSG00000214711.5, ENSG00000262875.3	ML022412a, ML02392a, ML070242a, ML122315a	ENSMUSG00000024942.20, ENSMUSG00000026509.16, ENSMUSG00000031981.8, ENSMUSG00000035547.15, ENSMUSG00000038599.15, ENSMUSG00000054083.9, ENSMUSG00000058626.17, ENSMUSG00000067276.6, ENSMUSG00000079110.13	v1g191580, v1g197920, v1g243450, v1g83057	Ocbimv22001620m.g, Ocbimv22001882m.g, Ocbimv22001883m.g, Ocbimv22003724m.g, Ocbimv22003920m.g, Ocbimv22012291m.g, Ocbimv22018310m.g, Ocbimv22024698m.g	LOC100888469, LOC105442747, LOC575876, LOC587391	Tadh_P21543, Tadh_P36865, Tadh_P63582
OG0000194	XP_022092224.1, XP_022092226.1, XP_022092228.1, XP_022097181.1, XP_022105423.1, XP_022105616.1, XP_022106803.1		LIPG, PNLIP, PNLIPRP1, PNLIPRP3		ENSCING00000004367.3, ENSCING00000006474.3, ENSCING00000007118.3	ENSDARG00000005332.10, ENSDARG00000007108.8, ENSDARG00000113232.1, ENSDARG00000114146.1	FBgn0029831, FBgn0030162, FBgn0030884, FBgn0031426, FBgn0031976, FBgn0032612, FBgn0034166, FBgn0085476, FBgn0085477, FBgn0250847	HPU_00634, HPU_02907, HPU_05337, HPU_07563, HPU_08330, HPU_08525, HPU_14368, HPU_14369, HPU_18234, HPU_20733, HPU_20861, HPU_22814, HPU_23774	ENSG00000163898.5, ENSG00000165862.10, ENSG00000175535.6, ENSG00000187021.10, ENSG00000188992.7, ENSG00000203837.4, ENSG00000262273.2, ENSG00000266200.2		ENSMUSG00000025091.5, ENSMUSG00000032948.11, ENSMUSG00000042179.7, ENSMUSG00000044626.14, ENSMUSG00000046008.9	v1g120521, v1g12742, v1g151935, v1g46495, v1g83175, v1g93321	Ocbimv22014503m.g, Ocbimv22020879m.g, Ocbimv22038288m.g, Ocbimv22038289m.g	LOC100890297, LOC575047, LOC575624, LOC575750, LOC579918, LOC583538, LOC584027, LOC584147, LOC584482, LOC585996, LOC586017, LOC586032, LOC588279, LOC589218, LOC589325, LOC592819, LOC593441, LOC593455, LOC594532, LOC762712, LOC765083	Tadh_P57866, Tadh_P57869, Tadh_P57870, Tadh_P64060, Tadh_P64061
OG0000195	XP_022079663.1, XP_022082508.1, XP_022083858.1, XP_022087613.1, XP_022088651.1, XP_022090187.1, XP_022090543.1, XP_022090981.1, XP_022093238.1, XP_022096337.1, XP_022096535.1, XP_022100885.1, XP_022101529.1, XP_022101583.1, XP_022103511.1, XP_022103611.1, XP_022104630.1, XP_022104795.1, XP_022104796.1, XP_022105752.1, XP_022105762.1, XP_022106084.1, XP_022108452.1, XP_022109743.1, XP_022109770.1,…		Hypp10160, Hypp11338, Hypp11782, Hypp15614, Hypp15920, Hypp2208, Hypp3937, Hypp4777, Hypp5741, Hypp7940, Hypp8067					HPU_09415, HPU_11523, HPU_11863, HPU_15218, HPU_16284, HPU_17675, HPU_22947, HPU_23708, HPU_24958				v1g219286		LOC100889582, LOC100890239, LOC100892584, LOC100893989, LOC100894002, LOC100894121, LOC105439168, LOC105439402, LOC105439403, LOC105442266, LOC115921156, LOC115921322, LOC115921582, LOC115922810, LOC115922858, LOC115923348, LOC115924186, LOC115924334, LOC115924335, LOC115925370, LOC115925441, LOC115925505, LOC115927635, LOC115927703, LOC115927715, LOC115927720, LOC115929475, LOC115929943, LOC1159…
OG0000196	XP_022082201.1, XP_022088463.1, XP_022088820.1, XP_022102752.1, XP_022104541.1, XP_022104542.1, XP_022104544.1, XP_022112252.1	Aqu2.1.24976_001, Aqu2.1.24977_001, Aqu2.1.24979_001, Aqu2.1.26087_001, Aqu2.1.31197_001	SLCO4A1, SLCO4C1, SLCO5A1		ENSCING00000001637.3, ENSCING00000003858.3, ENSCING00000009745.3, ENSCING00000009746.3, ENSCING00000022792.1, ENSCING00000022865.1, ENSCING00000024438.1	ENSDARG00000071685.5, ENSDARG00000075948.5	FBgn0051634	HPU_01373, HPU_05327, HPU_05677, HPU_05678, HPU_08740, HPU_08867, HPU_09627, HPU_09651, HPU_11065, HPU_11066, HPU_11068, HPU_12716, HPU_12718, HPU_13439, HPU_13783	ENSG00000101187.11, ENSG00000173930.8	ML010510a, ML033415a, ML05716a	ENSMUSG00000038963.16, ENSMUSG00000040693.8	v1g104948, v1g105114, v1g11296, v1g119016, v1g136329, v1g148599, v1g20640, v1g210013, v1g222752, v1g31122, v1g52639	Ocbimv22002252m.g, Ocbimv22002945m.g, Ocbimv22008392m.g, Ocbimv22038274m.g, Ocbimv22038281m.g	LOC100891092, LOC105445390, LOC115918356, LOC115919798, LOC576993, LOC577113, LOC577208, LOC577809, LOC580869, LOC581658, LOC582078, LOC584960, LOC585380, LOC585953, LOC591667, LOC753906, LOC756824, LOC762446	Tadh_P1023, Tadh_P11246, Tadh_P11569, Tadh_P18827, Tadh_P19404, Tadh_P20303, Tadh_P62656
OG0000197	XP_022094064.1, XP_022094231.1, XP_022094992.1, XP_022094993.1, XP_022094994.1, XP_022106841.1, XP_022109144.1	Aqu2.1.26331_001, Aqu2.1.26332_001, Aqu2.1.27275_001, Aqu2.1.37548_001, Aqu2.1.37549_001	ENSG00000259777, SLC39A10, SLC39A12, SLC39A14, SLC39A6	Cowc_CAOG_01271, Cowc_CAOG_01271T0, Cowc_CAOG_01271T1, Cowc_CAOG_01271T2	ENSCING00000002759.3, ENSCING00000008576.3, ENSCING00000017931.1	ENSDARG00000005823.9, ENSDARG00000056757.5, ENSDARG00000059361.6, ENSDARG00000068143.5, ENSDARG00000102387.2, ENSDARG00000113547.1	FBgn0024236	HPU_05152, HPU_05227, HPU_23921	ENSG00000104635.9, ENSG00000138821.8, ENSG00000141424.8, ENSG00000147804.5, ENSG00000148482.7, ENSG00000196950.9, ENSG00000259777.1, ENSG00000261297.1	ML145839a	ENSMUSG00000022094.16, ENSMUSG00000024270.12, ENSMUSG00000025986.7, ENSMUSG00000036949.17, ENSMUSG00000053897.16, ENSMUSG00000063354.8	NVE3496, v1g145007, v1g178004, v1g235421, v1g28955, v1g65920, v1g85310, v1g85598, v1g99543	Ocbimv22000186m.g, Ocbimv22005428m.g, Ocbimv22007339m.g, Ocbimv22014680m.g	LOC105439788, LOC105439789, LOC105440987, LOC105446285, LOC115918895, LOC115921546, LOC115927091, LOC115927215, LOC115927216, LOC115927218, LOC115927227, LOC115927228, LOC115927229, LOC115927230, LOC115927289, LOC115927575, LOC115927576, LOC115927589, LOC582410, LOC582438, LOC587958, LOC588639, LOC753062, LOC763759	Tadh_P18721, Tadh_P28153, Tadh_P28345
OG0000198	XP_022096144.1, XP_022097648.1	Aqu2.1.00486_001, Aqu2.1.10772_001, Aqu2.1.20534_001, Aqu2.1.21441_001, Aqu2.1.24362_001, Aqu2.1.24605_001, Aqu2.1.24606_001, Aqu2.1.24607_001, Aqu2.1.24608_001, Aqu2.1.30716_001, Aqu2.1.30718_001, Aqu2.1.37129_001, Aqu2.1.38332_001	CYP24A1, CYP27A1		ENSCING00000011876.2, ENSCING00000011877.2, ENSCING00000011878.2, ENSCING00000014663.2, ENSCING00000018357.1	ENSDARG00000002347.12, ENSDARG00000033802.9, ENSDARG00000042014.7, ENSDARG00000045015.9, ENSDARG00000055159.7, ENSDARG00000057262.5, ENSDARG00000069186.6, ENSDARG00000073764.4, ENSDARG00000088013.5, ENSDARG00000092660.3, ENSDARG00000092696.3, ENSDARG00000103277.3, ENSDARG00000111864.1, ENSDARG00000111941.1	FBgn0000449, FBgn0003312, FBgn0003388, FBgn0030367, FBgn0033524	HPU_04085, HPU_10279	ENSG00000019186.5, ENSG00000111012.5, ENSG00000135929.4, ENSG00000140459.13, ENSG00000186684.8		ENSMUSG00000006724.13, ENSMUSG00000026170.7, ENSMUSG00000032323.14, ENSMUSG00000038567.6	NVE20043, v1g102678, v1g107622, v1g122810, v1g140839, v1g162389, v1g176042, v1g185054, v1g83609	Ocbimv22000160m.g, Ocbimv22000875m.g, Ocbimv22006933m.g, Ocbimv22034401m.g	LOC115920165, LOC576441, LOC585633	Tadh_P12737, Tadh_P12811, Tadh_P12969, Tadh_P19239, Tadh_P25150, Tadh_P25487, Tadh_P25545, Tadh_P34090, Tadh_P34441, Tadh_P34446, Tadh_P36897, Tadh_P51438, Tadh_P51440, Tadh_P53411, Tadh_P56927, Tadh_P56947, Tadh_P56952, Tadh_P56953, Tadh_P56957, Tadh_P56978, Tadh_P56983
OG0000199	XP_022111369.1	Aqu2.1.00114_001, Aqu2.1.00404_001, Aqu2.1.18512_001, Aqu2.1.37511_001	AMBP, APLP2, SPINT3, TFPI		ENSCING00000003297.3, ENSCING00000004406.3, ENSCING00000007714.3, ENSCING00000008260.3, ENSCING00000024510.1	ENSDARG00000034718.9, ENSDARG00000061351.6, ENSDARG00000069476.6, ENSDARG00000089361.3, ENSDARG00000089640.3, ENSDARG00000090185.3, ENSDARG00000113265.1, ENSDARG00000115583.1	FBgn0031554, FBgn0031558, FBgn0031559, FBgn0031560, FBgn0031561, FBgn0031562, FBgn0031563, FBgn0031564, FBgn0033355, FBgn0038654, FBgn0039077, FBgn0051515, FBgn0051609, FBgn0051779, FBgn0085305, FBgn0259954, FBgn0262009, FBgn0262010, FBgn0262721, FBgn0263842	HPU_22827	ENSG00000003436.10, ENSG00000101446.7, ENSG00000101448.9, ENSG00000105825.7, ENSG00000167642.8, ENSG00000243543.4, ENSG00000249139.1		ENSMUSG00000017733.5, ENSMUSG00000027082.16, ENSMUSG00000029664.11, ENSMUSG00000070531.5, ENSMUSG00000074227.13, ENSMUSG00000074593.13, ENSMUSG00000074595.10, ENSMUSG00000074596.4	v1g102518, v1g102600, v1g103377, v1g113638, v1g113706, v1g114134, v1g136072, v1g136132, v1g143195, v1g155456, v1g19764, v1g39799, v1g39945, v1g59535, v1g79904, v1g8445, v1g85517, v1g8692, v1g9363, v1g9635	Ocbimv22004908m.g, Ocbimv22004909m.g, Ocbimv22004911m.g, Ocbimv22012011m.g, Ocbimv22012012m.g, Ocbimv22016345m.g, Ocbimv22021018m.g, Ocbimv22022767m.g, Ocbimv22039220m.g	LOC100892984, LOC115924244
OG0000200			C9orf173, Hypp10062, Hypp10171, Hypp1036, Hypp1066, Hypp10691, Hypp10692, Hypp11045, Hypp11106, Hypp11588, Hypp11601, Hypp11618, Hypp11739, Hypp12029, Hypp12182, Hypp12193, Hypp12352, Hypp1240, Hypp12480, Hypp1255, Hypp12833, Hypp12977, Hypp1301, Hypp13080, Hypp13397, Hypp13398, Hypp13399, Hypp1390, Hypp14262, Hypp14311, Hypp144, Hypp1469, Hypp15078, Hypp15139, Hypp15158, Hypp15345, Hypp15842, Hy…							ML06044a				LOC115919830
OG0000201	XP_022079781.1, XP_022079782.1, XP_022079796.1, XP_022083289.1, XP_022083299.1, XP_022083308.1, XP_022083314.1, XP_022083323.1	Aqu2.1.00522_001, Aqu2.1.05986_001, Aqu2.1.11600_001, Aqu2.1.11678_001, Aqu2.1.14596_001, Aqu2.1.25183_001, Aqu2.1.30503_001, Aqu2.1.30504_001, Aqu2.1.41059_001, Aqu2.1.41060_001, Aqu2.1.43749_001	ENSG00000259207, ITGB1	Cowc_CAOG_01283, Cowc_CAOG_04086, Cowc_CAOG_05058	ENSCING00000002989.3, ENSCING00000003141.3, ENSCING00000006316.3, ENSCING00000009362.3, ENSCING00000014887.2	ENSDARG00000002494.9, ENSDARG00000012942.11, ENSDARG00000016939.11, ENSDARG00000022689.11, ENSDARG00000028222.10, ENSDARG00000044318.8, ENSDARG00000045070.7, ENSDARG00000053232.8, ENSDARG00000056767.7, ENSDARG00000071863.7, ENSDARG00000104484.2, ENSDARG00000109929.1, ENSDARG00000114990.1, ENSDARG00000115691.1	FBgn0004657, FBgn0010395	HPU_00097, HPU_05537, HPU_06473, HPU_24950	ENSG00000082781.7, ENSG00000105855.5, ENSG00000115221.6, ENSG00000139626.11, ENSG00000150093.14, ENSG00000160255.12, ENSG00000259207.3, ENSG00000259753.1	ML00217a, ML00901a, ML04042a, ML068314a, ML073028a, ML074213a, ML12741a	ENSMUSG00000000157.17, ENSMUSG00000000290.14, ENSMUSG00000001281.11, ENSMUSG00000020689.5, ENSMUSG00000022817.16, ENSMUSG00000025321.15, ENSMUSG00000025809.16, ENSMUSG00000026971.16	NVE22909, v1g123281, v1g143492, v1g80868, v1g90281, v1g91193	Ocbimv22014261m.g, Ocbimv22021913m.g, Ocbimv22030641m.g, Ocbimv22037437m.g	LOC373364, LOC373365, LOC373367, LOC767502	Tadh_P54881, Tadh_P54882
OG0000202	XP_022079963.1, XP_022098300.1	Aqu2.1.00093_001, Aqu2.1.14221_001, Aqu2.1.18881_001, Aqu2.1.36684_001, Aqu2.1.39250_001	ADAM12, ADAM23, Hypp6861		ENSCING00000002046.3, ENSCING00000005135.3, ENSCING00000020992.1	ENSDARG00000001452.7, ENSDARG00000010070.11, ENSDARG00000035514.8, ENSDARG00000057138.5, ENSDARG00000057644.7, ENSDARG00000059693.6, ENSDARG00000060532.8, ENSDARG00000062323.7, ENSDARG00000067545.6, ENSDARG00000079068.5, ENSDARG00000079204.4, ENSDARG00000089213.4, ENSDARG00000112453.1, ENSDARG00000116062.1	FBgn0259110, FBgn0265140	HPU_08230, HPU_08232	ENSG00000008277.10, ENSG00000042980.8, ENSG00000069206.11, ENSG00000073670.9, ENSG00000114948.8, ENSG00000134007.3, ENSG00000134249.6, ENSG00000135074.11, ENSG00000139985.5, ENSG00000143537.9, ENSG00000148848.10, ENSG00000149451.13, ENSG00000151651.11, ENSG00000168594.11, ENSG00000168615.7	ML05372a, ML069122a	ENSMUSG00000008438.4, ENSMUSG00000011256.17, ENSMUSG00000014725.17, ENSMUSG00000020926.17, ENSMUSG00000022056.10, ENSMUSG00000025473.17, ENSMUSG00000025964.16, ENSMUSG00000027318.18, ENSMUSG00000028041.18, ENSMUSG00000031555.17, ENSMUSG00000040537.18, ENSMUSG00000043468.5, ENSMUSG00000046258.5, ENSMUSG00000046282.8, ENSMUSG00000046723.5, ENSMUSG00000048516.3, ENSMUSG00000050190.5, ENSMUSG00000054…	NVE4510, v1g16735, v1g212032	Ocbimv22005542m.g, Ocbimv22026134m.g	LOC373195, LOC756811	Tadh_P1282, Tadh_P32316, Tadh_P32362, Tadh_P32380, Tadh_P32386, Tadh_P32445, Tadh_P61393, Tadh_P64349, Tadh_P9730
OG0000203	XP_022089486.1, XP_022091786.1, XP_022101908.1, XP_022101939.1	Aqu2.1.13110_001, Aqu2.1.27353_001, Aqu2.1.30282_001, Aqu2.1.35038_001	SOX1, SOX14, SOX2, SOX21, SOX30, SOX4, SOX7		ENSCING00000006005.3, ENSCING00000007173.3, ENSCING00000007901.3, ENSCING00000019315.1	ENSDARG00000008131.8, ENSDARG00000008540.8, ENSDARG00000010770.10, ENSDARG00000030125.11, ENSDARG00000031664.6, ENSDARG00000040266.7, ENSDARG00000053569.5, ENSDARG00000069866.5, ENSDARG00000070913.5, ENSDARG00000070929.5, ENSDARG00000100591.3, ENSDARG00000101717.3, ENSDARG00000110497.1, ENSDARG00000110682.1, ENSDARG00000111842.1, ENSDARG00000111969.1, ENSDARG00000114571.1	FBgn0000411, FBgn0005612, FBgn0005613, FBgn0029123, FBgn0036411, FBgn0042630	HPU_07242, HPU_17665, HPU_19509	ENSG00000125285.4, ENSG00000129194.3, ENSG00000134595.6, ENSG00000164736.5, ENSG00000168875.1, ENSG00000181449.2, ENSG00000182968.3, ENSG00000184895.6	ML01787a, ML042722a, ML047927a	ENSMUSG00000025902.14, ENSMUSG00000041287.6, ENSMUSG00000045179.10, ENSMUSG00000053747.10, ENSMUSG00000061517.9, ENSMUSG00000069036.4, ENSMUSG00000074637.8, ENSMUSG00000096014.2	v1g110350, v1g112786, v1g115913, v1g120772, v1g131609, v1g163545, v1g19525, v1g207820, v1g235967, v1g239130, v1g243069, v1g94880, v1g97222, v1g99997	Ocbimv22021495m.g, Ocbimv22024292m.g, Ocbimv22024932m.g	GeneID_373201, GeneID_373202, LOC587141	Tadh_P17959, Tadh_P19608, Tadh_P24518, Tadh_P57974
OG0000204	XP_022091399.1, XP_022093376.1, XP_022097081.1, XP_022100689.1	Aqu2.1.01305_001, Aqu2.1.05680_001, Aqu2.1.06204_001, Aqu2.1.07766_001, Aqu2.1.09061_001, Aqu2.1.10619_001, Aqu2.1.13183_001, Aqu2.1.13184_001, Aqu2.1.13443_001, Aqu2.1.15253_001, Aqu2.1.15254_001, Aqu2.1.16401_001, Aqu2.1.16967_001, Aqu2.1.16969_001, Aqu2.1.17886_001, Aqu2.1.18739_001, Aqu2.1.22829_001, Aqu2.1.26775_001, Aqu2.1.26776_001, Aqu2.1.26778_001, Aqu2.1.33360_001, Aqu2.1.33361_001, Aqu…	Hypp8306		ENSCING00000005010.3, ENSCING00000010562.3, ENSCING00000012335.2	ENSDARG00000016699.9, ENSDARG00000031875.10	FBgn0035934	HPU_00298, HPU_06665, HPU_15224, HPU_16926, HPU_19481, HPU_21077, HPU_21378, HPU_22097, HPU_22098, HPU_24404	ENSG00000104321.6	ML038011a, ML10592a	ENSMUSG00000032769.6	NVE1299, NVE13672, NVE16115, NVE1852, NVE2484, NVE25441, NVE25611, NVE5579, NVE6214, v1g112951, v1g188066, v1g213316, v1g217023	Ocbimv22003285m.g, Ocbimv22003286m.g, Ocbimv22004852m.g, Ocbimv22011808m.g	LOC100890525, LOC100892041, LOC105438813, LOC105444466, LOC105444791, LOC105447082, LOC115928162, LOC115928184, LOC575163, LOC575287, LOC578772, LOC579097, LOC592675, LOC593070, LOC593338, LOC765070	Tadh_P53926
OG0000205	XP_022080005.1, XP_022084872.1, XP_022085172.1, XP_022086331.1, XP_022103605.1, XP_022108366.1, XP_022111580.1		Hypp15936, TRPC3, TRPC5, TRPC6		ENSCING00000002065.3, ENSCING00000003874.3, ENSCING00000006792.3, ENSCING00000013329.2, ENSCING00000015020.2, ENSCING00000015022.2, ENSCING00000020241.1, ENSCING00000024003.1, ENSCING00000024776.1	ENSDARG00000003344.9, ENSDARG00000027523.8, ENSDARG00000039065.4, ENSDARG00000056625.5, ENSDARG00000060837.6, ENSDARG00000061203.7, ENSDARG00000067730.8, ENSDARG00000070504.6, ENSDARG00000070507.5, ENSDARG00000079469.4, ENSDARG00000098291.2, ENSDARG00000102017.2, ENSDARG00000110952.1, ENSDARG00000111066.1, ENSDARG00000114021.1	FBgn0003861, FBgn0005614, FBgn0032593	HPU_06026, HPU_08843, HPU_09057, HPU_09903, HPU_11279, HPU_11475, HPU_15260, HPU_17190, HPU_17191, HPU_17192, HPU_23827	ENSG00000069018.13, ENSG00000072315.3, ENSG00000133107.10, ENSG00000137672.8, ENSG00000138741.6, ENSG00000144935.10	ML00892a, ML234550a	ENSMUSG00000021541.15, ENSMUSG00000027716.14, ENSMUSG00000027748.12, ENSMUSG00000031997.10, ENSMUSG00000032839.14, ENSMUSG00000041710.5, ENSMUSG00000070425.14, ENSMUSG00000100254.2	v1g31537, v1g92648	Ocbimv22006230m.g, Ocbimv22017335m.g, Ocbimv22018761m.g, Ocbimv22020010m.g, Ocbimv22020253m.g, Ocbimv22030234m.g, Ocbimv22037055m.g, Ocbimv22038251m.g, Ocbimv22038253m.g, Ocbimv22039458m.g	LOC115919884, LOC574873, LOC580692, LOC583250, LOC584724, LOC584852, LOC585901, LOC586844, LOC586872, LOC589158
OG0000206	XP_022081893.1, XP_022082338.1, XP_022082460.1, XP_022082461.1, XP_022082835.1, XP_022095539.1, XP_022101541.1, XP_022106656.1, XP_022106668.1, XP_022108764.1		GLIPR1, GLIPR1L1, Hypp7992		ENSCING00000000157.3, ENSCING00000001908.3, ENSCING00000002429.3, ENSCING00000002439.3, ENSCING00000004464.3, ENSCING00000006674.3, ENSCING00000012454.2, ENSCING00000013652.2, ENSCING00000014070.2, ENSCING00000017597.2, ENSCING00000019126.1, ENSCING00000020918.1	ENSDARG00000013293.9, ENSDARG00000030078.5, ENSDARG00000030650.9, ENSDARG00000045224.7, ENSDARG00000045378.6, ENSDARG00000046021.7, ENSDARG00000061292.7, ENSDARG00000103034.2	FBgn0038126	HPU_02163, HPU_03000, HPU_04372, HPU_05828, HPU_13855, HPU_13861, HPU_13862, HPU_20378, HPU_24420	ENSG00000096006.7, ENSG00000101074.3, ENSG00000124490.9, ENSG00000124812.10, ENSG00000137558.3, ENSG00000139278.5, ENSG00000164530.9, ENSG00000173401.5, ENSG00000180481.6		ENSMUSG00000020213.7, ENSMUSG00000020214.11, ENSMUSG00000023930.15, ENSMUSG00000024011.18, ENSMUSG00000025431.5, ENSMUSG00000025433.8, ENSMUSG00000025774.15, ENSMUSG00000056888.12, ENSMUSG00000067780.4, ENSMUSG00000078949.3, ENSMUSG00000112611.2	v1g219198	Ocbimv22000787m.g, Ocbimv22013413m.g, Ocbimv22019352m.g, Ocbimv22020669m.g, Ocbimv22033346m.g, Ocbimv22036885m.g	LOC100892181, LOC100893066, LOC100893090, LOC100893996, LOC105438635, LOC105441882, LOC105442315, LOC115921581, LOC115922839, LOC115922840, LOC115922842, LOC115924159, LOC115927637, LOC574641, LOC578123, LOC589695, LOC752066
OG0000207	XP_022084578.1, XP_022087238.1, XP_022087257.1, XP_022087258.1, XP_022087941.1, XP_022095305.1, XP_022100266.1, XP_022101749.1, XP_022101751.1, XP_022109442.1, XP_022109939.1	Aqu2.1.36053_001, Aqu2.1.43095_001	Hypp13112, TCTEX1D1, TCTEX1D2		ENSCING00000005974.3, ENSCING00000007537.3, ENSCING00000007871.2, ENSCING00000008936.3, ENSCING00000013225.2	ENSDARG00000054255.6, ENSDARG00000103545.2	FBgn0033140, FBgn0033243, FBgn0036499, FBgn0037773	HPU_04543, HPU_07496, HPU_09539, HPU_10577, HPU_12610, HPU_15249, HPU_15332, HPU_17761, HPU_19228, HPU_22412	ENSG00000152760.5, ENSG00000213123.6, ENSG00000272741.1	ML00132a, ML02493a, ML02741a, ML13103a, ML250610a	ENSMUSG00000014075.16, ENSMUSG00000028523.15	NVE25682, v1g111867, v1g115245, v1g124441, v1g128908, v1g128923, v1g128929, v1g128942, v1g129247, v1g143294, v1g146279, v1g181680, v1g200825, v1g57168, v1g79582, v1g88083, v1g88125, v1g88213, v1g92462, v1g95367, v1g95437	Ocbimv22009190m.g, Ocbimv22012342m.g, Ocbimv22014594m.g, Ocbimv22020861m.g, Ocbimv22032903m.g, Ocbimv22033655m.g	LOC100887991, LOC115928796, LOC579302, LOC579924, LOC588988, LOC591304, LOC593032, LOC763411	Tadh_P17289, Tadh_P18983, Tadh_P57857, Tadh_P58041, Tadh_P58042
OG0000208	XP_022092093.1, XP_022092101.1, XP_022092111.1, XP_022092112.1, XP_022092192.1, XP_022102749.1, XP_022111673.1	Aqu2.1.28229_001, Aqu2.1.28232_001, Aqu2.1.28233_001, Aqu2.1.28235_001, Aqu2.1.28255_001, Aqu2.1.28259_001, Aqu2.1.28261_001, Aqu2.1.40317_001	Hypp2837, Hypp2847, ZNFX1	Cowc_CAOG_01908	ENSCING00000007808.3	ENSDARG00000100280.2	FBgn0039165	HPU_05126, HPU_06839, HPU_06840, HPU_06842, HPU_06843, HPU_06844, HPU_06845, HPU_06847, HPU_14061, HPU_14063, HPU_14064, HPU_15052, HPU_15054, HPU_15055, HPU_15056, HPU_15946, HPU_24761	ENSG00000124201.10	ML064948a, ML064949a, ML064950a, ML064951a, ML200238a	ENSMUSG00000039501.15	NVE19355, NVE19356, NVE21852, NVE2576, NVE8417, v1g139805	Ocbimv22003630m.g, Ocbimv22035248m.g	LOC100889310, LOC100889321, LOC100891217, LOC100893454, LOC105436447, LOC105436448, LOC105439331, LOC105443121, LOC105443640, LOC105444086, LOC115918385, LOC115920138, LOC115920259, LOC115920260, LOC115920261, LOC115920262, LOC115920269, LOC115920271, LOC115920272, LOC115920273, LOC115920342, LOC115920374, LOC115920376, LOC115920379, LOC115928332, LOC578102, LOC578148, LOC578754, LOC578874, LOC58…
OG0000209	XP_022082645.1, XP_022082653.1, XP_022082697.1, XP_022082698.1, XP_022082905.1, XP_022082950.1, XP_022082951.1, XP_022082952.1, XP_022082954.1, XP_022087327.1, XP_022087328.1, XP_022087329.1, XP_022087330.1, XP_022087331.1, XP_022087370.1, XP_022089250.1, XP_022089279.1, XP_022091358.1	Aqu2.1.05872_001, Aqu2.1.14145_001, Aqu2.1.14148_001, Aqu2.1.14149_001, Aqu2.1.26567_001, Aqu2.1.35997_001, Aqu2.1.35999_001, Aqu2.1.36266_001	BBOX1, ENSG00000267946	Cowc_CAOG_00499, Cowc_CAOG_02350, Cowc_CAOG_05023	ENSCING00000004129.3, ENSCING00000014457.2, ENSCING00000023897.1	ENSDARG00000036135.8, ENSDARG00000077547.6, ENSDARG00000113482.1	FBgn0014903, FBgn0030575, FBgn0033830, FBgn0038795	HPU_02040, HPU_06993, HPU_10619, HPU_10621, HPU_10674, HPU_14959, HPU_16348, HPU_18355, HPU_23389	ENSG00000129151.4, ENSG00000185973.6, ENSG00000267946.1		ENSMUSG00000041660.9	v1g117129, v1g118781, v1g118796, v1g122521, v1g128267, v1g136707, v1g167335, v1g170739, v1g243354		LOC575977, LOC577138, LOC577198, LOC579623, LOC583892, LOC584681, LOC585058, LOC587148	Tadh_P13890, Tadh_P25346, Tadh_P25731, Tadh_P26039, Tadh_P33849, Tadh_P34256, Tadh_P34259, Tadh_P34501, Tadh_P38529, Tadh_P61285, Tadh_P61286, Tadh_P61648, Tadh_P62306, Tadh_P62652, Tadh_P7204
OG0000210	XP_022083250.1, XP_022093905.1, XP_022093906.1, XP_022093907.1, XP_022093908.1, XP_022093909.1	Aqu2.1.01035_001, Aqu2.1.01210_001, Aqu2.1.05758_001, Aqu2.1.07288_001, Aqu2.1.08859_001, Aqu2.1.09523_001, Aqu2.1.11169_001, Aqu2.1.11170_001, Aqu2.1.12881_001, Aqu2.1.16525_001, Aqu2.1.16526_001, Aqu2.1.19220_001, Aqu2.1.24380_001, Aqu2.1.28529_001, Aqu2.1.30096_001, Aqu2.1.30097_001, Aqu2.1.30100_001, Aqu2.1.30101_001, Aqu2.1.30103_001, Aqu2.1.30106_001, Aqu2.1.30110_001, Aqu2.1.33441_001, Aqu…	TRAF1, TRAF3, TRAF6		ENSCING00000000553.3, ENSCING00000001576.3, ENSCING00000002932.3, ENSCING00000015912.2, ENSCING00000020502.1, ENSCING00000021357.1	ENSDARG00000017240.12, ENSDARG00000022000.10, ENSDARG00000028058.6, ENSDARG00000030173.7, ENSDARG00000069482.6, ENSDARG00000078378.4, ENSDARG00000101036.3, ENSDARG00000109857.1, ENSDARG00000111038.1	FBgn0030748, FBgn0265464	HPU_03886, HPU_08477, HPU_23020	ENSG00000056558.6, ENSG00000082512.10, ENSG00000127191.13, ENSG00000131323.10		ENSMUSG00000021277.17, ENSMUSG00000026637.15, ENSMUSG00000026875.15, ENSMUSG00000026942.14, ENSMUSG00000027164.9	v1g112390, v1g209771, v1g213139, v1g22095, v1g4250, v1g80332	Ocbimv22001684m.g, Ocbimv22008610m.g, Ocbimv22008611m.g, Ocbimv22038875m.g	LOC115923862, LOC578197, LOC579877, LOC594165	Tadh_P26989, Tadh_P32844, Tadh_P7851
OG0000211	XP_022088238.1, XP_022088246.1, XP_022088256.1, XP_022088270.1, XP_022090199.1, XP_022093696.1, XP_022094520.1, XP_022104363.1		B4GALT1, B4GALT2, B4GALT5	Cowc_CAOG_01356	ENSCING00000002212.2, ENSCING00000002552.3, ENSCING00000003723.2, ENSCING00000004405.3, ENSCING00000004947.3, ENSCING00000005997.3, ENSCING00000006728.3, ENSCING00000007155.3, ENSCING00000007768.3, ENSCING00000014867.2, ENSCING00000015414.2, ENSCING00000017588.2, ENSCING00000018315.1, ENSCING00000018352.1, ENSCING00000021425.1	ENSDARG00000002634.13, ENSDARG00000010301.9, ENSDARG00000018853.9, ENSDARG00000037815.8, ENSDARG00000062329.5, ENSDARG00000077994.4, ENSDARG00000104042.2, ENSDARG00000104404.2, ENSDARG00000109975.1, ENSDARG00000112697.1	FBgn0027538, FBgn0039625	HPU_01602, HPU_07138, HPU_07694, HPU_11662, HPU_15176, HPU_17752, HPU_17841, HPU_18598, HPU_18599, HPU_22377	ENSG00000086062.8, ENSG00000117411.12, ENSG00000118276.7, ENSG00000121578.8, ENSG00000158470.5, ENSG00000158850.10		ENSMUSG00000017929.14, ENSMUSG00000022793.18, ENSMUSG00000028413.14, ENSMUSG00000028541.15, ENSMUSG00000052423.16, ENSMUSG00000056124.6	v1g178089, v1g211957	Ocbimv22016986m.g, Ocbimv22033686m.g, Ocbimv22035986m.g	LOC100889198, LOC100893324, LOC105437633, LOC105439145, LOC105447297, LOC115918527, LOC115923678, LOC115925825, LOC576421, LOC576438, LOC583786, LOC585175, LOC585604, LOC586027, LOC587517, LOC588598, LOC589658, LOC592897, LOC755711
OG0000212	XP_022089054.1, XP_022091112.1, XP_022091120.1, XP_022091121.1, XP_022091122.1, XP_022091123.1, XP_022091124.1, XP_022091292.1, XP_022091355.1, XP_022094141.1, XP_022096711.1, XP_022100397.1, XP_022100399.1, XP_022100400.1	Aqu2.1.04082_001, Aqu2.1.16956_001, Aqu2.1.16957_001, Aqu2.1.22355_001, Aqu2.1.22356_001, Aqu2.1.31814_001	HAO2	Cowc_CAOG_03060	ENSCING00000001562.3, ENSCING00000006968.3	ENSDARG00000024160.10, ENSDARG00000027992.9, ENSDARG00000116498.1	FBgn0061356	HPU_00848, HPU_05426, HPU_05427, HPU_07977, HPU_08544, HPU_08545, HPU_08604, HPU_08988, HPU_10028, HPU_10029, HPU_10030, HPU_11042, HPU_11043, HPU_11074, HPU_11146, HPU_14671, HPU_15914, HPU_16765, HPU_24679	ENSG00000101323.4, ENSG00000116882.10		ENSMUSG00000027261.3, ENSMUSG00000027870.9	v1g140889, v1g157632, v1g163414, v1g228877, v1g229831, v1g231282, v1g8845		LOC100890229, LOC105438524, LOC105439393, LOC105446915, LOC115918826, LOC115923842, LOC115923843, LOC115923844, LOC115924135, LOC115926388, LOC115926389, LOC575110, LOC578272, LOC583653, LOC584105, LOC584548, LOC585244, LOC586372, LOC589061, LOC590153, LOC590358, LOC591284, LOC592375, LOC594782, LOC752067	Tadh_P50780, Tadh_P50856
OG0000213	XP_022082160.1, XP_022106836.1, XP_022108235.1, XP_022108237.1, XP_022108238.1, XP_022109176.1, XP_022110288.1, XP_022110378.1, XP_022110836.1, XP_022111480.1	Aqu2.1.38789_001	Hypp6750, MUC2, MUC5B, VWF		ENSCING00000007275.3, ENSCING00000019988.1	ENSDARG00000058556.7, ENSDARG00000067859.6, ENSDARG00000070331.6, ENSDARG00000077231.5, ENSDARG00000078994.5, ENSDARG00000088750.5, ENSDARG00000099470.2, ENSDARG00000100621.2, ENSDARG00000101084.2, ENSDARG00000109688.1, ENSDARG00000111521.1	FBgn0029167	HPU_01615, HPU_07177, HPU_09425, HPU_09426, HPU_20559, HPU_21797, HPU_23842	ENSG00000110799.9, ENSG00000117983.13, ENSG00000165899.6, ENSG00000184956.11, ENSG00000198788.7, ENSG00000205592.9, ENSG00000215182.6	ML03226a, ML03227a, ML09686a, ML09791a, ML145831a, ML150912a, ML231816a, ML239512a, ML31161a, ML41863a, ML45522a	ENSMUSG00000001930.18, ENSMUSG00000025515.17, ENSMUSG00000029797.15, ENSMUSG00000037974.18, ENSMUSG00000066108.8, ENSMUSG00000091455.5, ENSMUSG00000118661.1, ENSMUSG00000118670.1	v1g102557, v1g102645, v1g203270	Ocbimv22001740m.g, Ocbimv22003392m.g, Ocbimv22007336m.g, Ocbimv22016790m.g, Ocbimv22016791m.g, Ocbimv22020958m.g, Ocbimv22025315m.g, Ocbimv22026038m.g, Ocbimv22028766m.g, Ocbimv22028767m.g, Ocbimv22028776m.g, Ocbimv22035120m.g	LOC100891396, LOC100892911, LOC100893814, LOC105439069, LOC115925839, LOC585768	Tadh_P21952
OG0000214	XP_022086502.1, XP_022087886.1, XP_022089107.1, XP_022089108.1, XP_022089149.1, XP_022103576.1	Aqu2.1.37758_001	BMP2, BMP4, BMP7, GDF5		ENSCING00000003777.3, ENSCING00000004054.3, ENSCING00000013600.2, ENSCING00000019816.1	ENSDARG00000002760.5, ENSDARG00000005510.10, ENSDARG00000013409.7, ENSDARG00000015686.7, ENSDARG00000018260.10, ENSDARG00000019995.11, ENSDARG00000025372.6, ENSDARG00000035677.7, ENSDARG00000037995.7, ENSDARG00000041430.9, ENSDARG00000042784.7, ENSDARG00000053479.5, ENSDARG00000063230.6, ENSDARG00000101701.3, ENSDARG00000103679.3, ENSDARG00000115191.1	FBgn0000490, FBgn0005590, FBgn0024234	HPU_03066, HPU_03067, HPU_13136, HPU_20339	ENSG00000101144.8, ENSG00000112175.6, ENSG00000116985.6, ENSG00000125378.11, ENSG00000125845.6, ENSG00000125965.4, ENSG00000143869.5, ENSG00000153162.8, ENSG00000156466.8, ENSG00000183682.7, ENSG00000184344.3	ML218835a, ML358812a, ML35889a	ENSMUSG00000002384.3, ENSMUSG00000008999.8, ENSMUSG00000021835.16, ENSMUSG00000027358.7, ENSMUSG00000030117.6, ENSMUSG00000032179.8, ENSMUSG00000032726.13, ENSMUSG00000037660.6, ENSMUSG00000038259.5, ENSMUSG00000039004.7, ENSMUSG00000051279.3	v1g168498, v1g194892, v1g87636, v1g89693, v1g89805	Ocbimv22006465m.g, Ocbimv22021918m.g, Ocbimv22024215m.g, Ocbimv22027895m.g, Ocbimv22030105m.g, Ocbimv22030111m.g, Ocbimv22032306m.g	GeneID_373196, GeneID_373534, LOC100891353, LOC373488, LOC764641	Tadh_P57057, Tadh_P58663, Tadh_P9129, Tadh_P9164
OG0000215	XP_022089770.1, XP_022089792.1, XP_022102616.1, XP_022107628.1	Aqu2.1.29241_001	ENPP3, ENPP5, ENPP6, ENPP7	Cowc_CAOG_02807	ENSCING00000000774.3, ENSCING00000005959.3, ENSCING00000007012.3, ENSCING00000009483.3, ENSCING00000012036.2, ENSCING00000013446.2, ENSCING00000013447.2, ENSCING00000023060.1	ENSDARG00000003977.12, ENSDARG00000005789.11, ENSDARG00000006877.8, ENSDARG00000011257.11, ENSDARG00000040469.6, ENSDARG00000053525.5, ENSDARG00000053526.6, ENSDARG00000070625.7, ENSDARG00000109931.1, ENSDARG00000110396.1, ENSDARG00000111464.1, ENSDARG00000112368.1, ENSDARG00000113679.1		HPU_03904, HPU_09537, HPU_15591, HPU_20380	ENSG00000001561.6, ENSG00000112796.5, ENSG00000136960.8, ENSG00000154269.10, ENSG00000164303.6, ENSG00000182156.5, ENSG00000197594.7, ENSG00000261981.1	ML034656a	ENSMUSG00000019989.9, ENSMUSG00000022425.17, ENSMUSG00000023960.14, ENSMUSG00000023961.17, ENSMUSG00000037370.14, ENSMUSG00000038173.16, ENSMUSG00000046697.18	NVE14354, v1g106597, v1g106609, v1g112601, v1g113741, v1g122369, v1g203861, v1g213276, v1g224007, v1g238441, v1g34059, v1g78986	Ocbimv22004956m.g, Ocbimv22013499m.g, Ocbimv22013500m.g, Ocbimv22013501m.g, Ocbimv22027240m.g	LOC105444871, LOC115923054, LOC115923137, LOC115923221, LOC575587, LOC577518, LOC579858, LOC586788, LOC593286	Tadh_P58863, Tadh_P58864, Tadh_P58865, Tadh_P58867, Tadh_P58868, Tadh_P63013, Tadh_P64138
OG0000216	XP_022090552.1, XP_022090555.1, XP_022102402.1, XP_022109697.1	Aqu2.1.02349_001, Aqu2.1.32509_001, Aqu2.1.37442_001, Aqu2.1.43329_001	PRKCA, PRKCD, PRKCE	Cowc_CAOG_00955, Cowc_CAOG_00955T0, Cowc_CAOG_00955T1, Cowc_CAOG_00955T2, Cowc_CAOG_00955T3, Cowc_CAOG_02565, Cowc_CAOG_06896, Cowc_CAOG_08921	ENSCING00000008551.3, ENSCING00000021169.1, ENSCING00000024503.1	ENSDARG00000003008.11, ENSDARG00000004561.11, ENSDARG00000008723.9, ENSDARG00000009208.7, ENSDARG00000018382.9, ENSDARG00000022254.10, ENSDARG00000034173.9, ENSDARG00000039241.6, ENSDARG00000043243.6, ENSDARG00000069928.6, ENSDARG00000070651.6, ENSDARG00000099841.2, ENSDARG00000112082.1, ENSDARG00000112442.1, ENSDARG00000114025.1, ENSDARG00000115657.1, ENSDARG00000116813.1	FBgn0003091, FBgn0003093, FBgn0004784	HPU_03892, HPU_03895, HPU_05778, HPU_15761, HPU_22249	ENSG00000027075.9, ENSG00000065675.10, ENSG00000126583.6, ENSG00000154229.7, ENSG00000163932.9, ENSG00000166501.8, ENSG00000171132.9, ENSG00000273482.1	ML006930a, ML02581a, ML086446a, ML089410a, ML13931a, ML24991a	ENSMUSG00000021108.19, ENSMUSG00000021948.18, ENSMUSG00000026778.14, ENSMUSG00000045038.15, ENSMUSG00000050965.15, ENSMUSG00000052889.12, ENSMUSG00000078816.11	NVE8740, v1g245970, v1g68409, v1g93932	Ocbimv22007235m.g, Ocbimv22023160m.g, Ocbimv22026627m.g, Ocbimv22029929m.g, Ocbimv22029930m.g	LOC100890668, LOC582463, LOC754681, LOC764308	Tadh_P20496, Tadh_P30067, Tadh_P6832
OG0000217		Aqu2.1.00210_001, Aqu2.1.00521_001, Aqu2.1.00581_001, Aqu2.1.00582_001, Aqu2.1.00637_001, Aqu2.1.00638_001, Aqu2.1.00776_001, Aqu2.1.00999_001, Aqu2.1.01301_001, Aqu2.1.01523_001, Aqu2.1.01702_001, Aqu2.1.01768_001, Aqu2.1.01898_001, Aqu2.1.01961_001, Aqu2.1.02106_001, Aqu2.1.02198_001, Aqu2.1.02506_001, Aqu2.1.02716_001, Aqu2.1.02744_001, Aqu2.1.03442_001, Aqu2.1.03443_001, Aqu2.1.03723_001, Aqu…
OG0000218	XP_022079544.1, XP_022084984.1, XP_022088537.1, XP_022092642.1, XP_022098113.1, XP_022101807.1, XP_022103453.1, XP_022109894.1		ELTD1, Hypp14475, Hypp14628, Hypp14874, Hypp1735, Hypp251, Hypp8226, Hypp9474, PKD1, PKD2, PKDREJ			ENSDARG00000088121.4, ENSDARG00000101214.2, ENSDARG00000105344.2		HPU_02520, HPU_02524, HPU_06142, HPU_07463, HPU_15771, HPU_16087, HPU_20659, HPU_20662	ENSG00000130943.5, ENSG00000166473.12	ML00073a, ML044121a	ENSMUSG00000034416.19, ENSMUSG00000048827.13, ENSMUSG00000052496.6	NVE14139, NVE16047, NVE25593, v1g10446, v1g10690, v1g108594, v1g112003, v1g112031, v1g112097, v1g114460, v1g114911, v1g13526, v1g135278, v1g137052, v1g178830, v1g196807, v1g20472, v1g20763, v1g23673, v1g27156, v1g34347, v1g60020, v1g82585, v1g83119, v1g83339, v1g83506, v1g83556, v1g84776, v1g87961, v1g93876, v1g94083, v1g98527	Ocbimv22008970m.g, Ocbimv22011243m.g, Ocbimv22027407m.g, Ocbimv22033070m.g, Ocbimv22034823m.g	GeneID_373507, GeneID_586376, LOC100891661, LOC105441672, LOC115918653, LOC115929067, LOC414744, LOC579144	Tadh_P53596
OG0000219	XP_022088422.1, XP_022088424.1, XP_022088426.1, XP_022088427.1, XP_022094713.1, XP_022106023.1, XP_022110775.1	Aqu2.1.23728_001, Aqu2.1.26322_001, Aqu2.1.27010_001, Aqu2.1.27011_001, Aqu2.1.27013_001, Aqu2.1.27602_001	COL1A2		ENSCING00000001528.3, ENSCING00000006961.3, ENSCING00000008423.3	ENSDARG00000002295.10, ENSDARG00000007912.11, ENSDARG00000009014.12, ENSDARG00000011407.11, ENSDARG00000012405.10, ENSDARG00000012422.11, ENSDARG00000012593.13, ENSDARG00000020007.9, ENSDARG00000024847.10, ENSDARG00000026165.10, ENSDARG00000031678.8, ENSDARG00000035809.6, ENSDARG00000069093.6, ENSDARG00000092567.3, ENSDARG00000098294.2, ENSDARG00000098567.2, ENSDARG00000099930.2, ENSDARG000001018…		HPU_10208, HPU_19934, HPU_20868	ENSG00000060718.14, ENSG00000080573.6, ENSG00000108821.9, ENSG00000130635.11, ENSG00000139219.13, ENSG00000164692.13, ENSG00000168542.8, ENSG00000171502.10, ENSG00000196739.10, ENSG00000204248.6, ENSG00000204262.7, ENSG00000206290.6, ENSG00000223699.4, ENSG00000227801.4, ENSG00000230930.4, ENSG00000232541.6, ENSG00000235708.4		ENSMUSG00000001506.11, ENSMUSG00000004098.8, ENSMUSG00000022483.18, ENSMUSG00000024330.18, ENSMUSG00000026042.17, ENSMUSG00000026043.19, ENSMUSG00000026837.17, ENSMUSG00000027966.21, ENSMUSG00000028197.5, ENSMUSG00000029661.17, ENSMUSG00000045672.16	v1g204742, v1g205652, v1g240903, v1g80945, v1g971	Ocbimv22004815m.g, Ocbimv22009994m.g	GeneID_373267, GeneID_373268, LOC105445661, LOC589794, LOC762753
OG0000220	XP_022090537.1, XP_022090538.1, XP_022090656.1, XP_022090657.1, XP_022090658.1, XP_022094263.1, XP_022097951.1, XP_022097952.1, XP_022097953.1, XP_022097954.1	Aqu2.1.01188_001, Aqu2.1.13721_001, Aqu2.1.13722_001, Aqu2.1.13723_001, Aqu2.1.34421_001	FOLH1, Hypp12978, NAALAD2	Cowc_CAOG_01598, Cowc_CAOG_05383	ENSCING00000005093.2, ENSCING00000005372.3, ENSCING00000007174.3, ENSCING00000018380.1, ENSCING00000021112.1	ENSDARG00000020952.10, ENSDARG00000021383.8		HPU_00509, HPU_01322, HPU_01323, HPU_01324, HPU_03310, HPU_04406, HPU_06311, HPU_07742, HPU_13330, HPU_13469, HPU_15750	ENSG00000077616.6, ENSG00000086205.12, ENSG00000168060.10	ML092615a, ML092616a, ML233111a, ML26922a	ENSMUSG00000001773.15, ENSMUSG00000043943.15, ENSMUSG00000054999.3	NVE11940, NVE20357, NVE26224, v1g100342, v1g106355, v1g116624, v1g126198, v1g130123, v1g164727, v1g203744, v1g204601, v1g214643, v1g242650, v1g31090, v1g4349, v1g89768, v1g99196	Ocbimv22002965m.g, Ocbimv22002966m.g, Ocbimv22002967m.g, Ocbimv22005269m.g, Ocbimv22039812m.g	LOC105437299, LOC115923039, LOC115929601, LOC115929602, LOC576219, LOC576362, LOC579656, LOC580576, LOC583418, LOC594763, LOC762877	Tadh_P32203, Tadh_P64334
OG0000221			GIMAP4, GIMAP7, GIMAP8, Hypp12460, Hypp2009			ENSDARG00000018587.9, ENSDARG00000035088.9, ENSDARG00000040497.6, ENSDARG00000052876.5, ENSDARG00000052899.6, ENSDARG00000052900.4, ENSDARG00000054160.7, ENSDARG00000054548.7, ENSDARG00000055731.7, ENSDARG00000056443.5, ENSDARG00000063108.6, ENSDARG00000069707.6, ENSDARG00000069895.5, ENSDARG00000070516.7, ENSDARG00000071020.5, ENSDARG00000074069.2, ENSDARG00000074205.5, ENSDARG00000074610.5, ENS…			ENSG00000106560.6, ENSG00000133561.11, ENSG00000133574.5, ENSG00000171115.3, ENSG00000179144.4, ENSG00000196329.6, ENSG00000213203.2		ENSMUSG00000039264.10, ENSMUSG00000043505.9, ENSMUSG00000043931.11, ENSMUSG00000047867.12, ENSMUSG00000051124.7, ENSMUSG00000054435.17, ENSMUSG00000064262.8, ENSMUSG00000090019.6, ENSMUSG00000091721.5	NVE23285
OG0000222	XP_022086388.1, XP_022094808.1, XP_022107359.1, XP_022107372.1, XP_022107393.1, XP_022108896.1	Aqu2.1.19688_001, Aqu2.1.40615_001, Aqu2.1.40616_001, Aqu2.1.41910_001, Aqu2.1.41911_001, Aqu2.1.41912_001, Aqu2.1.41913_001, Aqu2.1.41914_001	Hypp10240, Hypp10737, Hypp11715, Hypp1189, Hypp12241, Hypp12242, Hypp12244, Hypp12245, Hypp13662, Hypp13668, Hypp1889, Hypp2320, Hypp2321, Hypp4060, Hypp4061, Hypp627, Hypp635, PPP4R2	Cowc_CAOG_02252, Cowc_CAOG_02296, Cowc_CAOG_05392	ENSCING00000002681.1, ENSCING00000010987.3, ENSCING00000012110.2, ENSCING00000013364.1, ENSCING00000016195.2, ENSCING00000017269.2		FBgn0011705, FBgn0032084, FBgn0032085, FBgn0032086, FBgn0032553, FBgn0264308	HPU_00278, HPU_00279, HPU_00285, HPU_02605, HPU_08500, HPU_15513, HPU_15979, HPU_19653, HPU_19654				v1g124251, v1g172133, v1g181794, v1g198475, v1g204749, v1g237009, v1g240482, v1g240516, v1g246268	Ocbimv22001402m.g, Ocbimv22001406m.g, Ocbimv22012984m.g, Ocbimv22013635m.g, Ocbimv22024825m.g, Ocbimv22025008m.g, Ocbimv22026207m.g	LOC100890273, LOC100892255, LOC100893606, LOC115926422, LOC752562, LOC752606, LOC752655, LOC752670, LOC753022, LOC754845
OG0000223	XP_022086747.1, XP_022098989.1		FGF2, FGF20		ENSCING00000000625.3, ENSCING00000004107.3, ENSCING00000004434.3, ENSCING00000022521.1	ENSDARG00000007356.8, ENSDARG00000009351.4, ENSDARG00000017542.7, ENSDARG00000030932.5, ENSDARG00000035056.11, ENSDARG00000035377.4, ENSDARG00000040982.5, ENSDARG00000042233.6, ENSDARG00000042811.4, ENSDARG00000043907.7, ENSDARG00000045856.5, ENSDARG00000056633.8, ENSDARG00000059387.7, ENSDARG00000069662.7, ENSDARG00000076510.3, ENSDARG00000078625.4, ENSDARG00000086070.3, ENSDARG00000100475.3, EN…	FBgn0014135	HPU_01271	ENSG00000070193.4, ENSG00000070388.7, ENSG00000075388.2, ENSG00000078579.8, ENSG00000102466.11, ENSG00000102678.6, ENSG00000111241.2, ENSG00000113578.13, ENSG00000129682.9, ENSG00000138675.12, ENSG00000138685.8, ENSG00000140285.5, ENSG00000161958.6, ENSG00000196468.5, ENSG00000268853.1		ENSMUSG00000000183.7, ENSMUSG00000020327.5, ENSMUSG00000021732.15, ENSMUSG00000021974.16, ENSMUSG00000025551.14, ENSMUSG00000027208.15, ENSMUSG00000029337.3, ENSMUSG00000031137.18, ENSMUSG00000031230.4, ENSMUSG00000031603.15, ENSMUSG00000036585.17, ENSMUSG00000037225.14, ENSMUSG00000042826.14, ENSMUSG00000050917.6	NVE24177, v1g16985, v1g196402, v1g211797, v1g212165, v1g212596, v1g217516, v1g247007	Ocbimv22016418m.g, Ocbimv22029899m.g	GeneID_582058
OG0000224	XP_022095857.1, XP_022097653.1, XP_022101868.1, XP_022111041.1, XP_022111042.1		Hypp3110, Hypp854, LRP2, OLFM1		ENSCING00000003217.3, ENSCING00000019467.1, ENSCING00000020067.1, ENSCING00000022067.1, ENSCING00000022659.1, ENSCING00000023053.1, ENSCING00000024244.1	ENSDARG00000078600.3	FBgn0031926, FBgn0033880	HPU_02258, HPU_04247, HPU_06178, HPU_08275, HPU_17207, HPU_18682, HPU_20727, HPU_22826, HPU_25021	ENSG00000167775.6, ENSG00000179241.8	ML015611a, ML019111a, ML063327a, ML074212a, ML08323a, ML11228a, ML150418a, ML223521a	ENSMUSG00000002308.17, ENSMUSG00000048058.18	NVE10051, NVE9710, v1g107027, v1g109640, v1g129764, v1g147372, v1g150604, v1g241327, v1g4312, v1g47858, v1g58190, v1g59273, v1g65595, v1g67111, v1g68600, v1g87014, v1g91746, v1g92824	Ocbimv22000609m.g, Ocbimv22000877m.g, Ocbimv22005885m.g, Ocbimv22005886m.g, Ocbimv22016332m.g, Ocbimv22025474m.g, Ocbimv22029253m.g, Ocbimv22029254m.g, Ocbimv22029255m.g, Ocbimv22035122m.g, Ocbimv22035123m.g, Ocbimv22035124m.g, Ocbimv22037154m.g, Ocbimv22038822m.g	LOC100890530, LOC105439905, LOC115922823, LOC754881	Tadh_P25445, Tadh_P26984, Tadh_P27118, Tadh_P28140, Tadh_P8100, Tadh_P9719
OG0000225	XP_022106624.1, XP_022106924.1	Aqu2.1.03409_001, Aqu2.1.03813_001, Aqu2.1.03833_001, Aqu2.1.04185_001, Aqu2.1.05773_001, Aqu2.1.07290_001, Aqu2.1.07409_001, Aqu2.1.09224_001, Aqu2.1.09736_001, Aqu2.1.10428_001, Aqu2.1.11044_001, Aqu2.1.11209_001, Aqu2.1.11578_001, Aqu2.1.11580_001, Aqu2.1.12444_001, Aqu2.1.14189_001, Aqu2.1.14193_001, Aqu2.1.15127_001, Aqu2.1.15677_001, Aqu2.1.15680_001, Aqu2.1.15681_001, Aqu2.1.15682_001, Aqu…	SAMHD1	Cowc_CAOG_03999	ENSCING00000014224.2	ENSDARG00000071288.4, ENSDARG00000099421.2, ENSDARG00000104626.2	FBgn0028380	HPU_01645, HPU_01650, HPU_02824, HPU_04993, HPU_05731, HPU_11640, HPU_14102, HPU_16893, HPU_18794, HPU_21631, HPU_22231, HPU_22235, HPU_22236, HPU_22237, HPU_24096	ENSG00000101347.7	ML067124a	ENSMUSG00000027639.17	v1g154803, v1g21542, v1g246030	Ocbimv22002447m.g, Ocbimv22018134m.g, Ocbimv22023498m.g	LOC100888301, LOC115920495, LOC575844, LOC578665, LOC583384, LOC585068, LOC592977, LOC594252	Tadh_P18236
OG0000226		Aqu2.1.00111_001, Aqu2.1.00289_001, Aqu2.1.00386_001, Aqu2.1.00732_001, Aqu2.1.00994_001, Aqu2.1.01435_001, Aqu2.1.01744_001, Aqu2.1.01935_001, Aqu2.1.02002_001, Aqu2.1.02288_001, Aqu2.1.02363_001, Aqu2.1.02634_001, Aqu2.1.02970_001, Aqu2.1.03469_001, Aqu2.1.03513_001, Aqu2.1.03598_001, Aqu2.1.03648_001, Aqu2.1.03877_001, Aqu2.1.05263_001, Aqu2.1.05595_001, Aqu2.1.05762_001, Aqu2.1.06876_001, Aqu…
OG0000227		Aqu2.1.00272_001, Aqu2.1.00832_001, Aqu2.1.00969_001, Aqu2.1.01032_001, Aqu2.1.01050_001, Aqu2.1.01339_001, Aqu2.1.01684_001, Aqu2.1.01706_001, Aqu2.1.01942_001, Aqu2.1.02012_001, Aqu2.1.02436_001, Aqu2.1.02640_001, Aqu2.1.02735_001, Aqu2.1.02770_001, Aqu2.1.02939_001, Aqu2.1.03044_001, Aqu2.1.03430_001, Aqu2.1.03461_001, Aqu2.1.03555_001, Aqu2.1.03637_001, Aqu2.1.04104_001, Aqu2.1.04221_001, Aqu…
OG0000228			CD248, CLEC3A, CLEC4F, COL17A1, COLEC11, ENSG00000260314, Hypp10143, Hypp10144, Hypp1024, Hypp1026, Hypp1031, Hypp10430, Hypp10432, Hypp10433, Hypp1054, Hypp1061, Hypp1062, Hypp1064, Hypp1083, Hypp11532, Hypp1201, Hypp12219, Hypp1227, Hypp12398, Hypp12649, Hypp1267, Hypp12925, Hypp12993, Hypp12995, Hypp12996, Hypp13016, Hypp13017, Hypp13019, Hypp13020, Hypp13022, Hypp13024, Hypp13026, Hypp14104, …
OG0000229											ENSMUSG00000025838.13, ENSMUSG00000025839.4, ENSMUSG00000028591.12, ENSMUSG00000029451.15, ENSMUSG00000035201.17, ENSMUSG00000036749.17, ENSMUSG00000037028.9, ENSMUSG00000038330.11, ENSMUSG00000046262.16, ENSMUSG00000046435.8, ENSMUSG00000046862.15, ENSMUSG00000047799.16, ENSMUSG00000050810.9, ENSMUSG00000059218.15, ENSMUSG00000066027.8, ENSMUSG00000066030.8, ENSMUSG00000066031.14, ENSMUSG0000006…
OG0000230	XP_022079519.1, XP_022089502.1, XP_022089503.1, XP_022089504.1, XP_022089672.1, XP_022089724.1, XP_022092138.1, XP_022092306.1, XP_022111169.1	Aqu2.1.04640_001, Aqu2.1.35503_001, Aqu2.1.41583_001	ANXA7	Cowc_CAOG_02064, Cowc_CAOG_05171, Cowc_CAOG_09008	ENSCING00000004236.3, ENSCING00000021084.1, ENSCING00000024319.1	ENSDARG00000002632.12, ENSDARG00000013335.10, ENSDARG00000013613.12, ENSDARG00000013976.8, ENSDARG00000016470.9, ENSDARG00000026406.8, ENSDARG00000036456.7, ENSDARG00000044254.9, ENSDARG00000077383.5, ENSDARG00000100095.3, ENSDARG00000109335.1	FBgn0000083, FBgn0000084, FBgn0030749	HPU_00372, HPU_00380, HPU_11937, HPU_21269, HPU_22193, HPU_23642	ENSG00000104537.12, ENSG00000122359.13, ENSG00000138279.11, ENSG00000138772.8, ENSG00000150165.13, ENSG00000164111.10, ENSG00000165390.11, ENSG00000186807.9, ENSG00000196975.10, ENSG00000197043.9, ENSG00000264230.3, ENSG00000265190.2	ML03242a, ML08207a, ML148937a	ENSMUSG00000018340.14, ENSMUSG00000021814.18, ENSMUSG00000021866.16, ENSMUSG00000021950.16, ENSMUSG00000027712.14, ENSMUSG00000029484.13, ENSMUSG00000029994.18, ENSMUSG00000055114.11	v1g134949, v1g143406, v1g195888, v1g96179, v1g96324	Ocbimv22018175m.g, Ocbimv22026125m.g, Ocbimv22027585m.g, Ocbimv22031709m.g, Ocbimv22038847m.g	LOC577698, LOC577898, LOC583435, LOC587473, LOC590651, LOC593594	Tadh_P38333, Tadh_P53595, Tadh_P57118
OG0000231	XP_022083382.1, XP_022084979.1, XP_022084980.1, XP_022085831.1, XP_022086665.1, XP_022087509.1, XP_022087827.1	Aqu2.1.41517_001	ALOX12B, ALOX15B, Hypp15988		ENSCING00000001701.3, ENSCING00000007639.3, ENSCING00000007740.3, ENSCING00000010125.3, ENSCING00000012298.2, ENSCING00000014085.2, ENSCING00000024860.1	ENSDARG00000016789.11, ENSDARG00000043085.6, ENSDARG00000043089.8, ENSDARG00000057273.6, ENSDARG00000069463.5, ENSDARG00000069966.4, ENSDARG00000073781.5, ENSDARG00000110148.1		HPU_05893, HPU_11336, HPU_12221, HPU_12222, HPU_17170, HPU_17833, HPU_20626, HPU_21497, HPU_21565, HPU_24766, HPU_25093	ENSG00000012779.6, ENSG00000108839.7, ENSG00000161905.8, ENSG00000179148.5, ENSG00000179477.5, ENSG00000179593.11, ENSG00000262552.1	ML26702a	ENSMUSG00000000320.11, ENSMUSG00000018907.11, ENSMUSG00000018924.7, ENSMUSG00000020891.12, ENSMUSG00000020892.11, ENSMUSG00000025701.13, ENSMUSG00000032807.6	v1g145353, v1g216955, v1g223808, v1g229180	Ocbimv22023409m.g, Ocbimv22023410m.g, Ocbimv22023412m.g, Ocbimv22031195m.g, Ocbimv22039838m.g, Ocbimv22039839m.g, Ocbimv22039840m.g, Ocbimv22039843m.g	LOC115918885, LOC574670, LOC575389, LOC576885, LOC579368, LOC583803, LOC583823, LOC584481, LOC584789, LOC585142, LOC591845, LOC754628, LOC763828, LOC764400	Tadh_P50085, Tadh_P54145, Tadh_P63720
OG0000232	XP_022084200.1, XP_022102285.1	Aqu2.1.19430_001, Aqu2.1.20153_001			ENSCING00000005546.3, ENSCING00000005547.3, ENSCING00000005623.3, ENSCING00000012939.2, ENSCING00000013639.2, ENSCING00000014152.2, ENSCING00000014153.1, ENSCING00000014322.2, ENSCING00000014324.2, ENSCING00000021001.1, ENSCING00000023211.1, ENSCING00000023631.1	ENSDARG00000002644.9, ENSDARG00000017653.9, ENSDARG00000017860.6, ENSDARG00000028276.8, ENSDARG00000036106.7, ENSDARG00000038859.6, ENSDARG00000039435.6, ENSDARG00000040177.5, ENSDARG00000070037.4, ENSDARG00000070047.5, ENSDARG00000077385.5, ENSDARG00000079705.4, ENSDARG00000089077.4, ENSDARG00000098761.2, ENSDARG00000099746.2, ENSDARG00000100835.2, ENSDARG00000102059.2, ENSDARG00000109741.1, ENS…	FBgn0028743	HPU_08854, HPU_21368	ENSG00000090104.7, ENSG00000091844.3, ENSG00000116741.6, ENSG00000117152.9, ENSG00000127074.10, ENSG00000135824.8, ENSG00000143248.8, ENSG00000143333.6, ENSG00000147509.9, ENSG00000148908.10, ENSG00000150681.5, ENSG00000171700.9, ENSG00000253148.1	ML234559a, ML434314a	ENSMUSG00000002458.14, ENSMUSG00000002459.18, ENSMUSG00000019775.18, ENSMUSG00000026357.4, ENSMUSG00000026358.14, ENSMUSG00000026360.10, ENSMUSG00000026475.8, ENSMUSG00000026678.11, ENSMUSG00000030844.12, ENSMUSG00000038530.12, ENSMUSG00000042671.13, ENSMUSG00000051079.9, ENSMUSG00000098509.3	v1g217514, v1g245014	Ocbimv22000596m.g, Ocbimv22000597m.g, Ocbimv22017293m.g, Ocbimv22022295m.g	LOC588980, LOC589900	Tadh_P27441, Tadh_P53191
OG0000233	XP_022098360.1		GP2			ENSDARG00000086117.3, ENSDARG00000087227.3, ENSDARG00000088794.4			ENSG00000138315.8, ENSG00000169344.11, ENSG00000169347.12	ML24842a	ENSMUSG00000009654.5, ENSMUSG00000030954.12, ENSMUSG00000030963.7	NVE13287, NVE16936, NVE17022, NVE17537, NVE2429, NVE4155, NVE5060, NVE7200, NVE7459, NVE9448, v1g110843, v1g112174, v1g112208, v1g123095, v1g123117, v1g123144, v1g125416, v1g145781, v1g147667, v1g147883, v1g149526, v1g151413, v1g152496, v1g19729, v1g19757, v1g200034, v1g200164, v1g203158, v1g206268, v1g207197, v1g209293, v1g210914, v1g213259, v1g213814, v1g216069, v1g223019, v1g224467, v1g239785,…			Tadh_P53244, Tadh_P54271, Tadh_P59529, Tadh_P63477
OG0000234		Aqu2.1.00381_001, Aqu2.1.01264_001, Aqu2.1.02767_001, Aqu2.1.02917_001, Aqu2.1.03509_001, Aqu2.1.03987_001, Aqu2.1.04275_001, Aqu2.1.04351_001, Aqu2.1.04714_001, Aqu2.1.04917_001, Aqu2.1.04918_001, Aqu2.1.05033_001, Aqu2.1.05140_001, Aqu2.1.05632_001, Aqu2.1.06399_001, Aqu2.1.06657_001, Aqu2.1.06761_001, Aqu2.1.06886_001, Aqu2.1.07312_001, Aqu2.1.07815_001, Aqu2.1.08070_001, Aqu2.1.08433_001, Aqu…
OG0000235								HPU_00625, HPU_01083, HPU_01245, HPU_01550, HPU_01551, HPU_02323, HPU_04175, HPU_05195, HPU_05896, HPU_06219, HPU_07634, HPU_08536, HPU_08537, HPU_09457, HPU_09486, HPU_10926, HPU_10927, HPU_11762, HPU_11990, HPU_13235, HPU_13266, HPU_13377, HPU_15059, HPU_15133, HPU_15712, HPU_16104, HPU_18049, HPU_19346, HPU_20432, HPU_20433, HPU_20440, HPU_20551, HPU_20901, HPU_22322, HPU_23721, HPU_24364, HPU…						LOC100888565, LOC100888825, LOC100889611, LOC105436552, LOC105437987, LOC105439150, LOC105439649, LOC105440340, LOC105440620, LOC105442007, LOC105442411, LOC105442833, LOC105444135, LOC105444434, LOC105444905, LOC105445544, LOC105447086, LOC115918206, LOC115918214, LOC115920856, LOC115920967, LOC115921034, LOC115921109, LOC115921115, LOC115921317, LOC115921334, LOC115921338, LOC115921339, LOC1159…
OG0000236										ML000111a, ML008017a, ML008018a, ML01052a, ML01107a, ML01363a, ML01712a, ML018045a, ML019812a, ML02302a, ML02643a, ML027312a, ML029513a, ML029514a, ML03004a, ML032315a, ML035311a, ML03705a, ML04001a, ML04331a, ML04341a, ML047938a, ML04979a, ML051410a, ML055023a, ML05679a, ML06457a, ML064930a, ML067014a, ML07211a, ML072816a, ML073042a, ML076311a, ML07751a, ML07917a, ML07994a, ML08134a, ML083012a, …
OG0000237	XP_022082007.1, XP_022082020.1, XP_022087901.1, XP_022087911.1, XP_022099775.1, XP_022099776.1	Aqu2.1.17876_001, Aqu2.1.22535_001, Aqu2.1.33917_001, Aqu2.1.39162_001, Aqu2.1.41046_001, Aqu2.1.41047_001, Aqu2.1.41048_001, Aqu2.1.41049_001, Aqu2.1.41050_001, Aqu2.1.42494_001, Aqu2.1.42495_001, Aqu2.1.43732_001, Aqu2.1.43733_001, Aqu2.1.43734_001	CTSL1, CTSL2, CTSS	Cowc_CAOG_04509, Cowc_CAOG_04515, Cowc_CAOG_06811	ENSCING00000007675.3, ENSCING00000007681.3, ENSCING00000012592.2, ENSCING00000014249.2	ENSDARG00000003902.9, ENSDARG00000007836.10, ENSDARG00000011701.9, ENSDARG00000039173.7, ENSDARG00000074306.5, ENSDARG00000075527.7, ENSDARG00000079376.5, ENSDARG00000087651.4, ENSDARG00000089750.3, ENSDARG00000089806.3, ENSDARG00000094559.5, ENSDARG00000095072.5, ENSDARG00000095254.5, ENSDARG00000095744.4, ENSDARG00000100833.3, ENSDARG00000112885.1	FBgn0013770	HPU_05836, HPU_07500, HPU_20091	ENSG00000135047.10, ENSG00000136943.6	ML005020a, ML012013a, ML017310a, ML02744a, ML071151a	ENSMUSG00000021477.10, ENSMUSG00000042243.11, ENSMUSG00000050345.10, ENSMUSG00000056728.7	NVE10878, v1g180651, v1g181181, v1g190019, v1g228590	Ocbimv22009822m.g, Ocbimv22009826m.g, Ocbimv22009827m.g, Ocbimv22020644m.g	LOC115918235, LOC575070, LOC575142, LOC575203, LOC575275, LOC577926, LOC579572, LOC763308	Tadh_P35658
OG0000238		Aqu2.1.00695_001, Aqu2.1.00805_001, Aqu2.1.02514_001, Aqu2.1.05286_001, Aqu2.1.06590_001, Aqu2.1.11569_001, Aqu2.1.11705_001, Aqu2.1.11707_001, Aqu2.1.13251_001, Aqu2.1.13252_001, Aqu2.1.14208_001, Aqu2.1.19745_001, Aqu2.1.19746_001, Aqu2.1.20563_001, Aqu2.1.20564_001, Aqu2.1.20690_001, Aqu2.1.20691_001, Aqu2.1.20692_001, Aqu2.1.20707_001, Aqu2.1.20728_001, Aqu2.1.22213_001, Aqu2.1.22214_001, Aqu…
OG0000239					ENSCING00000000205.3, ENSCING00000000294.3, ENSCING00000000379.1, ENSCING00000000487.3, ENSCING00000000680.3, ENSCING00000001626.3, ENSCING00000002125.3, ENSCING00000002451.3, ENSCING00000002809.3, ENSCING00000003545.3, ENSCING00000003564.3, ENSCING00000003764.3, ENSCING00000004611.3, ENSCING00000005619.3, ENSCING00000006406.3, ENSCING00000009115.2, ENSCING00000009998.3, ENSCING00000010130.3, ENS…
OG0000240	XP_022082277.1, XP_022082324.1, XP_022082397.1, XP_022082398.1, XP_022082464.1, XP_022098267.1, XP_022105045.1, XP_022105046.1, XP_022105068.1, XP_022107275.1, XP_022107758.1		Hypp7081, SLC10A2, SLC10A4		ENSCING00000001817.3, ENSCING00000004206.3, ENSCING00000006144.3, ENSCING00000006754.3, ENSCING00000016539.2	ENSDARG00000009131.13, ENSDARG00000014916.8, ENSDARG00000030588.9, ENSDARG00000112112.1	FBgn0030638, FBgn0030756	HPU_00004, HPU_03021, HPU_03909, HPU_03911, HPU_05357, HPU_05433, HPU_05646, HPU_06768, HPU_06769, HPU_12627, HPU_12628, HPU_16123, HPU_16639, HPU_18255, HPU_18448, HPU_19296, HPU_19914, HPU_20948	ENSG00000100652.4, ENSG00000125255.5, ENSG00000145248.6, ENSG00000145283.7		ENSMUSG00000021135.9, ENSMUSG00000023073.3, ENSMUSG00000029219.11, ENSMUSG00000029321.2, ENSMUSG00000060204.7		Ocbimv22000274m.g	LOC100891194, LOC100893612, LOC105437455, LOC105438270, LOC105440563, LOC105440645, LOC115921302, LOC115922543, LOC115925002, LOC575621, LOC577941, LOC578429, LOC579660, LOC579904, LOC580301, LOC581693, LOC586713, LOC588208, LOC589816, LOC591987, LOC592809, LOC592830, LOC593111, LOC594804, LOC757079
OG0000241	XP_022088757.1, XP_022090758.1, XP_022090759.1, XP_022092123.1	Aqu2.1.00721_001, Aqu2.1.06903_001, Aqu2.1.24545_001, Aqu2.1.28180_001, Aqu2.1.34477_001, Aqu2.1.35545_001, Aqu2.1.35549_001, Aqu2.1.41187_001	ADCY2, ADCY3, ADCY5, ADCY6, ADCY8		ENSCING00000000292.3, ENSCING00000000490.3, ENSCING00000007249.3	ENSDARG00000014588.12, ENSDARG00000017437.9, ENSDARG00000027797.11, ENSDARG00000031783.9, ENSDARG00000032838.9, ENSDARG00000043141.7, ENSDARG00000058392.8, ENSDARG00000060070.8, ENSDARG00000061445.8, ENSDARG00000069026.5, ENSDARG00000077145.5, ENSDARG00000088634.4, ENSDARG00000091342.3, ENSDARG00000111136.1, ENSDARG00000114782.1	FBgn0003301, FBgn0004852, FBgn0023416, FBgn0024150, FBgn0263131	HPU_07827, HPU_08164, HPU_08165, HPU_10969, HPU_10971, HPU_10972	ENSG00000078295.11, ENSG00000121281.8, ENSG00000129467.9, ENSG00000138031.10, ENSG00000155897.5, ENSG00000164742.10, ENSG00000173175.10, ENSG00000174233.7	ML04963a	ENSMUSG00000020431.6, ENSMUSG00000020654.16, ENSMUSG00000021536.8, ENSMUSG00000022220.15, ENSMUSG00000022376.9, ENSMUSG00000022840.10, ENSMUSG00000022994.10, ENSMUSG00000031659.14	v1g234384, v1g241960, v1g87462	Ocbimv22007318m.g, Ocbimv22007320m.g, Ocbimv22016240m.g, Ocbimv22016241m.g	LOC115919803, LOC575180, LOC582454, LOC582776	Tadh_P21914, Tadh_P52497, Tadh_P58375, Tadh_P58376
OG0000242	XP_022090057.1		ADAMTS16, CDKN2AIPNL, Hypp10648, Hypp7923, MST1		ENSCING00000002180.3, ENSCING00000013001.2, ENSCING00000014101.2, ENSCING00000014105.2, ENSCING00000024475.1	ENSDARG00000023111.8, ENSDARG00000045544.7, ENSDARG00000079076.4, ENSDARG00000103308.2		HPU_01293, HPU_04607, HPU_06455, HPU_06787, HPU_09813, HPU_16965, HPU_19809, HPU_20393, HPU_20478, HPU_21315, HPU_21325, HPU_22719, HPU_24164	ENSG00000019991.11, ENSG00000122194.14, ENSG00000173531.11, ENSG00000198670.7	ML03051a, ML04819a, ML096827a, ML107912a, ML10905a, ML19983a	ENSMUSG00000028864.8, ENSMUSG00000032591.16, ENSMUSG00000059481.6	v1g109561, v1g141769, v1g8987	Ocbimv22003371m.g, Ocbimv22014150m.g, Ocbimv22039406m.g	LOC105438067, LOC105439854, LOC105441424, LOC105443042, LOC105443550, LOC105444103, LOC105444510, LOC105444511, LOC105444629, LOC115918301, LOC115919304, LOC115919807, LOC115921520, LOC115926469, LOC115926817, LOC115928023, LOC578016, LOC593482	Tadh_P10520, Tadh_P25018, Tadh_P25104, Tadh_P25473, Tadh_P29248, Tadh_P29648, Tadh_P31001, Tadh_P51898, Tadh_P8320, Tadh_P8692, Tadh_P9202, Tadh_P9319, Tadh_P9323
OG0000243	XP_022102077.1, XP_022102078.1, XP_022102109.1, XP_022102213.1, XP_022105797.1	Aqu2.1.08189_001, Aqu2.1.21078_001, Aqu2.1.29076_001, Aqu2.1.29077_001, Aqu2.1.29078_001, Aqu2.1.29080_001, Aqu2.1.29081_001, Aqu2.1.34342_001, Aqu2.1.34343_001, Aqu2.1.34344_001	Hypp2608, YWHAB, YWHAE, YWHAZ	Cowc_CAOG_01243	ENSCING00000007431.3, ENSCING00000008609.3, ENSCING00000011593.2, ENSCING00000020743.1, ENSCING00000023856.1	ENSDARG00000005560.7, ENSDARG00000006399.8, ENSDARG00000013078.10, ENSDARG00000017014.9, ENSDARG00000023323.7, ENSDARG00000032575.7, ENSDARG00000040287.8, ENSDARG00000042539.4, ENSDARG00000067626.4, ENSDARG00000071658.5, ENSDARG00000075758.4, ENSDARG00000109636.1, ENSDARG00000109789.1, ENSDARG00000116741.1	FBgn0004907, FBgn0020238	HPU_02087, HPU_07374, HPU_23627	ENSG00000108953.12, ENSG00000128245.10, ENSG00000134308.9, ENSG00000164924.13, ENSG00000166913.8, ENSG00000170027.5, ENSG00000175793.10	ML004613a, ML08102a, ML104634a, ML17595a, ML17596a, ML17599a	ENSMUSG00000018326.10, ENSMUSG00000018965.12, ENSMUSG00000020849.14, ENSMUSG00000022285.18, ENSMUSG00000047281.4, ENSMUSG00000051391.10, ENSMUSG00000076432.14	NVE19960, v1g104509, v1g165473, v1g184113, v1g204856	Ocbimv22003454m.g, Ocbimv22009637m.g, Ocbimv22017425m.g, Ocbimv22018844m.g	LOC575018, LOC581376, LOC583263	Tadh_P63361, Tadh_P63383
OG0000244		Aqu2.1.00538_001, Aqu2.1.00735_001, Aqu2.1.01013_001, Aqu2.1.01394_001, Aqu2.1.01650_001, Aqu2.1.01868_001, Aqu2.1.01923_001, Aqu2.1.02094_001, Aqu2.1.02284_001, Aqu2.1.02405_001, Aqu2.1.02997_001, Aqu2.1.03350_001, Aqu2.1.03842_001, Aqu2.1.04270_001, Aqu2.1.04435_001, Aqu2.1.05902_001, Aqu2.1.06388_001, Aqu2.1.06691_001, Aqu2.1.06692_001, Aqu2.1.06843_001, Aqu2.1.07803_001, Aqu2.1.07804_001, Aqu…
OG0000245								HPU_00346, HPU_00704, HPU_01412, HPU_01413, HPU_01730, HPU_01731, HPU_01732, HPU_02081, HPU_03185, HPU_03189, HPU_03241, HPU_04882, HPU_05183, HPU_05185, HPU_06234, HPU_07011, HPU_07091, HPU_07092, HPU_07733, HPU_07734, HPU_08092, HPU_08095, HPU_08335, HPU_08808, HPU_08809, HPU_10141, HPU_10310, HPU_10364, HPU_10683, HPU_11771, HPU_12051, HPU_12052, HPU_13243, HPU_13566, HPU_15183, HPU_15184, HPU…						LOC105441617, LOC115922718, LOC115922874, LOC115923774, LOC115925540, LOC115928022
OG0000246	XP_022086375.1, XP_022086450.1, XP_022091162.1, XP_022101074.1, XP_022106201.1, XP_022106209.1, XP_022106216.1, XP_022106227.1, XP_022106235.1	Aqu2.1.37765_001, Aqu2.1.39757_001	GGT1, GGT7	Cowc_CAOG_08611	ENSCING00000001905.3, ENSCING00000001911.3, ENSCING00000004127.3, ENSCING00000017909.1	ENSDARG00000018342.11, ENSDARG00000023526.7, ENSDARG00000052045.9, ENSDARG00000075055.6, ENSDARG00000075541.4, ENSDARG00000078258.5, ENSDARG00000087054.5, ENSDARG00000091254.3, ENSDARG00000092350.2, ENSDARG00000098576.2, ENSDARG00000115805.1	FBgn0025837, FBgn0030361, FBgn0030796, FBgn0030932	HPU_02192, HPU_04427, HPU_07157, HPU_07979, HPU_17084, HPU_23289, HPU_24305	ENSG00000099998.13, ENSG00000100031.14, ENSG00000100121.8, ENSG00000131067.12, ENSG00000133475.12, ENSG00000149435.8, ENSG00000183038.9	ML068116a, ML07537a	ENSMUSG00000006344.18, ENSMUSG00000006345.11, ENSMUSG00000027603.16	v1g100407, v1g112072, v1g115718, v1g129931, v1g140489, v1g157231, v1g163167, v1g189103, v1g202733, v1g3418, v1g49920, v1g67523, v1g83635	Ocbimv22003478m.g, Ocbimv22006329m.g, Ocbimv22011517m.g	LOC100891710, LOC575501, LOC580355, LOC583278, LOC585707, LOC586229, LOC592814	Tadh_P31903, Tadh_P59244
OG0000247	XP_022099199.1, XP_022100038.1, XP_022100039.1, XP_022100040.1, XP_022100041.1	Aqu2.1.20601_001	Hypp3013, Hypp3015, Hypp3016, Hypp3017, Hypp448, Hypp9246, Hypp9247, Hypp9248, Hypp9249, Hypp9252, Hypp9253, Hypp9254, Hypp9255, Hypp9256, Hypp9257, Hypp9258	Cowc_CAOG_00045, Cowc_CAOG_00257, Cowc_CAOG_05734	ENSCING00000025003.1	ENSDARG00000089200.4, ENSDARG00000096859.4		HPU_02833, HPU_02834, HPU_17465, HPU_21361, HPU_23870, HPU_24900	ENSG00000255093.1	ML00991a, ML00994a, ML01419a, ML030226a, ML046520a, ML141810a, ML14185a, ML14187a, ML14971a, ML18206a, ML223530a, ML24005a, ML28011a, ML351726a, ML35931a, ML35934a, ML49651a	ENSMUSG00000109446.2, ENSMUSG00000110266.2	NVE2523, v1g105659, v1g105733, v1g110773, v1g12090, v1g150672, v1g225860, v1g40018, v1g50094, v1g52816		LOC100893288, LOC105441029, LOC105445713, LOC115920895, LOC578280, LOC585963, LOC589029, LOC753555, LOC755800, LOC764665	Tadh_P51343, Tadh_P51344, Tadh_P55968
OG0000248	XP_022082629.1, XP_022088130.1, XP_022089192.1, XP_022090306.1, XP_022105093.1, XP_022108747.1, XP_022108750.1, XP_022108766.1, XP_022108773.1		ENSG00000266748, FMO1, FMO4	Cowc_CAOG_06887, Cowc_CAOG_08524	ENSCING00000005517.3, ENSCING00000009190.3, ENSCING00000009191.3, ENSCING00000009249.3, ENSCING00000010643.3, ENSCING00000019541.1, ENSCING00000019837.1, ENSCING00000020880.1	ENSDARG00000016357.8, ENSDARG00000043514.8, ENSDARG00000043518.6, ENSDARG00000111965.1, ENSDARG00000114327.1, ENSDARG00000116737.1		HPU_01980, HPU_04909, HPU_05784, HPU_05785, HPU_05786, HPU_09009, HPU_09010, HPU_11730, HPU_14957, HPU_21226, HPU_23752	ENSG00000007933.8, ENSG00000010932.11, ENSG00000076258.5, ENSG00000094963.9, ENSG00000117507.4, ENSG00000131781.8, ENSG00000266748.1	ML032329a, ML073218a	ENSMUSG00000026560.14, ENSMUSG00000026691.11, ENSMUSG00000026692.13, ENSMUSG00000028088.15, ENSMUSG00000040170.14, ENSMUSG00000040181.15, ENSMUSG00000051081.8, ENSMUSG00000086056.2, ENSMUSG00000095576.6	v1g110766, v1g135026, v1g185021, v1g231029	Ocbimv22022748m.g	LOC115923969, LOC578464, LOC579836, LOC580981, LOC582581, LOC586240, LOC588371, LOC589488, LOC589643, LOC592223	Tadh_P29160, Tadh_P29390, Tadh_P50681, Tadh_P51000
OG0000249	XP_022085434.1, XP_022090138.1, XP_022090139.1, XP_022090261.1, XP_022090262.1, XP_022090388.1, XP_022090405.1	Aqu2.1.32956_001, Aqu2.1.32958_001	SLC7A1, SLC7A4		ENSCING00000004391.3, ENSCING00000007337.3, ENSCING00000009305.3, ENSCING00000011622.2, ENSCING00000017277.2, ENSCING00000019724.1	ENSDARG00000010816.13, ENSDARG00000016439.10, ENSDARG00000020645.10, ENSDARG00000037097.10, ENSDARG00000061566.7, ENSDARG00000068286.5, ENSDARG00000079231.2, ENSDARG00000099111.3, ENSDARG00000100227.2, ENSDARG00000109424.1, ENSDARG00000115084.1	FBgn0031064, FBgn0032911, FBgn0036493, FBgn0036764, FBgn0036984, FBgn0037203	HPU_02249, HPU_09438, HPU_09809, HPU_09810, HPU_09811, HPU_14770, HPU_14775	ENSG00000003989.12, ENSG00000013293.5, ENSG00000099960.8, ENSG00000139514.8, ENSG00000165349.7	ML05802a, ML29885a	ENSMUSG00000022756.18, ENSMUSG00000031297.15, ENSMUSG00000031596.16, ENSMUSG00000041313.15, ENSMUSG00000054753.10, ENSMUSG00000069072.10	NVE1308, NVE22752, NVE25211, v1g105857, v1g167343, v1g207310, v1g232624	Ocbimv22005026m.g, Ocbimv22005029m.g, Ocbimv22005031m.g, Ocbimv22007491m.g	LOC100887921, LOC115918219, LOC115921518, LOC115927348, LOC575144, LOC575206, LOC576809, LOC584972, LOC753069, LOC754521	Tadh_P11420
OG0000250	XP_022092546.1, XP_022092547.1, XP_022092548.1, XP_022092549.1, XP_022092720.1, XP_022092721.1	Aqu2.1.27603_001, Aqu2.1.27604_001	KCNJ2, KCNJ5		ENSCING00000008277.3, ENSCING00000021126.1, ENSCING00000023776.1	ENSDARG00000002666.5, ENSDARG00000019418.6, ENSDARG00000031438.10, ENSDARG00000040701.5, ENSDARG00000045589.5, ENSDARG00000051880.6, ENSDARG00000058985.5, ENSDARG00000059747.7, ENSDARG00000060259.5, ENSDARG00000061014.9, ENSDARG00000061636.8, ENSDARG00000062217.6, ENSDARG00000062618.4, ENSDARG00000062672.6, ENSDARG00000068110.5, ENSDARG00000075914.4, ENSDARG00000077165.5, ENSDARG00000104389.2, EN…	FBgn0032706, FBgn0039081, FBgn0265042	HPU_14154, HPU_20275, HPU_20276	ENSG00000120457.7, ENSG00000121361.3, ENSG00000123700.4, ENSG00000151704.11, ENSG00000157542.8, ENSG00000162728.4, ENSG00000162989.3, ENSG00000168135.4, ENSG00000182324.5, ENSG00000184185.5, ENSG00000187486.5, ENSG00000260458.2, ENSG00000261309.2		ENSMUSG00000026824.12, ENSMUSG00000030247.10, ENSMUSG00000032034.7, ENSMUSG00000038026.13, ENSMUSG00000041248.10, ENSMUSG00000041695.3, ENSMUSG00000042529.15, ENSMUSG00000043301.17, ENSMUSG00000044216.8, ENSMUSG00000058743.7, ENSMUSG00000096146.3	v1g101684, v1g170615, v1g52170, v1g93919	Ocbimv22013279m.g, Ocbimv22017082m.g, Ocbimv22027400m.g	LOC115918598, LOC584140, LOC584158, LOC592565	Tadh_P3835
OG0000251	XP_022099297.1, XP_022099299.1, XP_022105755.1, XP_022106045.1	Aqu2.1.02415_001, Aqu2.1.26988_001, Aqu2.1.37208_001, Aqu2.1.42673_001, Aqu2.1.44298_001	ENSG00000263699, LAMA1, LAMB1, LAMC1, NTN4	Cowc_CAOG_02741, Cowc_CAOG_03066, Cowc_CAOG_06077, Cowc_CAOG_06137, Cowc_CAOG_07207	ENSCING00000006305.3, ENSCING00000007177.3, ENSCING00000007401.3	ENSDARG00000002084.11, ENSDARG00000022615.10, ENSDARG00000033950.9, ENSDARG00000036279.6, ENSDARG00000039133.8, ENSDARG00000045524.7, ENSDARG00000061260.6, ENSDARG00000068288.6, ENSDARG00000071462.6, ENSDARG00000093572.2, ENSDARG00000101209.3, ENSDARG00000102066.3, ENSDARG00000109998.1, ENSDARG00000111548.1, ENSDARG00000114141.1, ENSDARG00000116025.1	FBgn0261800, FBgn0267348	HPU_02478, HPU_07525, HPU_11480	ENSG00000050555.13, ENSG00000074527.7, ENSG00000091128.8, ENSG00000091136.9, ENSG00000135862.5, ENSG00000172037.9, ENSG00000196878.8	ML035910a, ML04798a, ML05951a, ML17591a, ML21866a	ENSMUSG00000002900.18, ENSMUSG00000020019.5, ENSMUSG00000026478.15, ENSMUSG00000026639.19, ENSMUSG00000026840.15, ENSMUSG00000052911.10	v1g111045, v1g119462, v1g187372, v1g221570, v1g245480, v1g248148	Ocbimv22015409m.g, Ocbimv22018073m.g, Ocbimv22034377m.g, Ocbimv22034378m.g	LOC582206, LOC587252, LOC762398	Tadh_P21436, Tadh_P24524
OG0000252	XP_022101362.1	Aqu2.1.00511_001, Aqu2.1.04339_001, Aqu2.1.05225_001, Aqu2.1.10327_001, Aqu2.1.11358_001, Aqu2.1.11359_001, Aqu2.1.14027_001, Aqu2.1.16910_001, Aqu2.1.18570_001, Aqu2.1.18898_001, Aqu2.1.19295_001, Aqu2.1.19836_001, Aqu2.1.20016_001, Aqu2.1.20455_001, Aqu2.1.23057_001, Aqu2.1.23178_001, Aqu2.1.23275_001, Aqu2.1.23622_001, Aqu2.1.24578_001, Aqu2.1.25644_001, Aqu2.1.27985_001, Aqu2.1.30963_001, Aqu…	Hypp11913, Hypp11914, Hypp12818, Hypp3176, Hypp5817, Hypp7510, Hypp8905, Hypp8925, Hypp9585, Hypp9638, THAP7		ENSCING00000020438.1	ENSDARG00000077706.3, ENSDARG00000078810.2, ENSDARG00000094387.2, ENSDARG00000094824.2, ENSDARG00000095051.2, ENSDARG00000098976.2, ENSDARG00000102839.2, ENSDARG00000104560.2, ENSDARG00000105974.2, ENSDARG00000106343.2, ENSDARG00000107952.2, ENSDARG00000112403.1, ENSDARG00000113654.1, ENSDARG00000113841.1, ENSDARG00000114307.1, ENSDARG00000114574.1, ENSDARG00000114805.1, ENSDARG00000115153.1		HPU_00681, HPU_16688, HPU_17281		ML22892a				LOC105437502, LOC105444839, LOC115922217, LOC115923085, LOC115923092, LOC115923270, LOC115923619, LOC115923622, LOC115928442, LOC588250, LOC756681
OG0000253		Aqu2.1.01503_001, Aqu2.1.02462_001, Aqu2.1.03426_001, Aqu2.1.05110_001, Aqu2.1.06299_001, Aqu2.1.07105_001, Aqu2.1.07106_001, Aqu2.1.08012_001, Aqu2.1.08311_001, Aqu2.1.08741_001, Aqu2.1.08761_001, Aqu2.1.08762_001, Aqu2.1.09433_001, Aqu2.1.10018_001, Aqu2.1.10019_001, Aqu2.1.13573_001, Aqu2.1.15152_001, Aqu2.1.15153_001, Aqu2.1.15154_001, Aqu2.1.15155_001, Aqu2.1.15156_001, Aqu2.1.15157_001, Aqu…
OG0000254												NVE17158, NVE19131, NVE23498, NVE2810, v1g105138, v1g105626, v1g111229, v1g113440, v1g113494, v1g117553, v1g130146, v1g130243, v1g130462, v1g130469, v1g135618, v1g138768, v1g13917, v1g14216, v1g14237, v1g146413, v1g1642, v1g172825, v1g189286, v1g196476, v1g196956, v1g197968, v1g198600, v1g199164, v1g201033, v1g201540, v1g201583, v1g202273, v1g202811, v1g203795, v1g204107, v1g207190, v1g208482, v1…
OG0000255	XP_022081682.1, XP_022109725.1, XP_022109736.1	Aqu2.1.00014_001, Aqu2.1.21014_001, Aqu2.1.21015_001, Aqu2.1.29446_001	CNN3	Cowc_CAOG_03772	ENSCING00000007496.3, ENSCING00000008778.3, ENSCING00000008779.3, ENSCING00000013442.2, ENSCING00000014177.2, ENSCING00000017952.1	ENSDARG00000017193.7, ENSDARG00000029856.8, ENSDARG00000033466.7, ENSDARG00000035858.7, ENSDARG00000045408.7, ENSDARG00000079805.5, ENSDARG00000099510.2, ENSDARG00000102398.3, ENSDARG00000110753.1, ENSDARG00000115045.1	FBgn0002789, FBgn0035499, FBgn0038774	HPU_00537, HPU_00538, HPU_06184, HPU_23932, HPU_24870, HPU_24872	ENSG00000064666.10, ENSG00000117519.11, ENSG00000130176.3, ENSG00000144834.8, ENSG00000149591.12, ENSG00000158710.10	ML00501a, ML00502a	ENSMUSG00000001349.6, ENSMUSG00000004665.11, ENSMUSG00000022658.11, ENSMUSG00000026547.16, ENSMUSG00000032085.6, ENSMUSG00000053931.12	v1g139951, v1g161196, v1g195118, v1g200103, v1g200105, v1g203296, v1g203298, v1g220290, v1g239764, v1g244220, v1g88915	Ocbimv22004318m.g, Ocbimv22013859m.g, Ocbimv22017692m.g, Ocbimv22017695m.g, Ocbimv22025887m.g, Ocbimv22035968m.g	LOC105439761, LOC115923050, LOC576448, LOC583924, LOC592995	Tadh_P25453, Tadh_P57010, Tadh_P57014, Tadh_P59599, Tadh_P63980
OG0000256	XP_022084419.1, XP_022101111.1, XP_022101120.1, XP_022101129.1, XP_022111731.1	Aqu2.1.04784_001	CPN2, Hypp15793, Hypp3766, LGR4, LGR6, RQCD1	Cowc_CAOG_00714, Cowc_CAOG_01008, Cowc_CAOG_01264, Cowc_CAOG_01265, Cowc_CAOG_02247, Cowc_CAOG_02247T0, Cowc_CAOG_02280, Cowc_CAOG_02281, Cowc_CAOG_02334, Cowc_CAOG_03025, Cowc_CAOG_03185, Cowc_CAOG_03186, Cowc_CAOG_03463, Cowc_CAOG_03532, Cowc_CAOG_03532T1, Cowc_CAOG_04028, Cowc_CAOG_04028T1, Cowc_CAOG_04057, Cowc_CAOG_04357, Cowc_CAOG_04620, Cowc_CAOG_04917, Cowc_CAOG_05719, Cowc_CAOG_05775, Co…	ENSCING00000012119.2, ENSCING00000014885.2, ENSCING00000018589.1		FBgn0260793	HPU_05213					Ocbimv22035504m.g
OG0000257	XP_022087608.1, XP_022087631.1, XP_022104993.1, XP_022108860.1, XP_022108861.1, XP_022108871.1, XP_022108882.1		CRABP1, PMP2, RBP1		ENSCING00000002061.3, ENSCING00000005575.3	ENSDARG00000002311.9, ENSDARG00000007697.9, ENSDARG00000017299.8, ENSDARG00000018077.9, ENSDARG00000023290.8, ENSDARG00000030449.6, ENSDARG00000034650.5, ENSDARG00000035904.5, ENSDARG00000038742.6, ENSDARG00000045926.7, ENSDARG00000070038.5, ENSDARG00000070486.5, ENSDARG00000073978.4, ENSDARG00000091906.2, ENSDARG00000093774.3, ENSDARG00000101481.2, ENSDARG00000109259.1, ENSDARG00000109535.1, ENS…	FBgn0037913	HPU_15797, HPU_18043	ENSG00000114113.2, ENSG00000114115.5, ENSG00000121769.3, ENSG00000139194.3, ENSG00000143320.4, ENSG00000147588.6, ENSG00000162444.11, ENSG00000164434.7, ENSG00000164687.6, ENSG00000166426.7, ENSG00000170323.4, ENSG00000197416.4, ENSG00000205186.2		ENSMUSG00000004885.6, ENSMUSG00000019874.12, ENSMUSG00000027528.13, ENSMUSG00000027530.16, ENSMUSG00000027533.11, ENSMUSG00000028773.9, ENSMUSG00000028996.10, ENSMUSG00000032291.9, ENSMUSG00000032454.10, ENSMUSG00000046402.11, ENSMUSG00000052468.8, ENSMUSG00000062515.4, ENSMUSG00000103124.2		Ocbimv22005496m.g, Ocbimv22022037m.g, Ocbimv22023425m.g	LOC100891274, LOC100893418, LOC115919063, LOC115923487, LOC580154	Tadh_P59083, Tadh_P59085, Tadh_P64164, Tadh_P64165
OG0000258	XP_022101994.1, XP_022102021.1, XP_022102027.1, XP_022102041.1, XP_022102042.1, XP_022102054.1, XP_022102060.1, XP_022102064.1, XP_022102069.1, XP_022102070.1, XP_022102071.1, XP_022107593.1, XP_022107595.1		AADAC, AADACL1	Cowc_CAOG_01839	ENSCING00000020659.1, ENSCING00000021472.1, ENSCING00000023880.1	ENSDARG00000020427.9, ENSDARG00000044802.5, ENSDARG00000062087.5, ENSDARG00000063621.5, ENSDARG00000115549.1		HPU_00429, HPU_00432, HPU_00433, HPU_01827, HPU_07905, HPU_09707, HPU_14964, HPU_19421, HPU_19424, HPU_24780	ENSG00000114771.9, ENSG00000144959.5, ENSG00000188984.7, ENSG00000197953.5, ENSG00000204518.2, ENSG00000261846.1	ML03652a, ML09549a, ML22356a	ENSMUSG00000027698.15, ENSMUSG00000027761.5, ENSMUSG00000028593.6, ENSMUSG00000036951.3, ENSMUSG00000041735.9, ENSMUSG00000070609.4, ENSMUSG00000078504.3, ENSMUSG00000078505.2, ENSMUSG00000078506.2, ENSMUSG00000078507.2, ENSMUSG00000090527.3, ENSMUSG00000091376.2, ENSMUSG00000095522.3	v1g115178, v1g143239	Ocbimv22010621m.g, Ocbimv22010622m.g	LOC100893007, LOC105438644, LOC115918537, LOC115919290, LOC115919497, LOC115922707, LOC575711, LOC583119, LOC589074, LOC592934, LOC592964, LOC592975, LOC592983, LOC592996, LOC762845
OG0000259		Aqu2.1.00397_001, Aqu2.1.00409_001, Aqu2.1.00640_001, Aqu2.1.00987_001, Aqu2.1.01571_001, Aqu2.1.02657_001, Aqu2.1.02816_001, Aqu2.1.02924_001, Aqu2.1.03923_001, Aqu2.1.04067_001, Aqu2.1.04744_001, Aqu2.1.04781_001, Aqu2.1.04782_001, Aqu2.1.05240_001, Aqu2.1.05546_001, Aqu2.1.06354_001, Aqu2.1.06427_001, Aqu2.1.07746_001, Aqu2.1.08823_001, Aqu2.1.11509_001, Aqu2.1.11620_001, Aqu2.1.12514_001, Aqu…
OG0000260	XP_022079652.1, XP_022098201.1, XP_022108344.1, XP_022108347.1	Aqu2.1.38176_001	Hypp5717, POU1F1, POU2F3, POU3F3, POU3F4, POU4F1, POU4F2		ENSCING00000004922.3	ENSDARG00000005559.10, ENSDARG00000006206.11, ENSDARG00000009823.8, ENSDARG00000019658.12, ENSDARG00000036816.9, ENSDARG00000042032.6, ENSDARG00000044375.5, ENSDARG00000044774.4, ENSDARG00000052387.8, ENSDARG00000058924.4, ENSDARG00000069737.4, ENSDARG00000070220.5, ENSDARG00000076262.4, ENSDARG00000095896.2, ENSDARG00000110816.1, ENSDARG00000111929.1, ENSDARG00000112302.1, ENSDARG00000112713.1, …	FBgn0000028, FBgn0004394, FBgn0085424, FBgn0086680	HPU_06109, HPU_18855, HPU_21852	ENSG00000028277.16, ENSG00000064835.6, ENSG00000091010.4, ENSG00000137709.5, ENSG00000151615.3, ENSG00000152192.6, ENSG00000184486.7, ENSG00000185668.5, ENSG00000196767.4, ENSG00000198914.2	ML063328a, ML18891a	ENSMUSG00000004842.20, ENSMUSG00000008496.20, ENSMUSG00000024497.5, ENSMUSG00000031688.5, ENSMUSG00000032015.17, ENSMUSG00000045515.5, ENSMUSG00000048349.10, ENSMUSG00000056854.5, ENSMUSG00000090125.4, ENSMUSG00000095139.3	v1g112929, v1g129257, v1g160868, v1g3734, v1g62471	Ocbimv22002188m.g, Ocbimv22038197m.g, Ocbimv22038788m.g	GeneID_548625, LOC577601, LOC581646	Tadh_P16489, Tadh_P25765
OG0000261	XP_022087213.1, XP_022088155.1, XP_022099580.1	Aqu2.1.20668_001, Aqu2.1.27279_001, Aqu2.1.30487_001	GLIS2, GLIS3, ZIC1	Cowc_CAOG_06541, Cowc_CAOG_06541T0	ENSCING00000000010.3, ENSCING00000000012.3, ENSCING00000002517.3, ENSCING00000007968.3, ENSCING00000021681.1, ENSCING00000021962.1, ENSCING00000022318.1	ENSDARG00000015554.7, ENSDARG00000015567.11, ENSDARG00000016022.5, ENSDARG00000027933.9, ENSDARG00000031307.10, ENSDARG00000037178.6, ENSDARG00000068580.5, ENSDARG00000069726.8, ENSDARG00000071496.4, ENSDARG00000071497.4, ENSDARG00000078388.4, ENSDARG00000094684.2, ENSDARG00000100232.3, ENSDARG00000112354.1	FBgn0003002, FBgn0033782, FBgn0039039	HPU_20079, HPU_20081, HPU_22772, HPU_24582	ENSG00000043355.6, ENSG00000107249.17, ENSG00000111087.5, ENSG00000126603.4, ENSG00000139800.8, ENSG00000152977.5, ENSG00000156925.7, ENSG00000174332.3, ENSG00000174963.13	ML145833a	ENSMUSG00000014303.14, ENSMUSG00000025407.8, ENSMUSG00000032368.15, ENSMUSG00000034762.10, ENSMUSG00000036972.15, ENSMUSG00000041703.8, ENSMUSG00000052942.14, ENSMUSG00000061524.9, ENSMUSG00000067860.12	v1g108729, v1g116463, v1g121204, v1g121215, v1g121294, v1g25267, v1g37793, v1g95177	Ocbimv22005411m.g, Ocbimv22014778m.g, Ocbimv22019249m.g, Ocbimv22035422m.g	LOC100891792, LOC578589, LOC593964	Tadh_P16340
OG0000262	XP_022098819.1	Aqu2.1.09930_001, Aqu2.1.23805_001, Aqu2.1.23807_001, Aqu2.1.43807_001	ENSG00000268944	Cowc_CAOG_01599, Cowc_CAOG_01933, Cowc_CAOG_01994, Cowc_CAOG_01995, Cowc_CAOG_02213, Cowc_CAOG_02213T1, Cowc_CAOG_02213T2, Cowc_CAOG_02782, Cowc_CAOG_02782T1, Cowc_CAOG_02782T2, Cowc_CAOG_03008, Cowc_CAOG_03051, Cowc_CAOG_03058, Cowc_CAOG_03132, Cowc_CAOG_03670, Cowc_CAOG_03948, Cowc_CAOG_04160, Cowc_CAOG_04555, Cowc_CAOG_05571, Cowc_CAOG_05665, Cowc_CAOG_05677, Cowc_CAOG_05780, Cowc_CAOG_05783, …	ENSCING00000007470.3, ENSCING00000007925.3	ENSDARG00000100534.2	FBgn0010441	HPU_06965	ENSG00000198001.9	ML005131a	ENSMUSG00000059883.17		Ocbimv22013463m.g	LOC579511	Tadh_P51557, Tadh_P51558, Tadh_P51560, Tadh_P51562, Tadh_P51565, Tadh_P56774, Tadh_P56776
OG0000263						ENSDARG00000101681.2			ENSG00000169861.8, ENSG00000188403.7, ENSG00000211934.2, ENSG00000211935.2, ENSG00000211939.2, ENSG00000211945.2, ENSG00000211950.2, ENSG00000211961.2, ENSG00000211962.2, ENSG00000211968.2, ENSG00000211973.2, ENSG00000270452.1, ENSG00000270505.1, ENSG00000270644.1, ENSG00000271080.1, ENSG00000271224.1, ENSG00000271261.1, ENSG00000271469.1, ENSG00000271535.1, ENSG00000271689.1		ENSMUSG00000076666.3, ENSMUSG00000076671.6, ENSMUSG00000076695.9, ENSMUSG00000093894.2, ENSMUSG00000093896.3, ENSMUSG00000093955.3, ENSMUSG00000094051.8, ENSMUSG00000094075.2, ENSMUSG00000094087.2, ENSMUSG00000094088.3, ENSMUSG00000094124.7, ENSMUSG00000094198.3, ENSMUSG00000094502.7, ENSMUSG00000094509.2, ENSMUSG00000094546.2, ENSMUSG00000094561.2, ENSMUSG00000094652.3, ENSMUSG00000094689.2, ENS…
OG0000264	XP_022085440.1, XP_022085558.1, XP_022088144.1, XP_022090331.1, XP_022090332.1, XP_022096954.1, XP_022098024.1, XP_022099981.1, XP_022100004.1	Aqu2.1.43954_001, Aqu2.1.43955_001	PLSCR1	Cowc_CAOG_02892	ENSCING00000000132.3, ENSCING00000004932.3, ENSCING00000008944.3, ENSCING00000012480.2, ENSCING00000022559.1	ENSDARG00000058638.7, ENSDARG00000069432.6, ENSDARG00000077468.5, ENSDARG00000079075.5, ENSDARG00000091266.3, ENSDARG00000091614.4, ENSDARG00000093078.3, ENSDARG00000100828.2, ENSDARG00000102460.3	FBgn0033582, FBgn0035390, FBgn0052056	HPU_00723, HPU_06402, HPU_12167, HPU_13604, HPU_13605, HPU_16794, HPU_20311, HPU_23831, HPU_23834	ENSG00000163746.7, ENSG00000187838.12, ENSG00000188313.8, ENSG00000231213.2		ENSMUSG00000019461.13, ENSMUSG00000032369.14, ENSMUSG00000032372.15, ENSMUSG00000074139.9, ENSMUSG00000095654.3	v1g194606	Ocbimv22010066m.g, Ocbimv22010067m.g, Ocbimv22014532m.g, Ocbimv22025490m.g, Ocbimv22025491m.g	LOC100892418, LOC100892687, LOC105437008, LOC115924531, LOC577384, LOC585374, LOC586744, LOC589851, LOC591595, LOC755959, LOC764453	Tadh_P15248, Tadh_P24095, Tadh_P24205, Tadh_P24229, Tadh_P31615, Tadh_P56027, Tadh_P56037, Tadh_P59580
OG0000265	XP_022107744.1, XP_022111445.1	Aqu2.1.43612_001	CHIT1	Cowc_CAOG_07823	ENSCING00000016570.2	ENSDARG00000008541.9, ENSDARG00000009612.11, ENSDARG00000075745.5, ENSDARG00000093193.4, ENSDARG00000099185.3, ENSDARG00000100635.2, ENSDARG00000116259.1	FBgn0022700, FBgn0022702, FBgn0029913, FBgn0034580, FBgn0034582, FBgn0035398, FBgn0038180, FBgn0050293, FBgn0250907, FBgn0263132		ENSG00000064886.9, ENSG00000085465.11, ENSG00000133048.8, ENSG00000133063.11, ENSG00000134216.14	ML03134a, ML07445a, ML095325a, ML368913a	ENSMUSG00000026450.15, ENSMUSG00000027902.9, ENSMUSG00000040809.11, ENSMUSG00000043873.12, ENSMUSG00000062778.13, ENSMUSG00000063779.7, ENSMUSG00000064246.11, ENSMUSG00000074340.10	NVE1179, v1g107265, v1g177213, v1g207879, v1g244520, v1g80063, v1g98290	Ocbimv22000425m.g, Ocbimv22006285m.g, Ocbimv22006286m.g, Ocbimv22007637m.g, Ocbimv22014770m.g, Ocbimv22014909m.g, Ocbimv22014912m.g, Ocbimv22014960m.g, Ocbimv22016934m.g, Ocbimv22017679m.g, Ocbimv22021922m.g, Ocbimv22022747m.g, Ocbimv22026545m.g, Ocbimv22028770m.g, Ocbimv22029343m.g, Ocbimv22030465m.g, Ocbimv22031555m.g, Ocbimv22031678m.g, Ocbimv22032409m.g, Ocbimv22032769m.g, Ocbimv22033722m.g, …		Tadh_P9842
OG0000266	XP_022083326.1, XP_022084854.1, XP_022094643.1, XP_022108994.1, XP_022108995.1, XP_022109669.1		SLC5A11		ENSCING00000005804.3, ENSCING00000006120.3, ENSCING00000007109.3, ENSCING00000007184.3, ENSCING00000012369.2, ENSCING00000012544.2, ENSCING00000023710.1	ENSDARG00000005518.9, ENSDARG00000010376.5, ENSDARG00000013871.9, ENSDARG00000019932.8, ENSDARG00000074212.5, ENSDARG00000077812.5, ENSDARG00000100919.2		HPU_08376, HPU_08377, HPU_09475, HPU_11369, HPU_11370, HPU_12244, HPU_13009, HPU_15350, HPU_15512, HPU_17075, HPU_19378, HPU_20978, HPU_24521, HPU_24663	ENSG00000100170.5, ENSG00000100191.4, ENSG00000117834.8, ENSG00000140675.8, ENSG00000154025.11, ENSG00000158865.8, ENSG00000198743.5, ENSG00000272962.1		ENSMUSG00000011034.7, ENSMUSG00000020226.10, ENSMUSG00000020229.5, ENSMUSG00000028544.15, ENSMUSG00000030769.16, ENSMUSG00000030781.14, ENSMUSG00000042371.13, ENSMUSG00000089774.3	v1g163024, v1g228981	Ocbimv22013648m.g	LOC100890413, LOC105442992, LOC115922361, LOC574570, LOC574864, LOC574938, LOC576045, LOC576529, LOC583473, LOC586385, LOC587164, LOC587278, LOC589848, LOC590499, LOC592979, LOC593500, LOC752369, LOC752999
[truncated: 80,627 more rows]
