# Supplementary material for: Animals have expanded the evolutionary legacy of unicellular ancestors in blood cells
Source: Proc Natl Acad Sci U S A. 2026 May 28;123(23):e2528110123. doi: 10.1073/pnas.2528110123 (PMC13250551; doi:10.1073/pnas.2528110123)
Supplement: Supplementary file 8 — Dataset S07 (XLSX) [file pnas.2528110123.sd07.xlsx]

## Sheet: Whole body cell lineages
Dataset S7. Data distribution normalities
25 highly variable TFs
Shapiro-Wilk normality test	Human Adrenal	Human Gut	Human Heart	Human Kidney	Human Liver	Human Lung/trachea	Human Lymph node	Human Mammary gland	Human Muscle	Human Neuron	Human Ovary	Human Prostate	Human Stroma	Human Testis	Human Thyroid	Human Whole blood	Mouse B	Mouse Bladder	Mouse Endothelium	Mouse Enteroendocrine	Mouse Erythrocyte	Mouse Gut	Mouse HSC/MPP	Mouse Heart	Mouse Kidney	Mouse Liver	Mouse Lung/trachea	Mouse Mammary gland	Mouse Mono/Mac/Neut	Mouse Muscle	Mouse Neuron	Mouse Pancreas	Mouse Skin	Mouse Stroma	Mouse T/NK	Mouse Whole blood	Zebrafish Endothelium	Zebrafish Erythrocyte	Zebrafish Gut	Zebrafish HSC/MPP	Zebrafish Heart	Zebrafish Kidney	Zebrafish Liver	Zebrafish Lung/trachea	Zebrafish Mono/Mac/Neut	Zebrafish Muscle	Zebrafish Neuron	Zebrafish Skin	Zebrafish Stroma
W	0.87707	0.87707	0.98202	0.67111	0.92409	0.97515	0.92372	0.85467	0.96426	0.93582	0.90565	0.93662	0.87261	0.95727	0.74422	0.89101	0.97754	0.96768	0.91749	0.98844	0.92755	0.96918	0.95788	0.96977	0.83797	0.94689	0.95674	0.96359	0.97988	0.95997	0.92286	0.97742	0.86831	0.9395	0.95408	0.96654	0.74337	0.9147	0.94625	0.98026	0.9655	0.78963	0.95642	0.91346	0.9078	0.96663	0.96663	0.94106	0.97138
p	0.006017	0.0003251	0.922	3.049e-06	0.06354	0.7754	0.06229	0.002163	0.5057	0.1185	0.0244	0.1236	0.004881	0.3628	3.049e-05	0.01175	0.8325	0.5869	0.04492	0.9899	0.07629	0.6243	0.3739	0.6393	0.00105	0.2132	0.3534	0.4906	0.8827	0.4138	0.05955	0.8297	0.004001	0.1441	0.3091	0.5591	2.963e-05	0.03885	0.2061	0.8902	0.5343	0.0001534	0.3478	0.03644	0.02723	0.7311	0.5613	0.1566	0.6803
[truncated: 44 more columns]
